# Supplementary material for: Integrated Analysis of Seed microRNA and mRNA Transcriptome Reveals Important Functional Genes and microRNA-Targets in the Process of Walnut (Juglans regia) Seed Oil Accumulation
Source: Int J Mol Sci. 2020 Nov 29;21(23):9093. doi: 10.3390/ijms21239093 (PMC7731449; doi:10.3390/ijms21239093)
Supplement: Supplementary file 1 [file ijms-21-09093-s001.zip › Table S1.xls]

## Sheet: Table S2
Moisture content of walnut kernel
Sample	Before drying/g	After drying/g	Moisture content/%	Avg	SD
G1-1	50.312	13.028	74.1056	74.1024	0.00689302
G1-2	50.542	13.094	74.0928
G1-3	50.774	13.146	74.1088
G2-1	50.364	30.32	39.7983	39.8044	0.00661794
G2-2	50.651	30.485	39.8136
G2-3	50.87	30.623	39.8015
G3-1	50.239	37.192	25.9699	25.9669	0.0209035
G3-2	50.644	37.507	25.9399
G3-3	50.614	37.459	25.9908
Crude fat content
Sample	Dried filter paper/g	Powder/g	Total/g	Total weight after extraction/g	Oil content/%	Avg	SD
G1-1	0.858	2.004	2.862	1.962	11.6307	11.5099	0.105697
G1-2	0.847	1.956	2.803	1.944	11.3732
G1-3	0.82	2.002	2.822	1.931	11.5259
G2-1	1.101	1.997	3.098	1.758	40.3916	40.3988	0.143169
G2-2	1.062	2.019	3.081	1.72	40.5776
G2-3	1.138	2.074	3.212	1.826	40.2271
G3-1	1.11	2.018	3.128	1.673	53.3787	53.2032	0.134966
G3-2	1.101	2.057	3.158	1.684	53.0505
G3-3	1.072	2.013	3.085	1.639	53.1803
