# Supplementary material for: Integrated Analysis of Seed microRNA and mRNA Transcriptome Reveals Important Functional Genes and microRNA-Targets in the Process of Walnut (Juglans regia) Seed Oil Accumulation
Source: Int J Mol Sci. 2020 Nov 29;21(23):9093. doi: 10.3390/ijms21239093 (PMC7731449; doi:10.3390/ijms21239093)
Supplement: Supplementary file 1 [file ijms-21-09093-s001.zip › Table S10.xls]

## Sheet: Sheet1
Table S10. KEGG enrichment analysis results of target genes
PathwayID	Pathway	Level1	Level2	list_number	total_number	Pvalue	FDR	Gene	URL
ko00920	Sulfur metabolism	Metabolism	Energy metabolism	7	44	0.00194464	0.160782	gene15238(LOC109012592),gene8460(LOC109005096),gene13423(LOC109010590),gene11035(LOC109007939),gene33524(LOC108989481),gene15239(LOC109012591),gene16619(LOC109014129)	http://www.kegg.jp/kegg-bin/show_pathway?map00920/K13811%09%23FFFFFF,red/K05907%09%23FFFFFF,red/K00640%09%23FFFFFF,red/
ko00909	Sesquiterpenoid and triterpenoid biosynthesis	Metabolism	Metabolism of terpenoids and polyketides	7	49	0.00365414	0.160782	gene14296(LOC109011554),gene1477(LOC109012609),gene32107(LOC108987866),gene14297(LOC109011560),gene9684(LOC109006437),gene19832(LOC109017653),gene24076(LOC109022319)	http://www.kegg.jp/kegg-bin/show_pathway?map00909/K14173%09%23FFFFFF,red/K00511%09%23FFFFFF,red/K15803%09%23FFFFFF,red/
ko00905	Brassinosteroid biosynthesis	Metabolism	Metabolism of terpenoids and polyketides	4	21	0.00967523	0.283807	gene31927(LOC108987700),gene35184(LOC108991288),gene32202(LOC108987930),gene9523(LOC109006277)	http://www.kegg.jp/kegg-bin/show_pathway?map00905/K09588%09%23FFFFFF,red/K12638%09%23FFFFFF,red/K15639%09%23FFFFFF,red/K09590%09%23FFFFFF,red/
ko00261	Monobactam biosynthesis	Metabolism	Biosynthesis of other secondary metabolites	3	14	0.0179181	0.394199	gene33524(LOC108989481),gene8460(LOC109005096),gene13423(LOC109010590)	http://www.kegg.jp/kegg-bin/show_pathway?map00261/K13811%09%23FFFFFF,red/
ko04141	Protein processing in endoplasmic reticulum	Genetic Information Processing	Folding, sorting and degradation	19	294	0.0345925	0.608828	gene42283(LOC108999251),gene28046(LOC108983388),gene28169(LOC108983514),gene30698(LOC108986352),gene16659(LOC109014169),gene31940(LOC108987729),gene24391(LOC108979352),gene1739(LOC109015650),gene36692(LOC108992988),gene2901(LOC108985938),gene2869(LOC108985631),gene9344(LOC109006066),gene10030(LOC109006828),gene36693(LOC108992981),gene15153(LOC109012480),gene35302(LOC108991423),gene11360(LOC109008…	http://www.kegg.jp/kegg-bin/show_pathway?map04141/K06689%09%23FFFFFF,red/K10601%09%23FFFFFF,red/K07953%09%23FFFFFF,red/K14003%09%23FFFFFF,red/K09584%09%23FFFFFF,red/K13993%09%23FFFFFF,red/K05546%09%23FFFFFF,red/K04079%09%23FFFFFF,red/K03283%09%23FFFFFF,red/K09517%09%23FFFFFF,red/K14006%09%23FFFFFF,red/K10597%09%23FFFFFF,red/K10084%09%23FFFFFF,red/
ko00561	Glycerolipid metabolism	Metabolism	Lipid metabolism	7	89	0.0732705	0.863475	gene34874(LOC108990958),gene36790(LOC108993156),gene12017(LOC109009030),gene4759(LOC109000998),gene38618(LOC108995189),gene29231(LOC108984710),gene622(LOC109002485)	http://www.kegg.jp/kegg-bin/show_pathway?map00561/K03715%09%23FFFFFF,red/K14085%09%23FFFFFF,red/K00863%09%23FFFFFF,red/K00901%09%23FFFFFF,red/K06119%09%23FFFFFF,red/K22920%09%23FFFFFF,red/K13513%09%23FFFFFF,red/
ko00061	Fatty acid biosynthesis	Metabolism	Lipid metabolism	5	55	0.0746506	0.863475	gene2017(LOC109018931),gene7571(LOC109004120),gene30916(LOC108986581),gene15121(LOC109012459),gene36442(LOC108992677)	http://www.kegg.jp/kegg-bin/show_pathway?map00061/K00059%09%23FFFFFF,red/K11262%09%23FFFFFF,red/K10781%09%23FFFFFF,red/K03921%09%23FFFFFF,red/
ko03015	mRNA surveillance pathway	Genetic Information Processing	Translation	10	146	0.0784978	0.863475	gene40124(LOC108996814),gene14207(LOC109011463),gene27377(LOC108982647),gene2517(LOC108981524),gene15358(LOC109012694),gene14127(LOC109011433),gene14387(LOC109011645),gene37018(LOC108993304),gene549(LOC109001744),gene17001(LOC109014561)	http://www.kegg.jp/kegg-bin/show_pathway?map03015/K14325%09%23FFFFFF,red/K14407%09%23FFFFFF,red/K06965%09%23FFFFFF,red/K06269%09%23FFFFFF,red/K14396%09%23FFFFFF,red/K14411%09%23FFFFFF,red/K11584%09%23FFFFFF,red/
ko04626	Plant-pathogen interaction	Organismal Systems	Environmental adaptation	14	230	0.0925711	0.90514	gene2601(LOC108982769),gene2900(LOC108985925),gene42497(LOC108999376),gene23433(LOC109021608),gene15384(LOC109012719),gene7299(LOC109003819),gene6015(LOC109002411),gene23610(LOC109021801),gene34120(LOC108990051),gene35404(LOC108991534),gene37899(LOC108994335),gene2869(LOC108985631),gene3535(LOC108992246),gene8357(LOC109004997)	http://www.kegg.jp/kegg-bin/show_pathway?map04626/K13448%09%23FFFFFF,red/K05391%09%23FFFFFF,red/K13447%09%23FFFFFF,red/K13459%09%23FFFFFF,red/K13413%09%23FFFFFF,red/K04079%09%23FFFFFF,red/K13434%09%23FFFFFF,red/K13427%09%23FFFFFF,red/
ko00062	Fatty acid elongation	Metabolism	Lipid metabolism	5	61	0.105097	0.918976	gene5481(LOC109001802),gene16757(LOC109014279),gene7079(LOC109003573),gene32966(LOC108988873),gene12577(LOC109009662)	http://www.kegg.jp/kegg-bin/show_pathway?map00062/K15397%09%23FFFFFF,red/K01068%09%23FFFFFF,red/K01076%09%23FFFFFF,red/
ko00450	Selenocompound metabolism	Metabolism	Metabolism of other amino acids	3	29	0.114872	0.918976	gene8460(LOC109005096),gene13423(LOC109010590),gene33524(LOC108989481)	http://www.kegg.jp/kegg-bin/show_pathway?map00450/K13811%09%23FFFFFF,red/
ko02010	ABC transporters	Environmental Information Processing	Membrane transport	4	47	0.126513	0.927765	gene6582(LOC109003031),gene17600(LOC109015224),gene35287(LOC108991404),gene17199(LOC109014778)	http://www.kegg.jp/kegg-bin/show_pathway?map02010/K05658%09%23FFFFFF,red/
ko00260	Glycine, serine and threonine metabolism	Metabolism	Amino acid metabolism	6	91	0.171221	0.948198	gene38182(LOC108994646),gene15126(LOC109012462),gene16158(LOC109013564),gene12017(LOC109009030),gene33965(LOC108990021),gene38254(LOC108994825)	http://www.kegg.jp/kegg-bin/show_pathway?map00260/K00827%09%23FFFFFF,red/K14085%09%23FFFFFF,red/K00830%09%23FFFFFF,red/K00058%09%23FFFFFF,red/K00382%09%23FFFFFF,red/K01834%09%23FFFFFF,red/
ko04075	Plant hormone signal transduction	Environmental Information Processing	Signal transduction	19	366	0.176074	0.948198	gene451(LOC109000914),gene6728(LOC109003197),gene1718(LOC109015421),gene26851(LOC108982066),gene5741(LOC109002098),gene1194(LOC109009458),gene6107(LOC109002513),gene30316(LOC108985913),gene26563(LOC108981744),gene25115(LOC108980141),gene13563(LOC109010749),gene11453(LOC109008403),gene25482(LOC108980541),gene36091(LOC108992269),gene28152(LOC108983523),gene1745(LOC109015678),gene35947(LOC108992149)…	http://www.kegg.jp/kegg-bin/show_pathway?map04075/K14509%09%23FFFFFF,red/K14431%09%23FFFFFF,red/K14491%09%23FFFFFF,red/K13413%09%23FFFFFF,red/K14508%09%23FFFFFF,red/K14487%09%23FFFFFF,red/K14515%09%23FFFFFF,red/K14510%09%23FFFFFF,red/K14488%09%23FFFFFF,red/K14485%09%23FFFFFF,red/K14489%09%23FFFFFF,red/K14514%09%23FFFFFF,red/K14496%09%23FFFFFF,red/K14492%09%23FFFFFF,red/
ko00944	Flavone and flavonol biosynthesis	Metabolism	Biosynthesis of other secondary metabolites	1	5	0.189361	0.948198	gene2204(LOC109021331)	http://www.kegg.jp/kegg-bin/show_pathway?map00944/K22794%09%23FFFFFF,red/
ko04144	Endocytosis	Cellular Processes	Transport and catabolism	12	219	0.191369	0.948198	gene30698(LOC108986352),gene6199(LOC109002622),gene22461(LOC109020542),gene36301(LOC108992581),gene25670(LOC108980758),gene25677(LOC108980768),gene36692(LOC108992988),gene10030(LOC109006828),gene36693(LOC108992981),gene12040(LOC109009055),gene25894(LOC108981014),gene10028(LOC109006827)	http://www.kegg.jp/kegg-bin/show_pathway?map04144/K03283%09%23FFFFFF,red/K12471%09%23FFFFFF,red/K12486%09%23FFFFFF,red/K19476%09%23FFFFFF,red/K07897%09%23FFFFFF,red/K01115%09%23FFFFFF,red/K07901%09%23FFFFFF,red/
ko00310	Lysine degradation	Metabolism	Amino acid metabolism	3	38	0.204303	0.948198	gene14565(LOC109011858),gene26060(LOC108981196),gene12017(LOC109009030)	http://www.kegg.jp/kegg-bin/show_pathway?map00310/K14085%09%23FFFFFF,red/K22748%09%23FFFFFF,red/K00626%09%23FFFFFF,red/
ko00640	Propanoate metabolism	Metabolism	Carbohydrate metabolism	3	39	0.215089	0.948198	gene14565(LOC109011858),gene38254(LOC108994825),gene15121(LOC109012459)	http://www.kegg.jp/kegg-bin/show_pathway?map00640/K11262%09%23FFFFFF,red/K00626%09%23FFFFFF,red/K00382%09%23FFFFFF,red/
ko00280	Valine, leucine and isoleucine degradation	Metabolism	Amino acid metabolism	4	59	0.223709	0.948198	gene14565(LOC109011858),gene12017(LOC109009030),gene33965(LOC108990021),gene38254(LOC108994825)	http://www.kegg.jp/kegg-bin/show_pathway?map00280/K00827%09%23FFFFFF,red/K14085%09%23FFFFFF,red/K00626%09%23FFFFFF,red/K00382%09%23FFFFFF,red/
ko00250	Alanine, aspartate and glutamate metabolism	Metabolism	Amino acid metabolism	4	64	0.268787	0.948198	gene38182(LOC108994646),gene33965(LOC108990021),gene15802(LOC109013214),gene11787(LOC109008778)	http://www.kegg.jp/kegg-bin/show_pathway?map00250/K00827%09%23FFFFFF,red/K00264%09%23FFFFFF,red/K13566%09%23FFFFFF,red/K00830%09%23FFFFFF,red/
ko00100	Steroid biosynthesis	Metabolism	Lipid metabolism	3	46	0.293129	0.948198	gene32107(LOC108987866),gene1331(LOC109011030),gene24076(LOC109022319)	http://www.kegg.jp/kegg-bin/show_pathway?map00100/K14423%09%23FFFFFF,red/K00511%09%23FFFFFF,red/
ko04016	MAPK signaling pathway - plant	Environmental Information Processing	Signal transduction	11	220	0.295735	0.948198	gene32961(LOC108988839),gene25115(LOC108980141),gene1718(LOC109015421),gene13563(LOC109010749),gene5741(LOC109002098),gene28152(LOC108983523),gene15384(LOC109012719),gene30316(LOC108985913),gene6120(LOC109002521),gene27017(LOC108982249),gene8357(LOC109004997)	http://www.kegg.jp/kegg-bin/show_pathway?map04016/K14509%09%23FFFFFF,red/K13447%09%23FFFFFF,red/K17686%09%23FFFFFF,red/K20604%09%23FFFFFF,red/K13413%09%23FFFFFF,red/K14515%09%23FFFFFF,red/K14510%09%23FFFFFF,red/K20718%09%23FFFFFF,red/K14514%09%23FFFFFF,red/K14496%09%23FFFFFF,red/
ko04120	Ubiquitin mediated proteolysis	Genetic Information Processing	Folding, sorting and degradation	8	154	0.299978	0.948198	gene34783(LOC108990871),gene16659(LOC109014169),gene14255(LOC109011512),gene35876(LOC108992052),gene2901(LOC108985938),gene15153(LOC109012480),gene34554(LOC108990632),gene31638(LOC108987398)	http://www.kegg.jp/kegg-bin/show_pathway?map04120/K06689%09%23FFFFFF,red/K10601%09%23FFFFFF,red/K10581%09%23FFFFFF,red/K03364%09%23FFFFFF,red/K10688%09%23FFFFFF,red/K10597%09%23FFFFFF,red/
ko00130	Ubiquinone and other terpenoid-quinone biosynthesis	Metabolism	Metabolism of cofactors and vitamins	3	50	0.338637	0.948198	gene41488(LOC108998277),gene36841(LOC108993196),gene42368(LOC108999283)	http://www.kegg.jp/kegg-bin/show_pathway?map00130/K00487%09%23FFFFFF,red/K01904%09%23FFFFFF,red/K02552%09%23FFFFFF,red/
ko00360	Phenylalanine metabolism	Metabolism	Amino acid metabolism	4	73	0.352952	0.948198	gene40454(LOC108997102),gene36841(LOC108993196),gene23106(LOC109021248),gene41488(LOC108998277)	http://www.kegg.jp/kegg-bin/show_pathway?map00360/K00487%09%23FFFFFF,red/K10775%09%23FFFFFF,red/K01904%09%23FFFFFF,red/
ko04070	Phosphatidylinositol signaling system	Environmental Information Processing	Signal transduction	4	74	0.362386	0.948198	gene34874(LOC108990958),gene35489(LOC108991705),gene11887(LOC109008905),gene42290(LOC108999223)	http://www.kegg.jp/kegg-bin/show_pathway?map04070/K00915%09%23FFFFFF,red/K01106%09%23FFFFFF,red/K19801%09%23FFFFFF,red/K00901%09%23FFFFFF,red/
ko01040	Biosynthesis of unsaturated fatty acids	Metabolism	Lipid metabolism	2	31	0.36623	0.948198	gene2017(LOC109018931),gene7079(LOC109003573)	http://www.kegg.jp/kegg-bin/show_pathway?map01040/K01068%09%23FFFFFF,red/K03921%09%23FFFFFF,red/
ko03040	Spliceosome	Genetic Information Processing	Transcription	11	238	0.389078	0.948198	gene3671(LOC108994752),gene42893(LOC108999810),gene21134(LOC109019085),gene30698(LOC108986352),gene13984(LOC109011212),gene20491(LOC109018383),gene36692(LOC108992988),gene10030(LOC109006828),gene36693(LOC108992981),gene32851(LOC108988731),gene10028(LOC109006827)	http://www.kegg.jp/kegg-bin/show_pathway?map03040/K12741%09%23FFFFFF,red/K11099%09%23FFFFFF,red/K03283%09%23FFFFFF,red/K12840%09%23FFFFFF,red/K12828%09%23FFFFFF,red/K12896%09%23FFFFFF,red/
ko00072	Synthesis and degradation of ketone bodies	Metabolism	Lipid metabolism	1	12	0.395883	0.948198	gene14565(LOC109011858)	http://www.kegg.jp/kegg-bin/show_pathway?map00072/K00626%09%23FFFFFF,red/
ko00030	Pentose phosphate pathway	Metabolism	Carbohydrate metabolism	4	78	0.40002	0.948198	gene10830(LOC109007722),gene29916(LOC108985468),gene6752(LOC109003215),gene21081(LOC109019027)	http://www.kegg.jp/kegg-bin/show_pathway?map00030/K00036%09%23FFFFFF,red/K00895%09%23FFFFFF,red/K00615%09%23FFFFFF,red/
ko04712	Circadian rhythm - plant	Organismal Systems	Environmental adaptation	3	57	0.417487	0.948198	gene534(LOC109001595),gene26773(LOC108981982),gene1856(LOC109016960)	http://www.kegg.jp/kegg-bin/show_pathway?map04712/K12125%09%23FFFFFF,red/K03115%09%23FFFFFF,red/K16241%09%23FFFFFF,red/
ko00945	Stilbenoid, diarylheptanoid and gingerol biosynthesis	Metabolism	Biosynthesis of other secondary metabolites	2	39	0.480521	0.948198	gene871(LOC109005487),gene36841(LOC108993196)	http://www.kegg.jp/kegg-bin/show_pathway?map00945/K00487%09%23FFFFFF,red/K13065%09%23FFFFFF,red/
ko00565	Ether lipid metabolism	Metabolism	Lipid metabolism	2	39	0.480521	0.948198	gene25677(LOC108980768),gene25894(LOC108981014)	http://www.kegg.jp/kegg-bin/show_pathway?map00565/K01115%09%23FFFFFF,red/
ko00514	Other types of O-glycan biosynthesis	Metabolism	Glycan biosynthesis and metabolism	1	16	0.489363	0.948198	gene6832(LOC109003305)	http://www.kegg.jp/kegg-bin/show_pathway?map00514/K20783%09%23FFFFFF,red/
ko03020	RNA polymerase	Genetic Information Processing	Transcription	2	40	0.493918	0.948198	gene15863(LOC109013258),gene2293(LOC108979063)	http://www.kegg.jp/kegg-bin/show_pathway?map03020/K03016%09%23FFFFFF,red/K03018%09%23FFFFFF,red/
ko03410	Base excision repair	Genetic Information Processing	Replication and repair	2	40	0.493918	0.948198	gene38445(LOC108994852),gene37524(LOC108993927)	http://www.kegg.jp/kegg-bin/show_pathway?map03410/K10802%09%23FFFFFF,red/K01246%09%23FFFFFF,red/
ko00511	Other glycan degradation	Metabolism	Glycan biosynthesis and metabolism	1	17	0.510383	0.948198	gene14990(LOC109012316)	http://www.kegg.jp/kegg-bin/show_pathway?map00511/K01190%09%23FFFFFF,red/
ko00270	Cysteine and methionine metabolism	Metabolism	Amino acid metabolism	6	139	0.5106	0.948198	gene11035(LOC109007939),gene35432(LOC108991565),gene33965(LOC108990021),gene14420(LOC109011698),gene36462(LOC108992749),gene16619(LOC109014129)	http://www.kegg.jp/kegg-bin/show_pathway?map00270/K00827%09%23FFFFFF,red/K05933%09%23FFFFFF,red/K00558%09%23FFFFFF,red/K00640%09%23FFFFFF,red/K01251%09%23FFFFFF,red/
ko00906	Carotenoid biosynthesis	Metabolism	Metabolism of terpenoids and polyketides	2	43	0.532763	0.948198	gene27779(LOC108983082),gene27399(LOC108982686)	http://www.kegg.jp/kegg-bin/show_pathway?map00906/K09843%09%23FFFFFF,red/K15746%09%23FFFFFF,red/
ko00330	Arginine and proline metabolism	Metabolism	Amino acid metabolism	3	69	0.543924	0.948198	gene31126(LOC108986807),gene23433(LOC109021608),gene12017(LOC109009030)	http://www.kegg.jp/kegg-bin/show_pathway?map00330/K14085%09%23FFFFFF,red/K13427%09%23FFFFFF,red/K17839%09%23FFFFFF,red/
ko00220	Arginine biosynthesis	Metabolism	Amino acid metabolism	2	44	0.545252	0.948198	gene23433(LOC109021608),gene6057(LOC109002455)	http://www.kegg.jp/kegg-bin/show_pathway?map00220/K13427%09%23FFFFFF,red/K14682%09%23FFFFFF,red/
ko00590	Arachidonic acid metabolism	Metabolism	Lipid metabolism	1	20	0.568402	0.948198	gene4226(LOC109000396)	http://www.kegg.jp/kegg-bin/show_pathway?map00590/K15730%09%23FFFFFF,red/
ko00531	Glycosaminoglycan degradation	Metabolism	Glycan biosynthesis and metabolism	1	20	0.568402	0.948198	gene32674(LOC108988534)	http://www.kegg.jp/kegg-bin/show_pathway?map00531/K07964%09%23FFFFFF,red/
ko00340	Histidine metabolism	Metabolism	Amino acid metabolism	1	20	0.568402	0.948198	gene12017(LOC109009030)	http://www.kegg.jp/kegg-bin/show_pathway?map00340/K14085%09%23FFFFFF,red/
ko00410	beta-Alanine metabolism	Metabolism	Metabolism of other amino acids	2	47	0.581302	0.948198	gene31126(LOC108986807),gene12017(LOC109009030)	http://www.kegg.jp/kegg-bin/show_pathway?map00410/K14085%09%23FFFFFF,red/K17839%09%23FFFFFF,red/
ko03018	RNA degradation	Genetic Information Processing	Folding, sorting and degradation	5	124	0.581404	0.948198	gene6253(LOC109002668),gene20515(LOC109018411),gene28486(LOC108983883),gene36046(LOC108992231),gene4768(LOC109001008)	http://www.kegg.jp/kegg-bin/show_pathway?map03018/K12581%09%23FFFFFF,red/K12585%09%23FFFFFF,red/K12603%09%23FFFFFF,red/K12592%09%23FFFFFF,red/K12593%09%23FFFFFF,red/
ko00780	Biotin metabolism	Metabolism	Metabolism of cofactors and vitamins	1	21	0.586175	0.948198	gene30916(LOC108986581)	http://www.kegg.jp/kegg-bin/show_pathway?map00780/K00059%09%23FFFFFF,red/
ko00908	Zeatin biosynthesis	Metabolism	Metabolism of terpenoids and polyketides	1	21	0.586175	0.948198	gene1470(LOC109012517)	http://www.kegg.jp/kegg-bin/show_pathway?map00908/K00791%09%23FFFFFF,red/
ko00620	Pyruvate metabolism	Metabolism	Carbohydrate metabolism	4	103	0.616642	0.948198	gene14565(LOC109011858),gene12017(LOC109009030),gene38254(LOC108994825),gene15121(LOC109012459)	http://www.kegg.jp/kegg-bin/show_pathway?map00620/K14085%09%23FFFFFF,red/K11262%09%23FFFFFF,red/K00626%09%23FFFFFF,red/K00382%09%23FFFFFF,red/
ko00910	Nitrogen metabolism	Metabolism	Energy metabolism	2	51	0.626031	0.948198	gene9665(LOC109006417),gene15802(LOC109013214)	http://www.kegg.jp/kegg-bin/show_pathway?map00910/K00264%09%23FFFFFF,red/K10534%09%23FFFFFF,red/
ko00900	Terpenoid backbone biosynthesis	Metabolism	Metabolism of terpenoids and polyketides	3	78	0.627551	0.948198	gene14565(LOC109011858),gene22112(LOC109020162),gene40244(LOC108996986)	http://www.kegg.jp/kegg-bin/show_pathway?map00900/K03527%09%23FFFFFF,red/K00626%09%23FFFFFF,red/K15892%09%23FFFFFF,red/
ko00052	Galactose metabolism	Metabolism	Carbohydrate metabolism	3	80	0.644636	0.948198	gene21654(LOC109019638),gene14990(LOC109012316),gene8215(LOC109004826)	http://www.kegg.jp/kegg-bin/show_pathway?map00052/K01784%09%23FFFFFF,red/K01190%09%23FFFFFF,red/K12447%09%23FFFFFF,red/
ko04146	Peroxisome	Cellular Processes	Transport and catabolism	4	107	0.646542	0.948198	gene38182(LOC108994646),gene37637(LOC108994097),gene29454(LOC108984959),gene7937(LOC109004522)	http://www.kegg.jp/kegg-bin/show_pathway?map04146/K00830%09%23FFFFFF,red/K00477%09%23FFFFFF,red/K04565%09%23FFFFFF,red/K13237%09%23FFFFFF,red/
ko00630	Glyoxylate and dicarboxylate metabolism	Metabolism	Carbohydrate metabolism	3	85	0.684891	0.948198	gene38182(LOC108994646),gene14565(LOC109011858),gene38254(LOC108994825)	http://www.kegg.jp/kegg-bin/show_pathway?map00630/K00830%09%23FFFFFF,red/K00626%09%23FFFFFF,red/K00382%09%23FFFFFF,red/
ko00380	Tryptophan metabolism	Metabolism	Amino acid metabolism	2	57	0.686042	0.948198	gene12017(LOC109009030),gene14565(LOC109011858)	http://www.kegg.jp/kegg-bin/show_pathway?map00380/K14085%09%23FFFFFF,red/K00626%09%23FFFFFF,red/
ko00230	Purine metabolism	Metabolism	Nucleotide metabolism	4	113	0.688422	0.948198	gene33524(LOC108989481),gene24068(LOC109022312),gene8460(LOC109005096),gene13423(LOC109010590)	http://www.kegg.jp/kegg-bin/show_pathway?map00230/K00951%09%23FFFFFF,red/K13811%09%23FFFFFF,red/
ko00564	Glycerophospholipid metabolism	Metabolism	Lipid metabolism	4	113	0.688422	0.948198	gene34874(LOC108990958),gene25677(LOC108980768),gene622(LOC109002485),gene25894(LOC108981014)	http://www.kegg.jp/kegg-bin/show_pathway?map00564/K01115%09%23FFFFFF,red/K00901%09%23FFFFFF,red/K13513%09%23FFFFFF,red/
ko00196	Photosynthesis - antenna proteins	Metabolism	Energy metabolism	1	28	0.691725	0.948198	gene24570(LOC108979543)	http://www.kegg.jp/kegg-bin/show_pathway?map00196/K08911%09%23FFFFFF,red/
ko00562	Inositol phosphate metabolism	Metabolism	Carbohydrate metabolism	3	86	0.692521	0.948198	gene35489(LOC108991705),gene11887(LOC109008905),gene42290(LOC108999223)	http://www.kegg.jp/kegg-bin/show_pathway?map00562/K00915%09%23FFFFFF,red/K01106%09%23FFFFFF,red/K19801%09%23FFFFFF,red/
ko00195	Photosynthesis	Metabolism	Energy metabolism	2	58	0.695239	0.948198	gene16455(LOC109013946),gene17823(LOC109015464)	http://www.kegg.jp/kegg-bin/show_pathway?map00195/K02638%09%23FFFFFF,red/
ko00510	N-Glycan biosynthesis	Metabolism	Glycan biosynthesis and metabolism	2	59	0.704212	0.948198	gene28046(LOC108983388),gene39083(LOC108995581)	http://www.kegg.jp/kegg-bin/show_pathway?map00510/K00737%09%23FFFFFF,red/K05546%09%23FFFFFF,red/
ko00904	Diterpenoid biosynthesis	Metabolism	Metabolism of terpenoids and polyketides	2	59	0.704212	0.948198	gene37151(LOC108993447),gene13807(LOC109011018)	http://www.kegg.jp/kegg-bin/show_pathway?map00904/K04124%09%23FFFFFF,red/K04125%09%23FFFFFF,red/
ko03008	Ribosome biogenesis in eukaryotes	Genetic Information Processing	Translation	3	89	0.714573	0.948198	gene42781(LOC108999689),gene39360(LOC108996020),gene1856(LOC109016960)	http://www.kegg.jp/kegg-bin/show_pathway?map03008/K14553%09%23FFFFFF,red/K03115%09%23FFFFFF,red/K14555%09%23FFFFFF,red/
ko03013	RNA transport	Genetic Information Processing	Translation	7	200	0.720495	0.948198	gene38270(LOC108994766),gene14207(LOC109011463),gene36329(LOC108992587),gene14179(LOC109011424),gene29944(LOC108985498),gene12249(LOC109009288),gene33138(LOC108989051)	http://www.kegg.jp/kegg-bin/show_pathway?map03013/K14320%09%23FFFFFF,red/K14325%09%23FFFFFF,red/K02516%09%23FFFFFF,red/K14289%09%23FFFFFF,red/K03243%09%23FFFFFF,red/K03240%09%23FFFFFF,red/K12160%09%23FFFFFF,red/
ko00650	Butanoate metabolism	Metabolism	Carbohydrate metabolism	1	31	0.728287	0.948198	gene14565(LOC109011858)	http://www.kegg.jp/kegg-bin/show_pathway?map00650/K00626%09%23FFFFFF,red/
ko00071	Fatty acid degradation	Metabolism	Lipid metabolism	2	64	0.745825	0.948198	gene14565(LOC109011858),gene12017(LOC109009030)	http://www.kegg.jp/kegg-bin/show_pathway?map00071/K14085%09%23FFFFFF,red/K00626%09%23FFFFFF,red/
ko04130	SNARE interactions in vesicular transport	Genetic Information Processing	Folding, sorting and degradation	2	64	0.745825	0.948198	gene30344(LOC108985959),gene29725(LOC108985258)	http://www.kegg.jp/kegg-bin/show_pathway?map04130/K08486%09%23FFFFFF,red/K08493%09%23FFFFFF,red/
ko00770	Pantothenate and CoA biosynthesis	Metabolism	Metabolism of cofactors and vitamins	1	34	0.760521	0.948198	gene15111(LOC109012450)	http://www.kegg.jp/kegg-bin/show_pathway?map00770/K01922%09%23FFFFFF,red/
ko00053	Ascorbate and aldarate metabolism	Metabolism	Carbohydrate metabolism	2	66	0.761012	0.948198	gene12017(LOC109009030),gene8215(LOC109004826)	http://www.kegg.jp/kegg-bin/show_pathway?map00053/K14085%09%23FFFFFF,red/K12447%09%23FFFFFF,red/
ko00600	Sphingolipid metabolism	Metabolism	Lipid metabolism	1	35	0.770393	0.948198	gene14990(LOC109012316)	http://www.kegg.jp/kegg-bin/show_pathway?map00600/K01190%09%23FFFFFF,red/
ko00073	Cutin, suberine and wax biosynthesis	Metabolism	Lipid metabolism	1	36	0.77986	0.948198	gene7425(LOC109003980)	http://www.kegg.jp/kegg-bin/show_pathway?map00073/K17991%09%23FFFFFF,red/
ko00941	Flavonoid biosynthesis	Metabolism	Biosynthesis of other secondary metabolites	2	71	0.79558	0.948198	gene871(LOC109005487),gene36841(LOC108993196)	http://www.kegg.jp/kegg-bin/show_pathway?map00941/K00487%09%23FFFFFF,red/K13065%09%23FFFFFF,red/
ko00940	Phenylpropanoid biosynthesis	Metabolism	Biosynthesis of other secondary metabolites	9	275	0.802709	0.948198	gene40454(LOC108997102),gene42284(LOC108999285),gene871(LOC109005487),gene36841(LOC108993196),gene41171(LOC108997931),gene23106(LOC109021248),gene13791(LOC109010995),gene4670(LOC109000896),gene41488(LOC108998277)	http://www.kegg.jp/kegg-bin/show_pathway?map00940/K05350%09%23FFFFFF,red/K01904%09%23FFFFFF,red/K05349%09%23FFFFFF,red/K09753%09%23FFFFFF,red/K00487%09%23FFFFFF,red/K00430%09%23FFFFFF,red/K10775%09%23FFFFFF,red/K13065%09%23FFFFFF,red/
ko00010	Glycolysis / Gluconeogenesis	Metabolism	Carbohydrate metabolism	5	163	0.805647	0.948198	gene38254(LOC108994825),gene14026(LOC109011250),gene15126(LOC109012462),gene10830(LOC109007722),gene12017(LOC109009030)	http://www.kegg.jp/kegg-bin/show_pathway?map00010/K14085%09%23FFFFFF,red/K00895%09%23FFFFFF,red/K00382%09%23FFFFFF,red/K00927%09%23FFFFFF,red/K01834%09%23FFFFFF,red/
ko00051	Fructose and mannose metabolism	Metabolism	Carbohydrate metabolism	2	73	0.808124	0.948198	gene10830(LOC109007722),gene36790(LOC108993156)	http://www.kegg.jp/kegg-bin/show_pathway?map00051/K00863%09%23FFFFFF,red/K00895%09%23FFFFFF,red/
ko00520	Amino sugar and nucleotide sugar metabolism	Metabolism	Carbohydrate metabolism	6	200	0.836155	0.96601	gene21654(LOC109019638),gene30687(LOC108986350),gene26478(LOC108981660),gene8215(LOC109004826),gene14876(LOC109012200),gene17821(LOC109015462)	http://www.kegg.jp/kegg-bin/show_pathway?map00520/K01784%09%23FFFFFF,red/K12448%09%23FFFFFF,red/K12447%09%23FFFFFF,red/K08678%09%23FFFFFF,red/K01836%09%23FFFFFF,red/K01183%09%23FFFFFF,red/
ko00460	Cyanoamino acid metabolism	Metabolism	Metabolism of other amino acids	2	80	0.846787	0.96601	gene41171(LOC108997931),gene4670(LOC109000896)	http://www.kegg.jp/kegg-bin/show_pathway?map00460/K05350%09%23FFFFFF,red/K05349%09%23FFFFFF,red/
ko00592	alpha-Linolenic acid metabolism	Metabolism	Lipid metabolism	2	84	0.865568	0.96601	gene15259(LOC109012613),gene6465(LOC109002916)	http://www.kegg.jp/kegg-bin/show_pathway?map00592/K10526%09%23FFFFFF,red/K00224%09%23FFFFFF,red/
ko03022	Basal transcription factors	Genetic Information Processing	Transcription	1	48	0.867213	0.96601	gene1922(LOC109017786)	http://www.kegg.jp/kegg-bin/show_pathway?map03022/K03122%09%23FFFFFF,red/
ko00710	Carbon fixation in photosynthetic organisms	Metabolism	Energy metabolism	2	91	0.89343	0.982773	gene14026(LOC109011250),gene21081(LOC109019027)	http://www.kegg.jp/kegg-bin/show_pathway?map00710/K00615%09%23FFFFFF,red/K00927%09%23FFFFFF,red/
ko00480	Glutathione metabolism	Metabolism	Metabolism of other amino acids	3	134	0.917784	0.994465	gene29916(LOC108985468),gene22067(LOC109020112),gene6752(LOC109003215)	http://www.kegg.jp/kegg-bin/show_pathway?map00480/K00036%09%23FFFFFF,red/K01469%09%23FFFFFF,red/
ko00020	Citrate cycle (TCA cycle)	Metabolism	Carbohydrate metabolism	1	71	0.94968	0.994465	gene38254(LOC108994825)	http://www.kegg.jp/kegg-bin/show_pathway?map00020/K00382%09%23FFFFFF,red/
ko00500	Starch and sucrose metabolism	Metabolism	Carbohydrate metabolism	5	226	0.958556	0.994465	gene32607(LOC108988472),gene41171(LOC108997931),gene4670(LOC109000896),gene37760(LOC108994212),gene32314(LOC108988229)	http://www.kegg.jp/kegg-bin/show_pathway?map00500/K01179%09%23FFFFFF,red/K05350%09%23FFFFFF,red/K00695%09%23FFFFFF,red/K19891%09%23FFFFFF,red/K05349%09%23FFFFFF,red/
ko00240	Pyrimidine metabolism	Metabolism	Nucleotide metabolism	1	76	0.95926	0.994465	gene22219(LOC109020279)	http://www.kegg.jp/kegg-bin/show_pathway?map00240/K16904%09%23FFFFFF,red/
ko00040	Pentose and glucuronate interconversions	Metabolism	Carbohydrate metabolism	3	161	0.964205	0.994465	gene36627(LOC108992799),gene8215(LOC109004826),gene13351(LOC109010513)	http://www.kegg.jp/kegg-bin/show_pathway?map00040/K01184%09%23FFFFFF,red/K12447%09%23FFFFFF,red/K01213%09%23FFFFFF,red/
ko03050	Proteasome	Genetic Information Processing	Folding, sorting and degradation	1	85	0.97215	0.994465	gene9335(LOC109006061)	http://www.kegg.jp/kegg-bin/show_pathway?map03050/K03062%09%23FFFFFF,red/
ko04145	Phagosome	Cellular Processes	Transport and catabolism	1	117	0.992815	0.994465	gene22461(LOC109020542)	http://www.kegg.jp/kegg-bin/show_pathway?map04145/K07897%09%23FFFFFF,red/
ko03010	Ribosome	Genetic Information Processing	Translation	9	438	0.994465	0.994465	gene3061(LOC108988299),gene1255(LOC109010002),gene40435(LOC108997127),gene5431(LOC109001764),gene16281(LOC109013747),gene39709(LOC108996255),gene33134(LOC108989045),gene10684(LOC109007567),gene28883(LOC108984329)	http://www.kegg.jp/kegg-bin/show_pathway?map03010/K02957%09%23FFFFFF,red/K02935%09%23FFFFFF,red/K02939%09%23FFFFFF,red/K02896%09%23FFFFFF,red/K02870%09%23FFFFFF,red/K02899%09%23FFFFFF,red/K02943%09%23FFFFFF,red/K02979%09%23FFFFFF,red/
