# Supplementary material for: Integrated Analysis of Seed microRNA and mRNA Transcriptome Reveals Important Functional Genes and microRNA-Targets in the Process of Walnut (Juglans regia) Seed Oil Accumulation
Source: Int J Mol Sci. 2020 Nov 29;21(23):9093. doi: 10.3390/ijms21239093 (PMC7731449; doi:10.3390/ijms21239093)
Supplement: Supplementary file 1 [file ijms-21-09093-s001.zip › Table S11.xls]

## Sheet: Sheet1
Tbale S11. Primers information
Primer name	Primer sequence	Length （nt）
PLA2-ALPHA-F'	ATGCAACAAGCGTCGAGTCC	20
PLA2-ALPHA-R'	AGATACGGAAAGTACTGTGGGC	22
ACC1-F'	TCATGGTCAGTCCTGTCTGC	20
ACC1-R'	AGAGAAGTACCCCAGGCACC	20
FAD7-F'	AGTGCTCCACTAAGGGTCAC	20
FAD7-R'	CGCTCGGATATCAGCCAATC	20
FAD8-F'	AAGCGACTTGTTCGTTCCCA	20
FAD8-R'	CTAACACCCCAAGCAGAGCA	20
GPAT8-F'	CGCTGATCTGGATGGCACTCT	21
GPAT8-R'	GAGGTAGGCAACGATGACGATAGG	24
KCS11-F'	TTCTGGGACGGCTCGTAAAG	20
KCS11-R'	GCTCCGGCTCATCTCTCAAC	20
KCS4-F'	CTCGGACGGGTCATGATGTAG	21
KCS4-R'	CATCAGCTCTGGCTCCATCTC	21
LACS9-F'	ACGCAAAGTTGCACACAGC	19
LACS9-R'	ATGCGAGCAGTACCGAGATAAG	22
PAS2-F'	ATGCCTCAACTGTCTAAGCTCTATC	25
PAS2-R'	TCACGGACTTGGTGGTCACA	20
PDAT2-F	GCCGCTTTCTAAACAGACCC	20
PDAT2-R	TCACCCTGTAGTTCTGGTGC	20
SAD-2-F'	ATGGAAGGATGGGCTAGAAATAAC	24
SAD-2-R'	CCGGAATGTCCTTTGTTCGT	20
SAD-1-F'	ACACTGCCAAGGACTATGCC	20
SAD-1-R'	AAAGGCCGGTTAGCTTCTCC	20
PAS2A-F'	GAGCCACAAGAGCCATGAAGGT	22
PAS2A-R'	TGCCACAGATTGGTTCCAGGTT	22
CAC3-F'	ATCGCGCTGGCTATGATGAC	20
CAC3-R'	AAGTTGCGTGCAATGTTCTCC	21
LOX5-8-F'	TGCAGGCTACCTACCAAACC	20
LOX5-8-R'	AACGCCAATAAGGGTCGGG	19
jre-miR156d.2	GCTCACTCTCTATCTGTCACC	21
jre-miR1511b	ACCTGGCTCTGATACCATTT	20
jre-miRn212	TTTTTAGTGATGGTTTGGAGACT	23
jre-miR159f	CTTGCATATCTCGGGAGCTTC	21
jre-miR166h.2	GGAATGTTGTCTGGCTCGAGG	21
jre-miR477d	ACTCTTCTCTCAAAGGCTTCT	21
jre-miRn203a-3p	TGCTGGAACGCCTTAAGGGAAC	22
jre-miR399a.1	TGCCAAAGGAGAATTGCCCTG	21
jre-miRn176-3p	AATAGATCATGTGGCAGTTTCACC	24
jre-miR5059	TCCTGGGCAGCAACACCA	18
jre-miR5139b	AACCTGTCTCTGATACCA	18
jre-miRn176-5p	TGAAGCTGCCAGCATGATCTGAGCT	25
EF1-F'	TGGAGAGCTTCATGGTGCAT	20
EF1-R'	TTGGTGGCATTGGAACTGTC	20
U6-F'	CATCCGATAAAATTGGAACGA	21
U6-R'	TTTGTGCGTGTCATCCTTGCG	21
