# Supplementary material for: Integrated Analysis of Seed microRNA and mRNA Transcriptome Reveals Important Functional Genes and microRNA-Targets in the Process of Walnut (Juglans regia) Seed Oil Accumulation
Source: Int J Mol Sci. 2020 Nov 29;21(23):9093. doi: 10.3390/ijms21239093 (PMC7731449; doi:10.3390/ijms21239093)
Supplement: Supplementary file 1 [file ijms-21-09093-s001.zip › Table S2.xls]

## Sheet: Sheet1
Table S2. Summary of the RNA-seq data obtained from different samples.
Sample	Reads No.	Bases (bp)	Q30 (bp)	N(%)	Q20(%)	Q30(%)	Clean Reads No.	Clean Data (bp)	Clean Reads %	Clean Data %	Total_Mapped	Multiple_Mapped	Uniquely_Mapped
G1_1	39618778	5942816700	5603589451	0.001163	97.84	94.29	37154970	5573245500	93.78	93.78	35996732 (96.88%)	6049386 (16.81%)	29947346 (83.19%)
G1_2	51691176	7753676400	7287884290	0.001193	97.73	93.99	48265040	7239756000	93.37	93.37	46508683 (96.36%)	5365604 (11.54%)	41143079 (88.46%)
G1_3	47892528	7183879200	6728527417	0.001196	97.58	93.66	44838030	6725704500	93.62	93.62	43125240 (96.18%)	5557084 (12.89%)	37568156 (87.11%)
G2_1	46591490	6988723500	6553782284	0.001143	97.65	93.77	43644082	6546612300	93.67	93.67	42246734 (96.80%)	7504814 (17.76%)	34741920 (82.24%)
G2_2	39911318	5986697700	5653451154	0.001167	97.94	94.43	37342352	5601352800	93.56	93.56	36113725 (96.71%)	4648154 (12.87%)	31465571 (87.13%)
G2_3	46315680	6947352000	6513249951	0.001161	97.63	93.75	43313330	6496999500	93.51	93.51	41837643 (96.59%)	5598007 (13.38%)	36239636 (86.62%)
G3_1	43545042	6531756300	6143277171	0.001189	97.78	94.05	40643444	6096516600	93.33	93.33	39214826 (96.48%)	4602478 (11.74%)	34612348 (88.26%)
G3_2	43779558	6566933700	6191772926	0.001196	97.87	94.28	41040198	6156029700	93.74	93.74	39545146 (96.36%)	5031180 (12.72%)	34513966 (87.28%)
G3_3	43024580	6453687000	6094418781	0.0008	97.9	94.43	40294380	6044157000	93.65	93.65	38835130 (96.38%)	4897277 (12.61%)	33937853 (87.39%)
