# Supplementary material for: Integrated Analysis of Seed microRNA and mRNA Transcriptome Reveals Important Functional Genes and microRNA-Targets in the Process of Walnut (Juglans regia) Seed Oil Accumulation
Source: Int J Mol Sci. 2020 Nov 29;21(23):9093. doi: 10.3390/ijms21239093 (PMC7731449; doi:10.3390/ijms21239093)
Supplement: Supplementary file 1 [file ijms-21-09093-s001.zip › Table S3.xls]

## Sheet: Table S4
Table S3. KEGG enrichment analysis of RNA-seq
G1vsG2
PathwayID	Pathway	Level1	Level2	Up_number	Down_number	DEG_number	total_number	Pvalue	FDR	Up_gene	Down_gene	URL
ko04075	Plant hormone signal transduction	Environmental Information Processing	Signal transduction	17	18	35	366	0.000229848	0.0239042	gene15838(LOC109013290),gene38044(LOC108994448),gene13004(LOC109010123),gene37273(LOC108993629),gene39062(LOC108995625),gene35648(LOC108991856),gene35992(LOC108992206),gene1007(LOC109007220),gene42000(LOC108998793),gene30138(LOC108985710),gene16401(LOC109013885),gene13563(LOC109010749),gene37742(LOC108994145),gene2107(LOC109020170),gene38689(LOC108995100),gene28152(LOC108983523),gene35927(LOC1089…	gene2735(LOC108984345),gene17807(LOC109015447),gene32824(LOC108988695),gene24309(LOC108979265),gene41999(LOC108998913),gene11662(LOC109008638),gene41998(LOC108998907),gene23728(LOC109021936),gene29981(LOC108985560),gene14504(LOC109011782),gene19290(LOC109017060),gene10913(LOC109007807),gene10726(LOC109007594),gene25549(LOC108980623),gene42001(LOC108998842),gene2650(LOC108983621),gene22968(LOC1090…	http://www.kegg.jp/kegg-bin/show_pathway?map04075/K14487%09%23FFFFFF,red/K14497%09%23FFFFFF,red/K14488%09%23FFFFFF,red/K14490%09%23FFFFFF,green/K14512%09%23FFFFFF,green/K14496%09%23FFFFFF,red/K14484%09%23FFFFFF,green/K14509%09%23FFFFFF,red/K13464%09%23FFFFFF,green/K14431%09%23FFFFFF,green/K14494%09%23FFFFFF,green/K14504%09%23FFFFFF,purple/K14516%09%23FFFFFF,red/K13422%09%23FFFFFF,green/K14515%09%…
ko04016	MAPK signaling pathway - plant	Environmental Information Processing	Signal transduction	13	10	23	220	0.000801078	0.041656	gene15838(LOC109013290),gene38044(LOC108994448),gene13004(LOC109010123),gene1007(LOC109007220),gene37273(LOC108993629),gene39062(LOC108995625),gene35992(LOC108992206),gene13563(LOC109010749),gene37742(LOC108994145),gene28152(LOC108983523),gene38689(LOC108995100),gene16912(LOC109014455),gene12591(LOC109009680)	gene9650(LOC109006404),gene17807(LOC109015447),gene32824(LOC108988695),gene9648(LOC109006403),gene21174(LOC109019134),gene34442(LOC108990486),gene9918(LOC109006697),gene28481(LOC108983872),gene13383(LOC109010544),gene8425(LOC109005059)	http://www.kegg.jp/kegg-bin/show_pathway?map04016/K13447%09%23FFFFFF,green/K13426%09%23FFFFFF,green/K14497%09%23FFFFFF,red/K20718%09%23FFFFFF,green/K14512%09%23FFFFFF,green/K14496%09%23FFFFFF,red/K14509%09%23FFFFFF,red/K17686%09%23FFFFFF,red/K20547%09%23FFFFFF,green/K14516%09%23FFFFFF,red/K13422%09%23FFFFFF,green/K20772%09%23FFFFFF,green/K14515%09%23FFFFFF,red/K20725%09%23FFFFFF,green/K13425%09%2…
ko04626	Plant-pathogen interaction	Organismal Systems	Environmental adaptation	5	18	23	230	0.00146152	0.050666	gene42259(LOC108999105),gene33247(LOC108989163),gene35404(LOC108991534),gene43270(LOC109000209),gene31727(LOC108987474)	gene10850(LOC109007742),gene9650(LOC109006404),gene14596(LOC109011889),gene23562(LOC109021749),gene32336(LOC108988239),gene38808(LOC108995329),gene23609(LOC109021802),gene6015(LOC109002411),gene5030(LOC109001320),gene7820(LOC109004409),gene6405(LOC109002837),gene7435(LOC109003985),gene20193(LOC109018056),gene37899(LOC108994335),gene34734(LOC108990794),gene9918(LOC109006697),gene28481(LOC108983872…	http://www.kegg.jp/kegg-bin/show_pathway?map04626/K13448%09%23FFFFFF,purple/K13447%09%23FFFFFF,green/K13426%09%23FFFFFF,green/K05391%09%23FFFFFF,red/K13459%09%23FFFFFF,green/K04368%09%23FFFFFF,green/K13433%09%23FFFFFF,green/K13430%09%23FFFFFF,green/K13425%09%23FFFFFF,green/K13412%09%23FFFFFF,green/K13434%09%23FFFFFF,green/K13427%09%23FFFFFF,red/
ko04141	Protein processing in endoplasmic reticulum	Genetic Information Processing	Folding, sorting and degradation	12	15	27	294	0.00209183	0.0543876	gene20875(LOC109018804),gene6223(LOC109002640),gene6225(LOC109002642),gene36699(LOC108992929),gene34833(LOC108990908),gene29258(LOC108984740),gene32309(LOC108988042),gene8640(LOC109005295),gene15725(LOC109013122),gene25329(LOC108980377),gene19728(LOC109017540),gene40111(LOC108996805)	gene29255(LOC108984738),gene29256(LOC108984739),gene30698(LOC108986352),gene34484(LOC108990523),gene13781(LOC109010982),gene24628(LOC108979610),gene40580(LOC108997258),gene1516(LOC109012924),gene41658(LOC108998482),gene17136(LOC109014707),gene41657(LOC108998483),gene13855(LOC109011098),gene29257(LOC108984742),gene17137(LOC109014708),gene41667(LOC108998475)	http://www.kegg.jp/kegg-bin/show_pathway?map04141/K08057%09%23FFFFFF,green/K10666%09%23FFFFFF,green/K03283%09%23FFFFFF,purple/K10950%09%23FFFFFF,green/K03094%09%23FFFFFF,red/K13525%09%23FFFFFF,red/K13993%09%23FFFFFF,purple/
ko00360	Phenylalanine metabolism	Metabolism	Amino acid metabolism	4	5	9	73	0.011242	0.233833	gene2130(LOC109020052),gene32982(LOC108988942),gene11057(LOC109007998),gene2128(LOC109020044)	gene17641(LOC109015268),gene12356(LOC109009407),gene36841(LOC108993196),gene9783(LOC109006577),gene39289(LOC108995825)	http://www.kegg.jp/kegg-bin/show_pathway?map00360/K00487%09%23FFFFFF,green/K10775%09%23FFFFFF,green/K01426%09%23FFFFFF,green/K01593%09%23FFFFFF,red/K01904%09%23FFFFFF,green/K00815%09%23FFFFFF,red/K00588%09%23FFFFFF,red/
ko00910	Nitrogen metabolism	Metabolism	Energy metabolism	5	2	7	51	0.013908	0.234838	gene34286(LOC108990296),gene32305(LOC108988099),gene34281(LOC108990299),gene36777(LOC108993245),gene28215(LOC108983585)	gene15095(LOC109012439),gene31088(LOC108986777)	http://www.kegg.jp/kegg-bin/show_pathway?map00910/K01915%09%23FFFFFF,red/K00261%09%23FFFFFF,red/K01673%09%23FFFFFF,green/K10534%09%23FFFFFF,green/K01674%09%23FFFFFF,red/
ko00965	Betalain biosynthesis	Metabolism	Biosynthesis of other secondary metabolites	3	0	3	11	0.0158064	0.234838	gene2130(LOC109020052),gene11884(LOC109008904),gene2128(LOC109020044)	-	http://www.kegg.jp/kegg-bin/show_pathway?map00965/K01593%09%23FFFFFF,red/K15777%09%23FFFFFF,red/
ko00908	Zeatin biosynthesis	Metabolism	Metabolism of terpenoids and polyketides	1	3	4	21	0.019728	0.237197	gene28689(LOC108984109)	gene38492(LOC108994970),gene8599(LOC109005247),gene1470(LOC109012517)	http://www.kegg.jp/kegg-bin/show_pathway?map00908/K00279%09%23FFFFFF,green/K00791%09%23FFFFFF,green/K10760%09%23FFFFFF,purple/
ko00906	Carotenoid biosynthesis	Metabolism	Metabolism of terpenoids and polyketides	2	4	6	43	0.0205266	0.237197	gene32275(LOC108988182),gene34873(LOC108990951)	gene1786(LOC109016217),gene37943(LOC108994430),gene18482(LOC109016183),gene32003(LOC108987785)	http://www.kegg.jp/kegg-bin/show_pathway?map00906/K17912%09%23FFFFFF,green/K09843%09%23FFFFFF,green/K09840%09%23FFFFFF,purple/K02291%09%23FFFFFF,red/
ko00591	Linoleic acid metabolism	Metabolism	Lipid metabolism	1	4	5	33	0.0241948	0.251626	gene33625(LOC108989599)	gene12654(LOC109009743),gene5626(LOC109001974),gene12653(LOC109009742),gene11162(LOC109008077)	http://www.kegg.jp/kegg-bin/show_pathway?map00591/K00454%09%23FFFFFF,green/K15718%09%23FFFFFF,green/K01047%09%23FFFFFF,red/
ko00562	Inositol phosphate metabolism	Metabolism	Carbohydrate metabolism	4	5	9	86	0.0299465	0.28313	gene12342(LOC109009394),gene5908(LOC109002288),gene11899(LOC109008817),gene15847(LOC109013248)	gene35682(LOC108991834),gene7967(LOC109004560),gene2550(LOC108981960),gene10290(LOC109007108),gene250(LOC108980311)	http://www.kegg.jp/kegg-bin/show_pathway?map00562/K05857%09%23FFFFFF,green/K10047%09%23FFFFFF,green/K01858%09%23FFFFFF,red/K01114%09%23FFFFFF,red/K01803%09%23FFFFFF,green/K00889%09%23FFFFFF,purple/
ko00945	Stilbenoid, diarylheptanoid and gingerol biosynthesis	Metabolism	Biosynthesis of other secondary metabolites	2	3	5	39	0.045879	0.340816	gene32982(LOC108988942),gene20764(LOC109018676)	gene36841(LOC108993196),gene42780(LOC108999688),gene13783(LOC109010986)	http://www.kegg.jp/kegg-bin/show_pathway?map00945/K00487%09%23FFFFFF,green/K13065%09%23FFFFFF,purple/K00588%09%23FFFFFF,red/
ko00565	Ether lipid metabolism	Metabolism	Lipid metabolism	2	3	5	39	0.045879	0.340816	gene11899(LOC109008817),gene33625(LOC108989599)	gene7291(LOC109003812),gene13819(LOC109011028),gene35505(LOC108991699)	http://www.kegg.jp/kegg-bin/show_pathway?map00565/K01115%09%23FFFFFF,green/K13510%09%23FFFFFF,green/K01114%09%23FFFFFF,red/K00993%09%23FFFFFF,green/K01047%09%23FFFFFF,red/
ko00640	Propanoate metabolism	Metabolism	Carbohydrate metabolism	0	5	5	39	0.045879	0.340816	-	gene15715(LOC109013131),gene18348(LOC109016039),gene18357(LOC109016049),gene39629(LOC108996257),gene12023(LOC109009035)	http://www.kegg.jp/kegg-bin/show_pathway?map00640/K01962%09%23FFFFFF,green/K00166%09%23FFFFFF,green/K00016%09%23FFFFFF,green/
ko00052	Galactose metabolism	Metabolism	Carbohydrate metabolism	3	5	8	80	0.0494708	0.342998	gene32069(LOC108987891),gene14457(LOC109011737),gene31973(LOC108987740)	gene1279(LOC109010220),gene16219(LOC109013680),gene10965(LOC109007871),gene35586(LOC108991676),gene11707(LOC109008690)	http://www.kegg.jp/kegg-bin/show_pathway?map00052/K18819%09%23FFFFFF,purple/K01193%09%23FFFFFF,purple/K00850%09%23FFFFFF,green/
ko00330	Arginine and proline metabolism	Metabolism	Amino acid metabolism	4	3	7	69	0.0598704	0.379823	gene5056(LOC109001345),gene33580(LOC108989524),gene8249(LOC109004862),gene43270(LOC109000209)	gene9783(LOC109006577),gene21508(LOC109019503),gene26262(LOC108981431)	http://www.kegg.jp/kegg-bin/show_pathway?map00330/K12657%09%23FFFFFF,red/K01426%09%23FFFFFF,green/K01611%09%23FFFFFF,red/K00472%09%23FFFFFF,green/K13427%09%23FFFFFF,red/K13366%09%23FFFFFF,green/
ko00941	Flavonoid biosynthesis	Metabolism	Biosynthesis of other secondary metabolites	3	4	7	71	0.0677964	0.379823	gene4994(LOC109001281),gene32982(LOC108988942),gene20764(LOC109018676)	gene36841(LOC108993196),gene38150(LOC108994581),gene42780(LOC108999688),gene13783(LOC109010986)	http://www.kegg.jp/kegg-bin/show_pathway?map00941/K00487%09%23FFFFFF,green/K00660%09%23FFFFFF,red/K13065%09%23FFFFFF,purple/K13081%09%23FFFFFF,green/K00588%09%23FFFFFF,red/
ko00380	Tryptophan metabolism	Metabolism	Amino acid metabolism	3	3	6	57	0.0678853	0.379823	gene2128(LOC109020044),gene2130(LOC109020052),gene39661(LOC108996197)	gene15320(LOC109012751),gene29011(LOC108984468),gene9783(LOC109006577)	http://www.kegg.jp/kegg-bin/show_pathway?map00380/K01426%09%23FFFFFF,green/K01593%09%23FFFFFF,red/K16903%09%23FFFFFF,green/K11816%09%23FFFFFF,purple/
ko00010	Glycolysis / Gluconeogenesis	Metabolism	Carbohydrate metabolism	5	8	13	163	0.0711487	0.379823	gene17327(LOC109014919),gene27115(LOC108982357),gene30210(LOC108985800),gene26598(LOC108981792),gene8013(LOC109004608)	gene12318(LOC109009364),gene1279(LOC109010220),gene15715(LOC109013131),gene38407(LOC108994918),gene10965(LOC109007871),gene18348(LOC109016039),gene18357(LOC109016049),gene250(LOC108980311)	http://www.kegg.jp/kegg-bin/show_pathway?map00010/K01568%09%23FFFFFF,green/K00121%09%23FFFFFF,red/K01610%09%23FFFFFF,red/K00134%09%23FFFFFF,red/K18857%09%23FFFFFF,red/K00016%09%23FFFFFF,green/K00850%09%23FFFFFF,green/K00873%09%23FFFFFF,green/K01803%09%23FFFFFF,green/
ko00901	Indole alkaloid biosynthesis	Metabolism	Biosynthesis of other secondary metabolites	2	0	2	9	0.0730429	0.379823	gene2128(LOC109020044),gene2130(LOC109020052)	-	http://www.kegg.jp/kegg-bin/show_pathway?map00901/K01593%09%23FFFFFF,red/
ko00860	Porphyrin and chlorophyll metabolism	Metabolism	Metabolism of cofactors and vitamins	1	5	6	59	0.0775753	0.382884	gene32015(LOC108987795)	gene19661(LOC109017466),gene29838(LOC108985383),gene8152(LOC109004766),gene29333(LOC108984827),gene11728(LOC109008711)	http://www.kegg.jp/kegg-bin/show_pathway?map00860/K01599%09%23FFFFFF,green/K03403%09%23FFFFFF,red/K02492%09%23FFFFFF,green/K01772%09%23FFFFFF,green/
ko00520	Amino sugar and nucleotide sugar metabolism	Metabolism	Carbohydrate metabolism	1	14	15	200	0.08423	0.382884	gene32203(LOC108988255)	gene1423(LOC109011912),gene21493(LOC109019493),gene22773(LOC109020886),gene33120(LOC108989016),gene35925(LOC108992111),gene4514(LOC109000715),gene14536(LOC109011804),gene21174(LOC109019134),gene11480(LOC109008440),gene34875(LOC108990952),gene2424(LOC108980860),gene21380(LOC109019357),gene29603(LOC108985118),gene32136(LOC108988033)	http://www.kegg.jp/kegg-bin/show_pathway?map00520/K08679%09%23FFFFFF,green/K00326%09%23FFFFFF,green/K20547%09%23FFFFFF,green/K00770%09%23FFFFFF,green/K18677%09%23FFFFFF,green/K12450%09%23FFFFFF,green/K00012%09%23FFFFFF,green/K13379%09%23FFFFFF,red/K13648%09%23FFFFFF,green/K01183%09%23FFFFFF,green/K00975%09%23FFFFFF,green/
ko04933	AGE-RAGE signaling pathway in diabetic complications	Human Diseases	Endocrine and metabolic diseases	1	2	3	21	0.0877478	0.382884	gene9808(LOC109006599)	gene37492(LOC108993869),gene35682(LOC108991834)	http://www.kegg.jp/kegg-bin/show_pathway?map04933/K05857%09%23FFFFFF,green/K04392%09%23FFFFFF,purple/
ko02010	ABC transporters	Environmental Information Processing	Membrane transport	4	1	5	47	0.0883577	0.382884	gene16671(LOC109014178),gene39896(LOC108996554),gene16675(LOC109014176),gene9278(LOC109005993)	gene2648(LOC108983601)	http://www.kegg.jp/kegg-bin/show_pathway?map02010/K05666%09%23FFFFFF,red/K05665%09%23FFFFFF,red/K05658%09%23FFFFFF,green/
ko00270	Cysteine and methionine metabolism	Metabolism	Amino acid metabolism	5	6	11	139	0.0955965	0.396638	gene3803(LOC108996458),gene5056(LOC109001345),gene10451(LOC109007288),gene33580(LOC108989524),gene11057(LOC109007998)	gene9648(LOC109006403),gene15715(LOC109013131),gene23295(LOC109021452),gene18348(LOC109016039),gene18357(LOC109016049),gene40935(LOC108997711)	http://www.kegg.jp/kegg-bin/show_pathway?map00270/K01738%09%23FFFFFF,red/K00827%09%23FFFFFF,green/K20772%09%23FFFFFF,green/K01611%09%23FFFFFF,red/K05933%09%23FFFFFF,red/K00016%09%23FFFFFF,green/K00815%09%23FFFFFF,red/K00026%09%23FFFFFF,green/
ko00350	Tyrosine metabolism	Metabolism	Amino acid metabolism	6	0	6	63	0.0991596	0.396638	gene17327(LOC109014919),gene2130(LOC109020052),gene27115(LOC108982357),gene26598(LOC108981792),gene11057(LOC109007998),gene2128(LOC109020044)	-	http://www.kegg.jp/kegg-bin/show_pathway?map00350/K18857%09%23FFFFFF,red/K01593%09%23FFFFFF,red/K00815%09%23FFFFFF,red/K00121%09%23FFFFFF,red/
ko00250	Alanine, aspartate and glutamate metabolism	Metabolism	Amino acid metabolism	3	3	6	64	0.105005	0.404463	gene36777(LOC108993245),gene28215(LOC108983585),gene32305(LOC108988099)	gene33906(LOC108989849),gene23295(LOC109021452),gene3850(LOC108997089)	http://www.kegg.jp/kegg-bin/show_pathway?map00250/K00827%09%23FFFFFF,green/K01580%09%23FFFFFF,green/K01915%09%23FFFFFF,red/K01953%09%23FFFFFF,green/K00261%09%23FFFFFF,red/
ko00564	Glycerophospholipid metabolism	Metabolism	Lipid metabolism	2	7	9	113	0.12003	0.445827	gene11899(LOC109008817),gene33625(LOC108989599)	gene39724(LOC108996268),gene26846(LOC108982061),gene1610(LOC109014019),gene7291(LOC109003812),gene13819(LOC109011028),gene14140(LOC109011383),gene35505(LOC108991699)	http://www.kegg.jp/kegg-bin/show_pathway?map00564/K00006%09%23FFFFFF,green/K00901%09%23FFFFFF,green/K13510%09%23FFFFFF,green/K01114%09%23FFFFFF,red/K06130%09%23FFFFFF,green/K01115%09%23FFFFFF,green/K00993%09%23FFFFFF,green/K14156%09%23FFFFFF,green/K01047%09%23FFFFFF,red/
ko00430	Taurine and hypotaurine metabolism	Metabolism	Metabolism of other amino acids	1	1	2	13	0.138688	0.476786	gene14055(LOC109011288)	gene3850(LOC108997089)	http://www.kegg.jp/kegg-bin/show_pathway?map00430/K01580%09%23FFFFFF,green/K10712%09%23FFFFFF,red/
ko00630	Glyoxylate and dicarboxylate metabolism	Metabolism	Carbohydrate metabolism	4	3	7	85	0.13979	0.476786	gene36777(LOC108993245),gene37051(LOC108993417),gene15247(LOC109012601),gene32305(LOC108988099)	gene14419(LOC109011697),gene40935(LOC108997711),gene40391(LOC108997073)	http://www.kegg.jp/kegg-bin/show_pathway?map00630/K00605%09%23FFFFFF,red/K15893%09%23FFFFFF,red/K01915%09%23FFFFFF,red/K22133%09%23FFFFFF,green/K00026%09%23FFFFFF,green/K00600%09%23FFFFFF,green/
ko00061	Fatty acid biosynthesis	Metabolism	Lipid metabolism	2	3	5	55	0.145544	0.476786	gene29403(LOC108984899),gene11691(LOC109008671)	gene3132(LOC108988959),gene26831(LOC108982045),gene12023(LOC109009035)	http://www.kegg.jp/kegg-bin/show_pathway?map00061/K01962%09%23FFFFFF,green/K01897%09%23FFFFFF,purple/K00059%09%23FFFFFF,red/K03921%09%23FFFFFF,green/
ko04144	Endocytosis	Cellular Processes	Transport and catabolism	2	13	15	219	0.146703	0.476786	gene5908(LOC109002288),gene40111(LOC108996805)	gene32931(LOC108988811),gene30698(LOC108986352),gene13819(LOC109011028),gene28352(LOC108983742),gene13781(LOC109010982),gene22373(LOC109020447),gene2550(LOC108981960),gene37068(LOC108993344),gene17694(LOC109015324),gene10290(LOC109007108),gene1156(LOC109008800),gene4203(LOC109000334),gene14701(LOC109012009)	http://www.kegg.jp/kegg-bin/show_pathway?map04144/K12486%09%23FFFFFF,green/K07904%09%23FFFFFF,green/K00889%09%23FFFFFF,purple/K03283%09%23FFFFFF,purple/K12191%09%23FFFFFF,green/K11866%09%23FFFFFF,green/K19476%09%23FFFFFF,green/K01115%09%23FFFFFF,green/K04646%09%23FFFFFF,green/K19366%09%23FFFFFF,green/
ko00620	Pyruvate metabolism	Metabolism	Carbohydrate metabolism	2	6	8	103	0.151959	0.4789	gene38526(LOC108995034),gene30210(LOC108985800)	gene12318(LOC109009364),gene15715(LOC109013131),gene18348(LOC109016039),gene18357(LOC109016049),gene40935(LOC108997711),gene12023(LOC109009035)	http://www.kegg.jp/kegg-bin/show_pathway?map00620/K01962%09%23FFFFFF,green/K01006%09%23FFFFFF,red/K00016%09%23FFFFFF,green/K00873%09%23FFFFFF,green/K00026%09%23FFFFFF,green/K01610%09%23FFFFFF,red/
ko04712	Circadian rhythm - plant	Organismal Systems	Environmental adaptation	5	0	5	57	0.161847	0.495062	gene4994(LOC109001281),gene2023(LOC109018946),gene2514(LOC108981497),gene32450(LOC108988289),gene513(LOC109001394)	-	http://www.kegg.jp/kegg-bin/show_pathway?map04712/K16223%09%23FFFFFF,red/K00660%09%23FFFFFF,red/K12133%09%23FFFFFF,red/K12119%09%23FFFFFF,red/
ko04070	Phosphatidylinositol signaling system	Environmental Information Processing	Signal transduction	1	5	6	74	0.172528	0.500281	gene5908(LOC109002288)	gene35682(LOC108991834),gene1610(LOC109014019),gene2550(LOC108981960),gene7967(LOC109004560),gene10290(LOC109007108)	http://www.kegg.jp/kegg-bin/show_pathway?map04070/K05857%09%23FFFFFF,green/K10047%09%23FFFFFF,green/K00901%09%23FFFFFF,green/K00889%09%23FFFFFF,purple/
ko03018	RNA degradation	Genetic Information Processing	Folding, sorting and degradation	2	7	9	124	0.178324	0.500281	gene14313(LOC109011579),gene39441(LOC108995958)	gene23120(LOC109021262),gene5995(LOC109002378),gene1279(LOC109010220),gene10965(LOC109007871),gene41068(LOC108997778),gene41078(LOC108997829),gene18154(LOC109015828)	http://www.kegg.jp/kegg-bin/show_pathway?map03018/K12581%09%23FFFFFF,green/K12619%09%23FFFFFF,red/K00850%09%23FFFFFF,green/K12608%09%23FFFFFF,red/
ko00710	Carbon fixation in photosynthetic organisms	Metabolism	Energy metabolism	3	4	7	91	0.178797	0.500281	gene38526(LOC108995034),gene8013(LOC109004608),gene30210(LOC108985800)	gene17242(LOC109014825),gene40935(LOC108997711),gene16742(LOC109014262),gene250(LOC108980311)	http://www.kegg.jp/kegg-bin/show_pathway?map00710/K01006%09%23FFFFFF,red/K00855%09%23FFFFFF,green/K00134%09%23FFFFFF,red/K01807%09%23FFFFFF,green/K01803%09%23FFFFFF,green/K00026%09%23FFFFFF,green/K01610%09%23FFFFFF,red/
ko00220	Arginine biosynthesis	Metabolism	Amino acid metabolism	4	0	4	44	0.182795	0.500281	gene32305(LOC108988099),gene43270(LOC109000209),gene36777(LOC108993245),gene28215(LOC108983585)	-	http://www.kegg.jp/kegg-bin/show_pathway?map00220/K01915%09%23FFFFFF,red/K13427%09%23FFFFFF,red/K00261%09%23FFFFFF,red/
ko00950	Isoquinoline alkaloid biosynthesis	Metabolism	Biosynthesis of other secondary metabolites	3	0	3	31	0.206628	0.551008	gene2130(LOC109020052),gene11057(LOC109007998),gene2128(LOC109020044)	-	http://www.kegg.jp/kegg-bin/show_pathway?map00950/K01593%09%23FFFFFF,red/K00815%09%23FFFFFF,red/
ko00071	Fatty acid degradation	Metabolism	Lipid metabolism	4	1	5	64	0.223974	0.582331	gene29403(LOC108984899),gene17327(LOC109014919),gene27115(LOC108982357),gene26598(LOC108981792)	gene26831(LOC108982045)	http://www.kegg.jp/kegg-bin/show_pathway?map00071/K18857%09%23FFFFFF,red/K01897%09%23FFFFFF,purple/K00121%09%23FFFFFF,red/
ko00440	Phosphonate and phosphinate metabolism	Metabolism	Metabolism of other amino acids	0	1	1	6	0.26843	0.680896	-	gene7291(LOC109003812)	http://www.kegg.jp/kegg-bin/show_pathway?map00440/K00993%09%23FFFFFF,green/
ko00073	Cutin, suberine and wax biosynthesis	Metabolism	Lipid metabolism	3	0	3	36	0.275232	0.681528	gene14630(LOC109011917),gene35573(LOC108991711),gene40677(LOC108997464)	-	http://www.kegg.jp/kegg-bin/show_pathway?map00073/K15403%09%23FFFFFF,red/K15398%09%23FFFFFF,red/K13356%09%23FFFFFF,red/
ko00905	Brassinosteroid biosynthesis	Metabolism	Metabolism of terpenoids and polyketides	0	2	2	21	0.288974	0.698913	-	gene35675(LOC108991904),gene27730(LOC108983029)	http://www.kegg.jp/kegg-bin/show_pathway?map00905/K09588%09%23FFFFFF,green/
ko00051	Fructose and mannose metabolism	Metabolism	Carbohydrate metabolism	0	5	5	73	0.311935	0.7373	-	gene1279(LOC109010220),gene10965(LOC109007871),gene30647(LOC108986256),gene35221(LOC108991358),gene250(LOC108980311)	http://www.kegg.jp/kegg-bin/show_pathway?map00051/K00850%09%23FFFFFF,green/K19355%09%23FFFFFF,green/K01803%09%23FFFFFF,green/
ko00940	Phenylpropanoid biosynthesis	Metabolism	Biosynthesis of other secondary metabolites	8	8	16	275	0.322298	0.744867	gene22810(LOC109020930),gene32771(LOC108988639),gene32982(LOC108988942),gene20764(LOC109018676),gene36417(LOC108992687),gene28792(LOC108984222),gene39775(LOC108996320),gene4420(LOC109000614)	gene17641(LOC109015268),gene12356(LOC109009407),gene36841(LOC108993196),gene42780(LOC108999688),gene39289(LOC108995825),gene12497(LOC109009576),gene13783(LOC109010986),gene7619(LOC109004171)	http://www.kegg.jp/kegg-bin/show_pathway?map00940/K00083%09%23FFFFFF,red/K01904%09%23FFFFFF,green/K12355%09%23FFFFFF,red/K00588%09%23FFFFFF,red/K06892%09%23FFFFFF,red/K00487%09%23FFFFFF,green/K00430%09%23FFFFFF,purple/K10775%09%23FFFFFF,green/K13065%09%23FFFFFF,purple/
ko00966	Glucosinolate biosynthesis	Metabolism	Biosynthesis of other secondary metabolites	1	0	1	8	0.340838	0.77059	gene34520(LOC108990554)	-	http://www.kegg.jp/kegg-bin/show_pathway?map00966/K01703%09%23FFFFFF,red/
ko00660	C5-Branched dibasic acid metabolism	Metabolism	Carbohydrate metabolism	1	0	1	9	0.374312	0.81101	gene34520(LOC108990554)	-	http://www.kegg.jp/kegg-bin/show_pathway?map00660/K01703%09%23FFFFFF,red/
ko04122	Sulfur relay system	Genetic Information Processing	Folding, sorting and degradation	1	0	1	9	0.374312	0.81101	gene5120(LOC109001406)	-	http://www.kegg.jp/kegg-bin/show_pathway?map04122/K21232%09%23FFFFFF,red/
ko00196	Photosynthesis - antenna proteins	Metabolism	Energy metabolism	1	1	2	28	0.41929	0.875592	gene15267(LOC109012622)	gene6773(LOC109003241)	http://www.kegg.jp/kegg-bin/show_pathway?map00196/K08917%09%23FFFFFF,green/K08913%09%23FFFFFF,red/
ko00053	Ascorbate and aldarate metabolism	Metabolism	Carbohydrate metabolism	0	4	4	66	0.432732	0.875592	-	gene7967(LOC109004560),gene34875(LOC108990952),gene3599(LOC108993963),gene32136(LOC108988033)	http://www.kegg.jp/kegg-bin/show_pathway?map00053/K10047%09%23FFFFFF,green/K00012%09%23FFFFFF,green/K14190%09%23FFFFFF,green/
ko04146	Peroxisome	Cellular Processes	Transport and catabolism	4	2	6	107	0.461301	0.875592	gene14630(LOC109011917),gene11217(LOC109008141),gene29403(LOC108984899),gene4400(LOC109000598)	gene23080(LOC109021219),gene26831(LOC108982045)	http://www.kegg.jp/kegg-bin/show_pathway?map04146/K13347%09%23FFFFFF,red/K01897%09%23FFFFFF,purple/K04565%09%23FFFFFF,green/K01640%09%23FFFFFF,red/K13356%09%23FFFFFF,red/
ko00072	Synthesis and degradation of ketone bodies	Metabolism	Lipid metabolism	1	0	1	12	0.464891	0.875592	gene4400(LOC109000598)	-	http://www.kegg.jp/kegg-bin/show_pathway?map00072/K01640%09%23FFFFFF,red/
ko00130	Ubiquinone and other terpenoid-quinone biosynthesis	Metabolism	Metabolism of cofactors and vitamins	1	2	3	50	0.469585	0.875592	gene11057(LOC109007998)	gene17641(LOC109015268),gene36841(LOC108993196)	http://www.kegg.jp/kegg-bin/show_pathway?map00130/K00487%09%23FFFFFF,green/K01904%09%23FFFFFF,green/K00815%09%23FFFFFF,red/
ko01040	Biosynthesis of unsaturated fatty acids	Metabolism	Lipid metabolism	0	2	2	31	0.471473	0.875592	-	gene23756(LOC109021972),gene3132(LOC108988959)	http://www.kegg.jp/kegg-bin/show_pathway?map01040/K10703%09%23FFFFFF,green/K03921%09%23FFFFFF,green/
ko00650	Butanoate metabolism	Metabolism	Carbohydrate metabolism	1	1	2	31	0.471473	0.875592	gene4400(LOC109000598)	gene3850(LOC108997089)	http://www.kegg.jp/kegg-bin/show_pathway?map00650/K01580%09%23FFFFFF,green/K01640%09%23FFFFFF,red/
ko00960	Tropane, piperidine and pyridine alkaloid biosynthesis	Metabolism	Biosynthesis of other secondary metabolites	1	1	2	31	0.471473	0.875592	gene11057(LOC109007998)	gene41699(LOC108998462)	http://www.kegg.jp/kegg-bin/show_pathway?map00960/K08081%09%23FFFFFF,green/K00815%09%23FFFFFF,red/
ko00260	Glycine, serine and threonine metabolism	Metabolism	Amino acid metabolism	2	3	5	91	0.4936	0.900603	gene37051(LOC108993417),gene15247(LOC109012601)	gene23295(LOC109021452),gene27754(LOC108983060),gene14419(LOC109011697)	http://www.kegg.jp/kegg-bin/show_pathway?map00260/K00827%09%23FFFFFF,green/K00605%09%23FFFFFF,red/K15893%09%23FFFFFF,red/K00058%09%23FFFFFF,green/K00600%09%23FFFFFF,green/
ko00261	Monobactam biosynthesis	Metabolism	Biosynthesis of other secondary metabolites	0	1	1	14	0.517879	0.917908	-	gene13423(LOC109010590)	http://www.kegg.jp/kegg-bin/show_pathway?map00261/K13811%09%23FFFFFF,green/
ko00670	One carbon pool by folate	Metabolism	Metabolism of cofactors and vitamins	1	1	2	34	0.520736	0.917908	gene15247(LOC109012601)	gene14419(LOC109011697)	http://www.kegg.jp/kegg-bin/show_pathway?map00670/K00605%09%23FFFFFF,red/K00600%09%23FFFFFF,green/
ko00514	Other types of O-glycan biosynthesis	Metabolism	Glycan biosynthesis and metabolism	0	1	1	16	0.565628	0.980421	-	gene9027(LOC109005717)	http://www.kegg.jp/kegg-bin/show_pathway?map00514/K13667%09%23FFFFFF,green/
ko00280	Valine, leucine and isoleucine degradation	Metabolism	Amino acid metabolism	1	2	3	59	0.581867	0.985821	gene4400(LOC109000598)	gene23295(LOC109021452),gene39629(LOC108996257)	http://www.kegg.jp/kegg-bin/show_pathway?map00280/K00827%09%23FFFFFF,green/K00166%09%23FFFFFF,green/K01640%09%23FFFFFF,red/
ko00511	Other glycan degradation	Metabolism	Glycan biosynthesis and metabolism	1	0	1	17	0.587701	0.985821	gene39792(LOC108996389)	-	http://www.kegg.jp/kegg-bin/show_pathway?map00511/K15923%09%23FFFFFF,red/
ko00760	Nicotinate and nicotinamide metabolism	Metabolism	Metabolism of cofactors and vitamins	1	0	1	19	0.628545	0.999524	gene21871(LOC109019894)	-	http://www.kegg.jp/kegg-bin/show_pathway?map00760/K01081%09%23FFFFFF,red/
ko00590	Arachidonic acid metabolism	Metabolism	Lipid metabolism	1	0	1	20	0.647425	0.999524	gene33625(LOC108989599)	-	http://www.kegg.jp/kegg-bin/show_pathway?map00590/K01047%09%23FFFFFF,red/
ko00531	Glycosaminoglycan degradation	Metabolism	Glycan biosynthesis and metabolism	1	0	1	20	0.647425	0.999524	gene40741(LOC108997447)	-	http://www.kegg.jp/kegg-bin/show_pathway?map00531/K10532%09%23FFFFFF,red/
ko00920	Sulfur metabolism	Metabolism	Energy metabolism	1	1	2	44	0.6616	0.999524	gene10451(LOC109007288)	gene13423(LOC109010590)	http://www.kegg.jp/kegg-bin/show_pathway?map00920/K01738%09%23FFFFFF,red/K13811%09%23FFFFFF,green/
ko00780	Biotin metabolism	Metabolism	Metabolism of cofactors and vitamins	1	0	1	21	0.665348	0.999524	gene11691(LOC109008671)	-	http://www.kegg.jp/kegg-bin/show_pathway?map00780/K00059%09%23FFFFFF,red/
ko00902	Monoterpenoid biosynthesis	Metabolism	Metabolism of terpenoids and polyketides	0	1	1	21	0.665348	0.999524	-	gene2154(LOC109020664)	http://www.kegg.jp/kegg-bin/show_pathway?map00902/K15095%09%23FFFFFF,green/
ko00290	Valine, leucine and isoleucine biosynthesis	Metabolism	Amino acid metabolism	1	0	1	22	0.682361	0.999524	gene34520(LOC108990554)	-	http://www.kegg.jp/kegg-bin/show_pathway?map00290/K01703%09%23FFFFFF,red/
ko00100	Steroid biosynthesis	Metabolism	Lipid metabolism	0	2	2	46	0.685424	0.999524	-	gene41695(LOC108998492),gene4875(LOC109001142)	http://www.kegg.jp/kegg-bin/show_pathway?map00100/K00511%09%23FFFFFF,green/K14424%09%23FFFFFF,green/
ko00230	Purine metabolism	Metabolism	Nucleotide metabolism	3	2	5	113	0.685627	0.999524	gene43266(LOC109000204),gene21871(LOC109019894),gene9621(LOC109006362)	gene12318(LOC109009364),gene13423(LOC109010590)	http://www.kegg.jp/kegg-bin/show_pathway?map00230/K13811%09%23FFFFFF,green/K00873%09%23FFFFFF,green/K02083%09%23FFFFFF,red/K01081%09%23FFFFFF,red/
ko00410	beta-Alanine metabolism	Metabolism	Metabolism of other amino acids	0	2	2	47	0.696811	0.999524	-	gene21508(LOC109019503),gene3850(LOC108997089)	http://www.kegg.jp/kegg-bin/show_pathway?map00410/K01580%09%23FFFFFF,green/K13366%09%23FFFFFF,green/
ko03030	DNA replication	Genetic Information Processing	Replication and repair	0	2	2	53	0.758127	0.999524	-	gene34227(LOC108990186),gene11862(LOC109008887)	http://www.kegg.jp/kegg-bin/show_pathway?map03030/K02541%09%23FFFFFF,green/K10756%09%23FFFFFF,green/
ko00900	Terpenoid backbone biosynthesis	Metabolism	Metabolism of terpenoids and polyketides	0	3	3	78	0.764279	0.999524	-	gene10821(LOC109007712),gene9895(LOC109006674),gene10593(LOC109007440)	http://www.kegg.jp/kegg-bin/show_pathway?map00900/K00021%09%23FFFFFF,green/K11778%09%23FFFFFF,green/
ko00030	Pentose phosphate pathway	Metabolism	Carbohydrate metabolism	0	3	3	78	0.764279	0.999524	-	gene1279(LOC109010220),gene17242(LOC109014825),gene10965(LOC109007871)	http://www.kegg.jp/kegg-bin/show_pathway?map00030/K00850%09%23FFFFFF,green/K01807%09%23FFFFFF,green/
ko00450	Selenocompound metabolism	Metabolism	Metabolism of other amino acids	0	1	1	29	0.779574	0.999524	-	gene13423(LOC109010590)	http://www.kegg.jp/kegg-bin/show_pathway?map00450/K13811%09%23FFFFFF,green/
ko00592	alpha-Linolenic acid metabolism	Metabolism	Lipid metabolism	2	1	3	84	0.806433	0.999524	gene27115(LOC108982357),gene33625(LOC108989599)	gene5626(LOC109001974)	http://www.kegg.jp/kegg-bin/show_pathway?map00592/K18857%09%23FFFFFF,red/K00454%09%23FFFFFF,green/K01047%09%23FFFFFF,red/
ko00510	N-Glycan biosynthesis	Metabolism	Glycan biosynthesis and metabolism	0	2	2	59	0.808423	0.999524	-	gene35385(LOC108991515),gene35154(LOC108991275)	http://www.kegg.jp/kegg-bin/show_pathway?map00510/K07252%09%23FFFFFF,green/K00737%09%23FFFFFF,green/
ko00904	Diterpenoid biosynthesis	Metabolism	Metabolism of terpenoids and polyketides	1	1	2	59	0.808423	0.999524	gene20798(LOC109018713)	gene37936(LOC108994294)	http://www.kegg.jp/kegg-bin/show_pathway?map00904/K04125%09%23FFFFFF,purple/
ko03420	Nucleotide excision repair	Genetic Information Processing	Replication and repair	0	2	2	59	0.808423	0.999524	-	gene11862(LOC109008887),gene574(LOC109002051)	http://www.kegg.jp/kegg-bin/show_pathway?map03420/K10140%09%23FFFFFF,green/K10756%09%23FFFFFF,green/
ko00480	Glutathione metabolism	Metabolism	Metabolism of other amino acids	1	4	5	134	0.81673	0.999524	gene5888(LOC109002259)	gene12975(LOC109010101),gene16452(LOC109013944),gene15677(LOC109013081),gene25440(LOC108980500)	http://www.kegg.jp/kegg-bin/show_pathway?map00480/K00799%09%23FFFFFF,purple/
ko00062	Fatty acid elongation	Metabolism	Lipid metabolism	0	2	2	61	0.822995	0.999524	-	gene23756(LOC109021972),gene31033(LOC108986706)	http://www.kegg.jp/kegg-bin/show_pathway?map00062/K10703%09%23FFFFFF,green/K01076%09%23FFFFFF,green/
ko00040	Pentose and glucuronate interconversions	Metabolism	Carbohydrate metabolism	1	5	6	161	0.832737	0.999524	gene13351(LOC109010513)	gene23790(LOC109022012),gene8349(LOC109004989),gene34875(LOC108990952),gene15661(LOC109013059),gene32136(LOC108988033)	http://www.kegg.jp/kegg-bin/show_pathway?map00040/K00012%09%23FFFFFF,green/K01213%09%23FFFFFF,red/K01051%09%23FFFFFF,green/
ko03410	Base excision repair	Genetic Information Processing	Replication and repair	0	1	1	40	0.875911	0.999524	-	gene37524(LOC108993927)	http://www.kegg.jp/kegg-bin/show_pathway?map03410/K01246%09%23FFFFFF,green/
ko00020	Citrate cycle (TCA cycle)	Metabolism	Carbohydrate metabolism	1	1	2	71	0.881907	0.999524	gene30210(LOC108985800)	gene40935(LOC108997711)	http://www.kegg.jp/kegg-bin/show_pathway?map00020/K00026%09%23FFFFFF,green/K01610%09%23FFFFFF,red/
ko03430	Mismatch repair	Genetic Information Processing	Replication and repair	0	1	1	41	0.882229	0.999524	-	gene11862(LOC109008887)	http://www.kegg.jp/kegg-bin/show_pathway?map03430/K10756%09%23FFFFFF,green/
ko00500	Starch and sucrose metabolism	Metabolism	Carbohydrate metabolism	1	7	8	226	0.893053	0.999524	gene14457(LOC109011737)	gene14536(LOC109011804),gene11209(LOC109008132),gene7245(LOC109003757),gene35586(LOC108991676),gene26217(LOC108981372),gene11707(LOC109008690),gene37752(LOC108994130)	http://www.kegg.jp/kegg-bin/show_pathway?map00500/K01179%09%23FFFFFF,green/K01193%09%23FFFFFF,purple/K00705%09%23FFFFFF,green/K00975%09%23FFFFFF,green/K01177%09%23FFFFFF,green/K01087%09%23FFFFFF,green/
ko00240	Pyrimidine metabolism	Metabolism	Nucleotide metabolism	2	0	2	76	0.904024	0.999524	gene42485(LOC108999362),gene21871(LOC109019894)	-	http://www.kegg.jp/kegg-bin/show_pathway?map00240/K01937%09%23FFFFFF,red/K01081%09%23FFFFFF,red/
ko00400	Phenylalanine, tyrosine and tryptophan biosynthesis	Metabolism	Amino acid metabolism	1	1	2	79	0.915372	0.999524	gene11057(LOC109007998)	gene14699(LOC109012005)	http://www.kegg.jp/kegg-bin/show_pathway?map00400/K00815%09%23FFFFFF,red/K01626%09%23FFFFFF,green/
ko00909	Sesquiterpenoid and triterpenoid biosynthesis	Metabolism	Metabolism of terpenoids and polyketides	0	1	1	49	0.922482	0.999524	-	gene4875(LOC109001142)	http://www.kegg.jp/kegg-bin/show_pathway?map00909/K00511%09%23FFFFFF,green/
ko03440	Homologous recombination	Genetic Information Processing	Replication and repair	1	0	1	52	0.93374	0.999524	gene12824(LOC109009928)	-	http://www.kegg.jp/kegg-bin/show_pathway?map03440/K10728%09%23FFFFFF,red/
ko04145	Phagosome	Cellular Processes	Transport and catabolism	1	2	3	117	0.940695	0.999524	gene9808(LOC109006599)	gene37492(LOC108993869),gene40580(LOC108997258)	http://www.kegg.jp/kegg-bin/show_pathway?map04145/K08057%09%23FFFFFF,green/K04392%09%23FFFFFF,purple/
ko00561	Glycerolipid metabolism	Metabolism	Lipid metabolism	0	2	2	89	0.944742	0.999524	-	gene1610(LOC109014019),gene6567(LOC109003020)	http://www.kegg.jp/kegg-bin/show_pathway?map00561/K00901%09%23FFFFFF,green/K01054%09%23FFFFFF,green/
ko00195	Photosynthesis	Metabolism	Energy metabolism	1	0	1	58	0.951593	0.999524	gene38792(LOC108995342)	-	http://www.kegg.jp/kegg-bin/show_pathway?map00195/K02716%09%23FFFFFF,red/
ko03060	Protein export	Genetic Information Processing	Folding, sorting and degradation	0	1	1	59	0.954061	0.999524	-	gene28084(LOC108983437)	http://www.kegg.jp/kegg-bin/show_pathway?map03060/K03106%09%23FFFFFF,green/
ko04130	SNARE interactions in vesicular transport	Genetic Information Processing	Folding, sorting and degradation	0	1	1	64	0.964641	0.999524	-	gene27577(LOC108982862)	http://www.kegg.jp/kegg-bin/show_pathway?map04130/K08486%09%23FFFFFF,green/
ko00190	Oxidative phosphorylation	Metabolism	Energy metabolism	2	1	3	151	0.984529	0.999524	gene518(LOC109001433),gene1526(LOC109013076)	gene131(LOC109008146)	http://www.kegg.jp/kegg-bin/show_pathway?map00190/K03937%09%23FFFFFF,green/K01507%09%23FFFFFF,red/K02260%09%23FFFFFF,red/
ko00460	Cyanoamino acid metabolism	Metabolism	Metabolism of other amino acids	0	1	1	80	0.984711	0.999524	-	gene14419(LOC109011697)	http://www.kegg.jp/kegg-bin/show_pathway?map00460/K00600%09%23FFFFFF,green/
ko04120	Ubiquitin mediated proteolysis	Genetic Information Processing	Folding, sorting and degradation	2	1	3	154	0.98632	0.999524	gene14255(LOC109011512),gene25329(LOC108980377)	gene574(LOC109002051)	http://www.kegg.jp/kegg-bin/show_pathway?map04120/K10140%09%23FFFFFF,green/K03094%09%23FFFFFF,red/K10581%09%23FFFFFF,red/
ko03008	Ribosome biogenesis in eukaryotes	Genetic Information Processing	Translation	1	0	1	89	0.990464	0.999524	gene14313(LOC109011579)	-	http://www.kegg.jp/kegg-bin/show_pathway?map03008/K12619%09%23FFFFFF,red/
ko03013	RNA transport	Genetic Information Processing	Translation	1	3	4	200	0.992301	0.999524	gene5822(LOC109002184)	gene1927(LOC109017816),gene2707(LOC108984136),gene36951(LOC108993089)	http://www.kegg.jp/kegg-bin/show_pathway?map03013/K12812%09%23FFFFFF,green/K03248%09%23FFFFFF,purple/K03113%09%23FFFFFF,green/
ko03040	Spliceosome	Genetic Information Processing	Transcription	1	4	5	238	0.994157	0.999524	gene40111(LOC108996805)	gene30698(LOC108986352),gene13781(LOC109010982),gene12720(LOC109009811),gene36951(LOC108993089)	http://www.kegg.jp/kegg-bin/show_pathway?map03040/K03283%09%23FFFFFF,purple/K12900%09%23FFFFFF,green/K12812%09%23FFFFFF,green/
ko03010	Ribosome	Genetic Information Processing	Translation	4	7	11	438	0.997755	0.999524	gene5431(LOC109001764),gene23629(LOC109021825),gene24477(LOC108979446),gene17485(LOC109015098)	gene7204(LOC109003692),gene24308(LOC108979260),gene26239(LOC108981396),gene22942(LOC109021070),gene18363(LOC109016055),gene22752(LOC109020863),gene14540(LOC109011809)	http://www.kegg.jp/kegg-bin/show_pathway?map03010/K02993%09%23FFFFFF,red/K02983%09%23FFFFFF,green/K02974%09%23FFFFFF,green/K02961%09%23FFFFFF,green/K02964%09%23FFFFFF,green/K02951%09%23FFFFFF,purple/K02979%09%23FFFFFF,red/K02888%09%23FFFFFF,green/K02866%09%23FFFFFF,green/
ko03015	mRNA surveillance pathway	Genetic Information Processing	Translation	0	1	1	146	0.999524	0.999524	-	gene36951(LOC108993089)	http://www.kegg.jp/kegg-bin/show_pathway?map03015/K12812%09%23FFFFFF,green/
G2vsG3
PathwayID	Pathway	Level1	Level2	Up_number	Down_number	DEG_number	total_number	Pvalue	FDR	Up_gene	Down_gene	URL
ko04075	Plant hormone signal transduction	Environmental Information Processing	Signal transduction	25	33	58	366	1.27015e-05	0.00147338	gene1172(LOC109008983),gene6614(LOC109003067),gene25078(LOC108980095),gene11951(LOC109008957),gene13004(LOC109010123),gene34727(LOC108990788),gene24309(LOC108979265),gene24184(LOC108979119),gene11662(LOC109008638),gene28552(LOC108983957),gene8357(LOC109004997),gene7773(LOC109004346),gene1632(LOC109014236),gene39084(LOC108995605),gene1366(LOC109011353),gene30138(LOC108985710),gene9337(LOC109006060…	gene38044(LOC108994448),gene32732(LOC108988599),gene41808(LOC108998612),gene15172(LOC109012544),gene2735(LOC108984345),gene9757(LOC109006553),gene37273(LOC108993629),gene22567(LOC109020654),gene39854(LOC108996457),gene38533(LOC108995005),gene38629(LOC108995181),gene39062(LOC108995625),gene35648(LOC108991856),gene2596(LOC108982697),gene35992(LOC108992206),gene37708(LOC108993976),gene36096(LOC10899…	http://www.kegg.jp/kegg-bin/show_pathway?map04075/K14487%09%23FFFFFF,purple/K14498%09%23FFFFFF,red/K13449%09%23FFFFFF,green/K14497%09%23FFFFFF,red/K14488%09%23FFFFFF,purple/K14490%09%23FFFFFF,green/K14485%09%23FFFFFF,green/K14496%09%23FFFFFF,purple/K14484%09%23FFFFFF,purple/K14499%09%23FFFFFF,green/K14509%09%23FFFFFF,green/K13464%09%23FFFFFF,red/K13946%09%23FFFFFF,green/K14431%09%23FFFFFF,purple/…
ko00500	Starch and sucrose metabolism	Metabolism	Carbohydrate metabolism	12	26	38	226	0.000111823	0.00518247	gene22639(LOC109020737),gene9741(LOC109006534),gene7245(LOC109003757),gene4670(LOC109000896),gene31428(LOC108987144),gene8810(LOC109005478),gene31266(LOC108986987),gene41171(LOC108997931),gene17741(LOC109015375),gene5116(LOC109001400),gene11706(LOC109008689),gene20306(LOC109018178)	gene38984(LOC108995508),gene14457(LOC109011737),gene36820(LOC108993242),gene7698(LOC109004263),gene15240(LOC109012594),gene29407(LOC108984907),gene22644(LOC109020742),gene17167(LOC109014743),gene35586(LOC108991676),gene12526(LOC109009604),gene16493(LOC109013989),gene11707(LOC109008690),gene7775(LOC109004349),gene41169(LOC108997882),gene5117(LOC109001399),gene7077(LOC109003571),gene37419(LOC108993…	http://www.kegg.jp/kegg-bin/show_pathway?map00500/K01179%09%23FFFFFF,purple/K01835%09%23FFFFFF,green/K01188%09%23FFFFFF,purple/K05350%09%23FFFFFF,red/K19891%09%23FFFFFF,green/K05349%09%23FFFFFF,purple/K01193%09%23FFFFFF,green/K19893%09%23FFFFFF,green/K00847%09%23FFFFFF,red/K00688%09%23FFFFFF,green/K00695%09%23FFFFFF,green/K01087%09%23FFFFFF,purple/K01177%09%23FFFFFF,purple/K00975%09%23FFFFFF,red/
ko04141	Protein processing in endoplasmic reticulum	Genetic Information Processing	Folding, sorting and degradation	20	26	46	294	0.000134029	0.00518247	gene41663(LOC108998498),gene29255(LOC108984738),gene22834(LOC109020953),gene28797(LOC108984228),gene29794(LOC108985352),gene38250(LOC108994672),gene17136(LOC109014707),gene20133(LOC109017988),gene29256(LOC108984739),gene28169(LOC108983514),gene41521(LOC108998305),gene38249(LOC108994692),gene26309(LOC108981472),gene13781(LOC109010982),gene29258(LOC108984740),gene19604(LOC109017404),gene40111(LOC10…	gene30701(LOC108986330),gene42163(LOC108998996),gene17256(LOC109014840),gene38248(LOC108994693),gene36692(LOC108992988),gene1516(LOC109012924),gene10030(LOC109006828),gene30704(LOC108986328),gene24331(LOC108979283),gene10028(LOC109006827),gene30709(LOC108986331),gene42171(LOC108998998),gene37059(LOC108993297),gene34491(LOC108990536),gene6221(LOC109002641),gene34484(LOC108990523),gene34833(LOC1089…	http://www.kegg.jp/kegg-bin/show_pathway?map04141/K10666%09%23FFFFFF,green/K06689%09%23FFFFFF,green/K13250%09%23FFFFFF,red/K10950%09%23FFFFFF,purple/K13525%09%23FFFFFF,green/K13993%09%23FFFFFF,purple/K12666%09%23FFFFFF,red/K03283%09%23FFFFFF,purple/K09523%09%23FFFFFF,green/K14006%09%23FFFFFF,purple/K03094%09%23FFFFFF,green/K12670%09%23FFFFFF,red/
ko00010	Glycolysis / Gluconeogenesis	Metabolism	Carbohydrate metabolism	3	24	27	163	0.00131738	0.0382041	gene17327(LOC109014919),gene15126(LOC109012462),gene39832(LOC108996475)	gene38984(LOC108995508),gene26185(LOC108981337),gene33900(LOC108989858),gene9744(LOC109006536),gene35137(LOC108991233),gene41001(LOC108997636),gene8740(LOC109005402),gene10830(LOC109007722),gene8742(LOC109005403),gene15715(LOC109013131),gene38658(LOC108995175),gene2056(LOC109019449),gene40547(LOC108997197),gene38407(LOC108994918),gene17167(LOC109014743),gene30210(LOC108985800),gene19635(LOC109017…	http://www.kegg.jp/kegg-bin/show_pathway?map00010/K01568%09%23FFFFFF,green/K01835%09%23FFFFFF,green/K00895%09%23FFFFFF,green/K01610%09%23FFFFFF,green/K00121%09%23FFFFFF,red/K01834%09%23FFFFFF,purple/K01792%09%23FFFFFF,red/K18857%09%23FFFFFF,green/K00016%09%23FFFFFF,green/K00134%09%23FFFFFF,green/K00850%09%23FFFFFF,green/K00128%09%23FFFFFF,green/K01623%09%23FFFFFF,green/K00873%09%23FFFFFF,green/K0…
ko00360	Phenylalanine metabolism	Metabolism	Amino acid metabolism	9	6	15	73	0.00182191	0.0422682	gene20387(LOC109018267),gene22625(LOC109020720),gene31821(LOC108987579),gene40342(LOC108996947),gene11372(LOC109008309),gene2039(LOC109019252),gene39289(LOC108995825),gene11958(LOC109008959),gene32513(LOC108988342)	gene39296(LOC108995854),gene42405(LOC108999180),gene26291(LOC108981457),gene36841(LOC108993196),gene37091(LOC108993413),gene1348(LOC109011198)	http://www.kegg.jp/kegg-bin/show_pathway?map00360/K14455%09%23FFFFFF,red/K01593%09%23FFFFFF,red/K01904%09%23FFFFFF,red/K00588%09%23FFFFFF,green/K00487%09%23FFFFFF,purple/K00276%09%23FFFFFF,purple/K10775%09%23FFFFFF,purple/K15849%09%23FFFFFF,red/K01426%09%23FFFFFF,green/
ko00261	Monobactam biosynthesis	Metabolism	Biosynthesis of other secondary metabolites	2	3	5	14	0.0058136	0.112396	gene25427(LOC108980477),gene33524(LOC108989481)	gene13423(LOC109010590),gene12257(LOC109009296),gene41960(LOC108998779)	http://www.kegg.jp/kegg-bin/show_pathway?map00261/K01714%09%23FFFFFF,red/K00215%09%23FFFFFF,green/K13811%09%23FFFFFF,purple/K12524%09%23FFFFFF,green/
ko00053	Ascorbate and aldarate metabolism	Metabolism	Carbohydrate metabolism	6	6	12	66	0.0135432	0.218847	gene10971(LOC109007875),gene42572(LOC108999461),gene32335(LOC108987964),gene1282(LOC109010257),gene23071(LOC109021208),gene32136(LOC108988033)	gene32328(LOC108988174),gene34875(LOC108990952),gene26064(LOC108981203),gene28037(LOC108983383),gene26955(LOC108982181),gene15917(LOC109013338)	http://www.kegg.jp/kegg-bin/show_pathway?map00053/K00012%09%23FFFFFF,purple/K14190%09%23FFFFFF,red/K00434%09%23FFFFFF,green/K00128%09%23FFFFFF,green/K18649%09%23FFFFFF,green/K00469%09%23FFFFFF,red/K21888%09%23FFFFFF,green/
ko00710	Carbon fixation in photosynthetic organisms	Metabolism	Energy metabolism	2	13	15	91	0.0150929	0.218847	gene17242(LOC109014825),gene2039(LOC109019252)	gene41973(LOC108998828),gene26185(LOC108981337),gene11376(LOC109008315),gene9744(LOC109006536),gene2533(LOC108981819),gene30210(LOC108985800),gene19635(LOC109017438),gene27312(LOC108982574),gene29498(LOC108985009),gene16742(LOC109014262),gene1678(LOC109015115),gene14120(LOC109011355),gene2056(LOC109019449)	http://www.kegg.jp/kegg-bin/show_pathway?map00710/K14455%09%23FFFFFF,red/K01610%09%23FFFFFF,green/K00855%09%23FFFFFF,green/K00134%09%23FFFFFF,green/K00615%09%23FFFFFF,green/K01595%09%23FFFFFF,green/K01602%09%23FFFFFF,green/K01807%09%23FFFFFF,red/K01623%09%23FFFFFF,green/
ko00950	Isoquinoline alkaloid biosynthesis	Metabolism	Biosynthesis of other secondary metabolites	5	2	7	31	0.0178625	0.225731	gene20387(LOC109018267),gene22625(LOC109020720),gene24202(LOC108979139),gene31821(LOC108987579),gene2039(LOC109019252)	gene26291(LOC108981457),gene1348(LOC109011198)	http://www.kegg.jp/kegg-bin/show_pathway?map00950/K00276%09%23FFFFFF,purple/K14455%09%23FFFFFF,red/K15849%09%23FFFFFF,red/K01593%09%23FFFFFF,red/K00422%09%23FFFFFF,red/
ko00100	Steroid biosynthesis	Metabolism	Lipid metabolism	6	3	9	46	0.0194596	0.225731	gene41518(LOC108998217),gene27732(LOC108983035),gene24076(LOC109022319),gene33128(LOC108989032),gene24589(LOC108979569),gene32107(LOC108987866)	gene1926(LOC109017825),gene39233(LOC108995763),gene21413(LOC109019397)	http://www.kegg.jp/kegg-bin/show_pathway?map00100/K01052%09%23FFFFFF,red/K00559%09%23FFFFFF,green/K00511%09%23FFFFFF,red/K14424%09%23FFFFFF,green/K00227%09%23FFFFFF,red/
ko00430	Taurine and hypotaurine metabolism	Metabolism	Metabolism of other amino acids	1	3	4	13	0.0239221	0.25227	gene14775(LOC109012088)	gene29641(LOC108985159),gene22036(LOC109020078),gene14055(LOC109011288)	http://www.kegg.jp/kegg-bin/show_pathway?map00430/K01580%09%23FFFFFF,red/K10712%09%23FFFFFF,green/
ko00380	Tryptophan metabolism	Metabolism	Amino acid metabolism	4	6	10	57	0.0290064	0.280395	gene6493(LOC109002938),gene17852(LOC109015496),gene31821(LOC108987579),gene17917(LOC109015566)	gene13152(LOC109010271),gene16559(LOC109014061),gene7318(LOC109003845),gene37091(LOC108993413),gene28037(LOC108983383),gene39661(LOC108996197)	http://www.kegg.jp/kegg-bin/show_pathway?map00380/K01593%09%23FFFFFF,red/K11820%09%23FFFFFF,red/K03781%09%23FFFFFF,red/K11816%09%23FFFFFF,green/K07409%09%23FFFFFF,purple/K01426%09%23FFFFFF,green/K16903%09%23FFFFFF,green/K00128%09%23FFFFFF,green/
ko00260	Glycine, serine and threonine metabolism	Metabolism	Amino acid metabolism	6	8	14	91	0.031814	0.283879	gene22625(LOC109020720),gene1885(LOC109017509),gene27754(LOC108983060),gene16621(LOC109014128),gene15126(LOC109012462),gene37679(LOC108994095)	gene12483(LOC109009560),gene16158(LOC109013564),gene40547(LOC108997197),gene41960(LOC108998779),gene26291(LOC108981457),gene1348(LOC109011198),gene24283(LOC108979233),gene16908(LOC109014449)	http://www.kegg.jp/kegg-bin/show_pathway?map00260/K02437%09%23FFFFFF,red/K00306%09%23FFFFFF,green/K12235%09%23FFFFFF,green/K00058%09%23FFFFFF,purple/K12524%09%23FFFFFF,green/K01834%09%23FFFFFF,purple/K00276%09%23FFFFFF,purple/K00831%09%23FFFFFF,red/K00382%09%23FFFFFF,green/
ko00196	Photosynthesis - antenna proteins	Metabolism	Energy metabolism	1	5	6	28	0.0350219	0.290182	gene24311(LOC108979266)	gene5083(LOC109001370),gene10270(LOC109007089),gene42530(LOC108999416),gene4542(LOC109000747),gene6773(LOC109003241)	http://www.kegg.jp/kegg-bin/show_pathway?map00196/K08908%09%23FFFFFF,red/K08916%09%23FFFFFF,green/K08917%09%23FFFFFF,green/K08910%09%23FFFFFF,green/K08909%09%23FFFFFF,green/
ko00920	Sulfur metabolism	Metabolism	Energy metabolism	5	3	8	44	0.0399179	0.308698	gene15238(LOC109012592),gene14580(LOC109011873),gene2820(LOC108985161),gene33524(LOC108989481),gene23758(LOC109021973)	gene13423(LOC109010590),gene10451(LOC109007288),gene23363(LOC109021531)	http://www.kegg.jp/kegg-bin/show_pathway?map00920/K01738%09%23FFFFFF,green/K01739%09%23FFFFFF,red/K13811%09%23FFFFFF,purple/K00640%09%23FFFFFF,red/K05907%09%23FFFFFF,red/K13034%09%23FFFFFF,green/
ko00562	Inositol phosphate metabolism	Metabolism	Carbohydrate metabolism	10	3	13	86	0.0426216	0.309007	gene8070(LOC109004673),gene5908(LOC109002288),gene1282(LOC109010257),gene10971(LOC109007875),gene8331(LOC109004974),gene23071(LOC109021208),gene8066(LOC109004669),gene35681(LOC108991835),gene10208(LOC109007033),gene27701(LOC108983001)	gene37924(LOC108994433),gene3148(LOC108989104),gene15917(LOC109013338)	http://www.kegg.jp/kegg-bin/show_pathway?map00562/K19517%09%23FFFFFF,red/K01114%09%23FFFFFF,green/K00889%09%23FFFFFF,purple/K22913%09%23FFFFFF,red/K05857%09%23FFFFFF,red/K00469%09%23FFFFFF,red/K00913%09%23FFFFFF,red/K18649%09%23FFFFFF,green/
ko00730	Thiamine metabolism	Metabolism	Metabolism of cofactors and vitamins	4	2	6	30	0.0474137	0.323529	gene39489(LOC108995904),gene42017(LOC108998774),gene2658(LOC108983682),gene17608(LOC109015234)	gene35891(LOC108992092),gene38539(LOC108995010)	http://www.kegg.jp/kegg-bin/show_pathway?map00730/K01662%09%23FFFFFF,purple/K22911%09%23FFFFFF,red/K03146%09%23FFFFFF,red/K00939%09%23FFFFFF,green/
ko00052	Galactose metabolism	Metabolism	Carbohydrate metabolism	3	9	12	80	0.0526759	0.323689	gene21654(LOC109019638),gene23972(LOC109022202),gene32708(LOC108988569)	gene38984(LOC108995508),gene14457(LOC109011737),gene35137(LOC108991233),gene16219(LOC109013680),gene17167(LOC109014743),gene35586(LOC108991676),gene11707(LOC109008690),gene10372(LOC109007193),gene20598(LOC109018498)	http://www.kegg.jp/kegg-bin/show_pathway?map00052/K01784%09%23FFFFFF,red/K01835%09%23FFFFFF,green/K06611%09%23FFFFFF,green/K01193%09%23FFFFFF,green/K06617%09%23FFFFFF,red/K18819%09%23FFFFFF,purple/K00850%09%23FFFFFF,green/
ko00350	Tyrosine metabolism	Metabolism	Amino acid metabolism	6	4	10	63	0.053018	0.323689	gene17327(LOC109014919),gene20387(LOC109018267),gene22625(LOC109020720),gene24202(LOC108979139),gene31821(LOC108987579),gene2039(LOC109019252)	gene8740(LOC109005402),gene26291(LOC108981457),gene8742(LOC109005403),gene1348(LOC109011198)	http://www.kegg.jp/kegg-bin/show_pathway?map00350/K00276%09%23FFFFFF,purple/K14455%09%23FFFFFF,red/K18857%09%23FFFFFF,green/K15849%09%23FFFFFF,red/K01593%09%23FFFFFF,red/K00422%09%23FFFFFF,red/K00121%09%23FFFFFF,red/
ko04016	MAPK signaling pathway - plant	Environmental Information Processing	Signal transduction	10	17	27	220	0.0589401	0.332473	gene1172(LOC109008983),gene6614(LOC109003067),gene13004(LOC109010123),gene6493(LOC109002938),gene6783(LOC109003249),gene25398(LOC108980454),gene38689(LOC108995100),gene28481(LOC108983872),gene6892(LOC109003371),gene8357(LOC109004997)	gene38044(LOC108994448),gene26115(LOC108981258),gene1007(LOC109007220),gene22567(LOC109020654),gene32000(LOC108987784),gene37273(LOC108993629),gene15384(LOC109012719),gene21116(LOC109019062),gene39062(LOC108995625),gene35992(LOC108992206),gene2596(LOC108982697),gene37708(LOC108993976),gene13563(LOC109010749),gene28152(LOC108983523),gene36779(LOC108993253),gene12591(LOC109009680),gene23051(LOC1090…	http://www.kegg.jp/kegg-bin/show_pathway?map04016/K13447%09%23FFFFFF,green/K20604%09%23FFFFFF,green/K13426%09%23FFFFFF,red/K13424%09%23FFFFFF,green/K03781%09%23FFFFFF,red/K14498%09%23FFFFFF,red/K13449%09%23FFFFFF,green/K14497%09%23FFFFFF,red/K14496%09%23FFFFFF,purple/K14509%09%23FFFFFF,green/K17686%09%23FFFFFF,purple/K20716%09%23FFFFFF,red/K13413%09%23FFFFFF,red/K14516%09%23FFFFFF,green/K14515%09…
ko00051	Fructose and mannose metabolism	Metabolism	Carbohydrate metabolism	6	5	11	73	0.060189	0.332473	gene34684(LOC108990739),gene8810(LOC109005478),gene33988(LOC108989998),gene35221(LOC108991358),gene10866(LOC109007756),gene12331(LOC109009383)	gene9744(LOC109006536),gene35137(LOC108991233),gene41001(LOC108997636),gene10830(LOC109007722),gene29498(LOC108985009)	http://www.kegg.jp/kegg-bin/show_pathway?map00051/K17497%09%23FFFFFF,red/K00895%09%23FFFFFF,green/K00850%09%23FFFFFF,green/K00847%09%23FFFFFF,red/K19355%09%23FFFFFF,red/K01623%09%23FFFFFF,green/
ko00232	Caffeine metabolism	Metabolism	Biosynthesis of other secondary metabolites	1	1	2	5	0.0670745	0.353666	gene17917(LOC109015566)	gene16559(LOC109014061)	http://www.kegg.jp/kegg-bin/show_pathway?map00232/K07409%09%23FFFFFF,purple/
ko00270	Cysteine and methionine metabolism	Metabolism	Amino acid metabolism	8	10	18	139	0.0724412	0.365356	gene33580(LOC108989524),gene10485(LOC109007326),gene14580(LOC109011873),gene2025(LOC109019125),gene2820(LOC108985161),gene2039(LOC109019252),gene23758(LOC109021973),gene4896(LOC109001162)	gene8446(LOC109005080),gene18357(LOC109016049),gene41960(LOC108998779),gene20043(LOC109017889),gene15715(LOC109013131),gene10451(LOC109007288),gene22524(LOC109020612),gene23363(LOC109021531),gene33192(LOC108989101),gene13463(LOC109010637)	http://www.kegg.jp/kegg-bin/show_pathway?map00270/K01760%09%23FFFFFF,green/K01738%09%23FFFFFF,green/K14455%09%23FFFFFF,red/K12524%09%23FFFFFF,green/K08967%09%23FFFFFF,green/K13034%09%23FFFFFF,green/K00826%09%23FFFFFF,green/K01762%09%23FFFFFF,red/K05933%09%23FFFFFF,green/K00016%09%23FFFFFF,green/K01611%09%23FFFFFF,red/K00789%09%23FFFFFF,red/K01739%09%23FFFFFF,red/K00640%09%23FFFFFF,red/
ko00330	Arginine and proline metabolism	Metabolism	Amino acid metabolism	4	6	10	69	0.0874862	0.408805	gene33580(LOC108989524),gene2039(LOC109019252),gene25896(LOC108981013),gene31260(LOC108986969)	gene25928(LOC108981046),gene11924(LOC109008934),gene8249(LOC109004862),gene28037(LOC108983383),gene37091(LOC108993413),gene26262(LOC108981431)	http://www.kegg.jp/kegg-bin/show_pathway?map00330/K12657%09%23FFFFFF,green/K01581%09%23FFFFFF,red/K14455%09%23FFFFFF,red/K01611%09%23FFFFFF,red/K01426%09%23FFFFFF,green/K00472%09%23FFFFFF,green/K00128%09%23FFFFFF,green/K01583%09%23FFFFFF,red/
ko00030	Pentose phosphate pathway	Metabolism	Carbohydrate metabolism	1	10	11	78	0.0881046	0.408805	gene17242(LOC109014825)	gene38984(LOC108995508),gene9744(LOC109006536),gene35137(LOC108991233),gene17898(LOC109015546),gene41001(LOC108997636),gene10830(LOC109007722),gene17167(LOC109014743),gene14120(LOC109011355),gene29498(LOC108985009),gene6752(LOC109003215)	http://www.kegg.jp/kegg-bin/show_pathway?map00030/K00036%09%23FFFFFF,green/K01835%09%23FFFFFF,green/K00895%09%23FFFFFF,green/K00615%09%23FFFFFF,green/K00850%09%23FFFFFF,green/K00033%09%23FFFFFF,green/K01807%09%23FFFFFF,red/K01623%09%23FFFFFF,green/
ko00073	Cutin, suberine and wax biosynthesis	Metabolism	Lipid metabolism	5	1	6	36	0.0990498	0.441914	gene386(LOC108997860),gene41363(LOC108998110),gene387(LOC108997942),gene39382(LOC108996009),gene16946(LOC109014476)	gene39381(LOC108996008)	http://www.kegg.jp/kegg-bin/show_pathway?map00073/K20769%09%23FFFFFF,purple/K15398%09%23FFFFFF,red/K15402%09%23FFFFFF,red/K15400%09%23FFFFFF,red/
ko00940	Phenylpropanoid biosynthesis	Metabolism	Biosynthesis of other secondary metabolites	18	13	31	275	0.110041	0.454042	gene26282(LOC108981442),gene37179(LOC108993550),gene40342(LOC108996947),gene4670(LOC109000896),gene11372(LOC109008309),gene7619(LOC109004171),gene10640(LOC109007527),gene41171(LOC108997931),gene20764(LOC109018676),gene39289(LOC108995825),gene13783(LOC109010986),gene11958(LOC109008959),gene39235(LOC108995760),gene36417(LOC108992687),gene32513(LOC108988342),gene40352(LOC108996985),gene40024(LOC1089…	gene7698(LOC109004263),gene39296(LOC108995854),gene35745(LOC108991758),gene42405(LOC108999180),gene16493(LOC109013989),gene22607(LOC109020700),gene41169(LOC108997882),gene22810(LOC109020930),gene36841(LOC108993196),gene40316(LOC108996989),gene11284(LOC109008231),gene7700(LOC109004264),gene28792(LOC108984222)	http://www.kegg.jp/kegg-bin/show_pathway?map00940/K01188%09%23FFFFFF,purple/K22395%09%23FFFFFF,red/K05350%09%23FFFFFF,red/K01904%09%23FFFFFF,red/K12355%09%23FFFFFF,red/K00588%09%23FFFFFF,green/K05349%09%23FFFFFF,purple/K13066%09%23FFFFFF,red/K00487%09%23FFFFFF,purple/K00430%09%23FFFFFF,purple/K10775%09%23FFFFFF,purple/K13065%09%23FFFFFF,purple/
ko00450	Selenocompound metabolism	Metabolism	Metabolism of other amino acids	3	2	5	29	0.113369	0.454042	gene14580(LOC109011873),gene33524(LOC108989481),gene23758(LOC109021973)	gene13423(LOC109010590),gene20043(LOC109017889)	http://www.kegg.jp/kegg-bin/show_pathway?map00450/K01760%09%23FFFFFF,green/K01739%09%23FFFFFF,red/K13811%09%23FFFFFF,purple/
ko00908	Zeatin biosynthesis	Metabolism	Metabolism of terpenoids and polyketides	2	2	4	21	0.11351	0.454042	gene28689(LOC108984109),gene8599(LOC109005247)	gene20226(LOC109018092),gene32420(LOC108987941)	http://www.kegg.jp/kegg-bin/show_pathway?map00908/K10717%09%23FFFFFF,green/K00279%09%23FFFFFF,red/K13495%09%23FFFFFF,green/K10760%09%23FFFFFF,red/
ko02010	ABC transporters	Environmental Information Processing	Membrane transport	3	4	7	47	0.124633	0.476902	gene3013(LOC108987190),gene12178(LOC109009226),gene8063(LOC109004668)	gene4307(LOC109000487),gene2202(LOC109021322),gene39896(LOC108996554),gene35125(LOC108991227)	http://www.kegg.jp/kegg-bin/show_pathway?map02010/K05665%09%23FFFFFF,purple/K05658%09%23FFFFFF,purple/
ko00750	Vitamin B6 metabolism	Metabolism	Metabolism of cofactors and vitamins	2	2	4	22	0.129406	0.476902	gene1885(LOC109017509),gene16621(LOC109014128)	gene27606(LOC108982906),gene33796(LOC108989766)	http://www.kegg.jp/kegg-bin/show_pathway?map00750/K13248%09%23FFFFFF,green/K00831%09%23FFFFFF,red/
ko00945	Stilbenoid, diarylheptanoid and gingerol biosynthesis	Metabolism	Biosynthesis of other secondary metabolites	3	3	6	39	0.132777	0.476902	gene20764(LOC109018676),gene40342(LOC108996947),gene13783(LOC109010986)	gene36841(LOC108993196),gene42405(LOC108999180),gene11284(LOC109008231)	http://www.kegg.jp/kegg-bin/show_pathway?map00945/K00487%09%23FFFFFF,purple/K13065%09%23FFFFFF,purple/K00588%09%23FFFFFF,green/
ko04712	Circadian rhythm - plant	Organismal Systems	Environmental adaptation	0	8	8	57	0.135671	0.476902	-	gene8986(LOC109005672),gene21203(LOC109019159),gene2023(LOC109018946),gene32450(LOC108988289),gene26706(LOC108981916),gene1027(LOC109007373),gene36403(LOC108992642),gene513(LOC109001394)	http://www.kegg.jp/kegg-bin/show_pathway?map04712/K16223%09%23FFFFFF,green/K12130%09%23FFFFFF,green/K12118%09%23FFFFFF,green/K03097%09%23FFFFFF,green/K10143%09%23FFFFFF,green/K12133%09%23FFFFFF,green/K16241%09%23FFFFFF,green/
ko00960	Tropane, piperidine and pyridine alkaloid biosynthesis	Metabolism	Biosynthesis of other secondary metabolites	3	2	5	31	0.140416	0.479067	gene20387(LOC109018267),gene22625(LOC109020720),gene2039(LOC109019252)	gene26291(LOC108981457),gene1348(LOC109011198)	http://www.kegg.jp/kegg-bin/show_pathway?map00960/K00276%09%23FFFFFF,purple/K14455%09%23FFFFFF,red/K15849%09%23FFFFFF,red/
ko00966	Glucosinolate biosynthesis	Metabolism	Biosynthesis of other secondary metabolites	1	1	2	8	0.157065	0.52056	gene17852(LOC109015496)	gene34520(LOC108990554)	http://www.kegg.jp/kegg-bin/show_pathway?map00966/K01703%09%23FFFFFF,green/K11820%09%23FFFFFF,red/
ko00062	Fatty acid elongation	Metabolism	Lipid metabolism	3	5	8	61	0.178243	0.550017	gene8468(LOC109005103),gene13953(LOC109011178),gene42430(LOC108999306)	gene3579(LOC108993817),gene16757(LOC109014279),gene453(LOC109000936),gene31033(LOC108986706),gene4715(LOC109000957)	http://www.kegg.jp/kegg-bin/show_pathway?map00062/K15397%09%23FFFFFF,purple/K01076%09%23FFFFFF,green/
ko04144	Endocytosis	Cellular Processes	Transport and catabolism	10	14	24	219	0.178651	0.550017	gene1893(LOC109017560),gene22373(LOC109020447),gene22947(LOC109021076),gene31341(LOC108987081),gene5908(LOC109002288),gene13781(LOC109010982),gene17694(LOC109015324),gene37439(LOC108993767),gene10208(LOC109007033),gene40111(LOC108996805)	gene30701(LOC108986330),gene42163(LOC108998996),gene36692(LOC108992988),gene10030(LOC109006828),gene30704(LOC108986328),gene10028(LOC109006827),gene42171(LOC108998998),gene30709(LOC108986331),gene18451(LOC109016150),gene242(LOC108979342),gene3148(LOC108989104),gene27445(LOC108982720),gene42157(LOC108999011),gene37124(LOC108993300)	http://www.kegg.jp/kegg-bin/show_pathway?map04144/K03283%09%23FFFFFF,purple/K01528%09%23FFFFFF,red/K07904%09%23FFFFFF,purple/K19476%09%23FFFFFF,red/K01115%09%23FFFFFF,red/K19366%09%23FFFFFF,green/K00889%09%23FFFFFF,purple/
ko00941	Flavonoid biosynthesis	Metabolism	Biosynthesis of other secondary metabolites	4	5	9	71	0.18425	0.550017	gene40342(LOC108996947),gene39882(LOC108996546),gene20764(LOC109018676),gene13783(LOC109010986)	gene13657(LOC109010844),gene42405(LOC108999180),gene36841(LOC108993196),gene11284(LOC109008231),gene35219(LOC108991381)	http://www.kegg.jp/kegg-bin/show_pathway?map00941/K00487%09%23FFFFFF,purple/K22845%09%23FFFFFF,green/K13065%09%23FFFFFF,purple/K13082%09%23FFFFFF,green/K00588%09%23FFFFFF,green/K01859%09%23FFFFFF,red/
ko00906	Carotenoid biosynthesis	Metabolism	Metabolism of terpenoids and polyketides	5	1	6	43	0.18492	0.550017	gene37943(LOC108994430),gene15615(LOC109013006),gene7911(LOC109004504),gene30784(LOC108986427),gene39244(LOC108995788)	gene42101(LOC108998951)	http://www.kegg.jp/kegg-bin/show_pathway?map00906/K09839%09%23FFFFFF,red/K14593%09%23FFFFFF,green/K09840%09%23FFFFFF,red/K09843%09%23FFFFFF,red/K15746%09%23FFFFFF,red/
ko00564	Glycerophospholipid metabolism	Metabolism	Lipid metabolism	6	7	13	113	0.212991	0.610458	gene8164(LOC109004778),gene36505(LOC108992756),gene22947(LOC109021076),gene26840(LOC108982051),gene14140(LOC109011383),gene1041(LOC109007687)	gene26833(LOC108982040),gene17442(LOC109015049),gene26846(LOC108982061),gene37924(LOC108994433),gene10257(LOC109007076),gene37790(LOC108994221),gene33625(LOC108989599)	http://www.kegg.jp/kegg-bin/show_pathway?map00564/K01126%09%23FFFFFF,green/K00006%09%23FFFFFF,purple/K01613%09%23FFFFFF,green/K01114%09%23FFFFFF,green/K13508%09%23FFFFFF,green/K06130%09%23FFFFFF,green/K18693%09%23FFFFFF,red/K00111%09%23FFFFFF,red/K01115%09%23FFFFFF,red/K18696%09%23FFFFFF,red/K14156%09%23FFFFFF,red/K01047%09%23FFFFFF,green/
ko00300	Lysine biosynthesis	Metabolism	Amino acid metabolism	1	2	3	18	0.215765	0.610458	gene25427(LOC108980477)	gene12257(LOC109009296),gene41960(LOC108998779)	http://www.kegg.jp/kegg-bin/show_pathway?map00300/K01714%09%23FFFFFF,red/K00215%09%23FFFFFF,green/K12524%09%23FFFFFF,green/
ko00965	Betalain biosynthesis	Metabolism	Biosynthesis of other secondary metabolites	2	0	2	11	0.259247	0.715941	gene11884(LOC109008904),gene31821(LOC108987579)	-	http://www.kegg.jp/kegg-bin/show_pathway?map00965/K01593%09%23FFFFFF,red/K15777%09%23FFFFFF,red/
ko00740	Riboflavin metabolism	Metabolism	Metabolism of cofactors and vitamins	0	3	3	20	0.265392	0.715941	-	gene25176(LOC108980214),gene34907(LOC108990987),gene36784(LOC108993093)	http://www.kegg.jp/kegg-bin/show_pathway?map00740/K14379%09%23FFFFFF,green/K14652%09%23FFFFFF,green/
ko00190	Oxidative phosphorylation	Metabolism	Energy metabolism	8	8	16	151	0.280282	0.733083	gene35829(LOC108991995),gene25049(LOC108980067),gene131(LOC109008146),gene19411(LOC109017190),gene30553(LOC108986170),gene1526(LOC109013076),gene22326(LOC109020393),gene351(LOC108995306)	gene11724(LOC109008709),gene5015(LOC109001304),gene6359(LOC109002787),gene30600(LOC108986223),gene20809(LOC109018726),gene13649(LOC109010841),gene9046(LOC109005733),gene11641(LOC109008616)	http://www.kegg.jp/kegg-bin/show_pathway?map00190/K03937%09%23FFFFFF,red/K02155%09%23FFFFFF,red/K02260%09%23FFFFFF,red/K02148%09%23FFFFFF,green/K02154%09%23FFFFFF,purple/K01535%09%23FFFFFF,green/K03949%09%23FFFFFF,green/K02150%09%23FFFFFF,red/K02149%09%23FFFFFF,red/K01507%09%23FFFFFF,green/K02113%09%23FFFFFF,red/K00235%09%23FFFFFF,purple/K02152%09%23FFFFFF,green/
ko00905	Brassinosteroid biosynthesis	Metabolism	Metabolism of terpenoids and polyketides	1	2	3	21	0.290705	0.733083	gene35675(LOC108991904)	gene9523(LOC109006277),gene5627(LOC109001975)	http://www.kegg.jp/kegg-bin/show_pathway?map00905/K09588%09%23FFFFFF,red/K20623%09%23FFFFFF,green/K15639%09%23FFFFFF,green/
ko00902	Monoterpenoid biosynthesis	Metabolism	Metabolism of terpenoids and polyketides	0	3	3	21	0.290705	0.733083	-	gene42915(LOC108999832),gene40380(LOC108997035),gene40379(LOC108997165)	http://www.kegg.jp/kegg-bin/show_pathway?map00902/K15095%09%23FFFFFF,green/
ko00230	Purine metabolism	Metabolism	Nucleotide metabolism	4	8	12	113	0.314762	0.77686	gene5260(LOC109001489),gene33524(LOC108989481),gene31381(LOC108987034),gene23968(LOC109022206)	gene38984(LOC108995508),gene13423(LOC109010590),gene1379(LOC109011461),gene35891(LOC108992092),gene43266(LOC109000204),gene17167(LOC109014743),gene6341(LOC109002762),gene9621(LOC109006362)	http://www.kegg.jp/kegg-bin/show_pathway?map00230/K01835%09%23FFFFFF,green/K00939%09%23FFFFFF,green/K10808%09%23FFFFFF,red/K02083%09%23FFFFFF,green/K00759%09%23FFFFFF,green/K13811%09%23FFFFFF,purple/K00873%09%23FFFFFF,green/K00942%09%23FFFFFF,red/
ko00591	Linoleic acid metabolism	Metabolism	Lipid metabolism	1	3	4	33	0.343971	0.830824	gene17917(LOC109015566)	gene5626(LOC109001974),gene16559(LOC109014061),gene33625(LOC108989599)	http://www.kegg.jp/kegg-bin/show_pathway?map00591/K07409%09%23FFFFFF,purple/K00454%09%23FFFFFF,green/K01047%09%23FFFFFF,green/
ko00071	Fatty acid degradation	Metabolism	Lipid metabolism	1	6	7	64	0.350951	0.830824	gene17327(LOC109014919)	gene8740(LOC109005402),gene27088(LOC108982330),gene28037(LOC108983383),gene26831(LOC108982045),gene8742(LOC109005403),gene33928(LOC108989910)	http://www.kegg.jp/kegg-bin/show_pathway?map00071/K18857%09%23FFFFFF,green/K00232%09%23FFFFFF,green/K01897%09%23FFFFFF,green/K00128%09%23FFFFFF,green/K00121%09%23FFFFFF,red/
ko00944	Flavone and flavonol biosynthesis	Metabolism	Biosynthesis of other secondary metabolites	0	1	1	5	0.375335	0.870777	-	gene2204(LOC109021331)	http://www.kegg.jp/kegg-bin/show_pathway?map00944/K22794%09%23FFFFFF,green/
ko00600	Sphingolipid metabolism	Metabolism	Lipid metabolism	2	2	4	35	0.386174	0.87498	gene4225(LOC109000394),gene34579(LOC108990634)	gene6744(LOC109003129),gene12207(LOC109009244)	http://www.kegg.jp/kegg-bin/show_pathway?map00600/K01634%09%23FFFFFF,green/K04712%09%23FFFFFF,red/K04713%09%23FFFFFF,purple/
ko04626	Plant-pathogen interaction	Organismal Systems	Environmental adaptation	16	6	22	230	0.410466	0.87498	gene10850(LOC109007742),gene16065(LOC109013495),gene26578(LOC108981770),gene23562(LOC109021749),gene38808(LOC108995329),gene5030(LOC109001320),gene35404(LOC108991534),gene8168(LOC109004780),gene8357(LOC109004997),gene15421(LOC109012791),gene31636(LOC108987412),gene42259(LOC108999105),gene16652(LOC109014160),gene32336(LOC108988239),gene7820(LOC109004409),gene28481(LOC108983872)	gene22567(LOC109020654),gene11667(LOC109008642),gene32000(LOC108987784),gene15384(LOC109012719),gene4333(LOC109000514),gene23051(LOC109021188)	http://www.kegg.jp/kegg-bin/show_pathway?map04626/K13448%09%23FFFFFF,purple/K13447%09%23FFFFFF,green/K05391%09%23FFFFFF,purple/K13426%09%23FFFFFF,red/K13424%09%23FFFFFF,green/K13413%09%23FFFFFF,red/K13433%09%23FFFFFF,red/K13449%09%23FFFFFF,green/K13430%09%23FFFFFF,red/K13412%09%23FFFFFF,red/
ko00400	Phenylalanine, tyrosine and tryptophan biosynthesis	Metabolism	Amino acid metabolism	7	1	8	79	0.415896	0.87498	gene20387(LOC109018267),gene39124(LOC108995634),gene2039(LOC109019252),gene12737(LOC109009831),gene14495(LOC109011772),gene10741(LOC109007614),gene10740(LOC109007613)	gene40476(LOC108997161)	http://www.kegg.jp/kegg-bin/show_pathway?map00400/K01657%09%23FFFFFF,red/K14455%09%23FFFFFF,red/K15849%09%23FFFFFF,red/K01736%09%23FFFFFF,green/K05359%09%23FFFFFF,red/K01626%09%23FFFFFF,red/K15227%09%23FFFFFF,red/
ko00410	beta-Alanine metabolism	Metabolism	Metabolism of other amino acids	2	3	5	47	0.416161	0.87498	gene22625(LOC109020720),gene14775(LOC109012088)	gene28037(LOC108983383),gene26291(LOC108981457),gene1348(LOC109011198)	http://www.kegg.jp/kegg-bin/show_pathway?map00410/K00276%09%23FFFFFF,purple/K01580%09%23FFFFFF,red/K00128%09%23FFFFFF,green/
ko00514	Other types of O-glycan biosynthesis	Metabolism	Glycan biosynthesis and metabolism	1	1	2	16	0.427863	0.87498	gene23261(LOC109021418)	gene36028(LOC108992216)	http://www.kegg.jp/kegg-bin/show_pathway?map00514/K20782%09%23FFFFFF,green/K03691%09%23FFFFFF,red/
ko00480	Glutathione metabolism	Metabolism	Metabolism of other amino acids	2	11	13	134	0.427902	0.87498	gene31381(LOC108987034),gene25896(LOC108981013)	gene32328(LOC108988174),gene27674(LOC108982970),gene17898(LOC109015546),gene32267(LOC108988131),gene21531(LOC109019527),gene25440(LOC108980500),gene26064(LOC108981203),gene21545(LOC109019544),gene26955(LOC108982181),gene16452(LOC109013944),gene6752(LOC109003215)	http://www.kegg.jp/kegg-bin/show_pathway?map00480/K01581%09%23FFFFFF,red/K00036%09%23FFFFFF,green/K00434%09%23FFFFFF,green/K10808%09%23FFFFFF,red/K00031%09%23FFFFFF,green/K00799%09%23FFFFFF,green/K00033%09%23FFFFFF,green/K21888%09%23FFFFFF,green/
ko00460	Cyanoamino acid metabolism	Metabolism	Metabolism of other amino acids	3	5	8	80	0.429947	0.87498	gene4670(LOC109000896),gene41171(LOC108997931),gene20306(LOC109018178)	gene7698(LOC109004263),gene16493(LOC109013989),gene41169(LOC108997882),gene23363(LOC109021531),gene7700(LOC109004264)	http://www.kegg.jp/kegg-bin/show_pathway?map00460/K01188%09%23FFFFFF,purple/K05350%09%23FFFFFF,red/K13034%09%23FFFFFF,green/K05349%09%23FFFFFF,purple/
ko00640	Propanoate metabolism	Metabolism	Carbohydrate metabolism	1	3	4	39	0.469066	0.925089	gene12023(LOC109009035)	gene18357(LOC109016049),gene15715(LOC109013131),gene24283(LOC108979233)	http://www.kegg.jp/kegg-bin/show_pathway?map00640/K01962%09%23FFFFFF,red/K00016%09%23FFFFFF,green/K00382%09%23FFFFFF,green/
ko00130	Ubiquinone and other terpenoid-quinone biosynthesis	Metabolism	Metabolism of cofactors and vitamins	3	2	5	50	0.47052	0.925089	gene40342(LOC108996947),gene32513(LOC108988342),gene11372(LOC109008309)	gene3515(LOC108993306),gene36841(LOC108993196)	http://www.kegg.jp/kegg-bin/show_pathway?map00130/K03809%09%23FFFFFF,green/K00487%09%23FFFFFF,purple/K01904%09%23FFFFFF,red/
ko00592	alpha-Linolenic acid metabolism	Metabolism	Lipid metabolism	1	7	8	84	0.485646	0.92825	gene14102(LOC109011341)	gene5626(LOC109001974),gene8740(LOC109005402),gene8742(LOC109005403),gene41021(LOC108997763),gene33928(LOC108989910),gene33625(LOC108989599),gene30329(LOC108985933)	http://www.kegg.jp/kegg-bin/show_pathway?map00592/K05894%09%23FFFFFF,green/K18857%09%23FFFFFF,green/K00232%09%23FFFFFF,green/K00454%09%23FFFFFF,green/K10529%09%23FFFFFF,green/K10526%09%23FFFFFF,red/K01047%09%23FFFFFF,green/
ko00910	Nitrogen metabolism	Metabolism	Energy metabolism	3	2	5	51	0.488299	0.92825	gene34286(LOC108990296),gene42070(LOC108998782),gene24156(LOC108979070)	gene32605(LOC108988513),gene26843(LOC108982057)	http://www.kegg.jp/kegg-bin/show_pathway?map00910/K02575%09%23FFFFFF,red/K01915%09%23FFFFFF,green/K00261%09%23FFFFFF,red/K01674%09%23FFFFFF,purple/
ko04070	Phosphatidylinositol signaling system	Environmental Information Processing	Signal transduction	5	2	7	74	0.501208	0.92825	gene8070(LOC109004673),gene5908(LOC109002288),gene8066(LOC109004669),gene35681(LOC108991835),gene10208(LOC109007033)	gene3148(LOC108989104),gene15917(LOC109013338)	http://www.kegg.jp/kegg-bin/show_pathway?map04070/K05857%09%23FFFFFF,red/K18649%09%23FFFFFF,green/K00913%09%23FFFFFF,red/K00889%09%23FFFFFF,purple/
ko00760	Nicotinate and nicotinamide metabolism	Metabolism	Metabolism of cofactors and vitamins	2	0	2	19	0.519137	0.92825	gene8664(LOC109005323),gene23897(LOC109022126)	-	http://www.kegg.jp/kegg-bin/show_pathway?map00760/K00858%09%23FFFFFF,red/
ko00240	Pyrimidine metabolism	Metabolism	Nucleotide metabolism	2	5	7	76	0.530188	0.92825	gene1231(LOC109009754),gene31381(LOC108987034)	gene42485(LOC108999362),gene32932(LOC108988816),gene3207(LOC108989674),gene37902(LOC108994348),gene14271(LOC109011533)	http://www.kegg.jp/kegg-bin/show_pathway?map00240/K01937%09%23FFFFFF,green/K16904%09%23FFFFFF,green/K01489%09%23FFFFFF,red/K00876%09%23FFFFFF,green/K10808%09%23FFFFFF,red/K13800%09%23FFFFFF,green/
ko00531	Glycosaminoglycan degradation	Metabolism	Glycan biosynthesis and metabolism	1	1	2	20	0.547331	0.92825	gene9914(LOC109006693)	gene34924(LOC108990997)	http://www.kegg.jp/kegg-bin/show_pathway?map00531/K07964%09%23FFFFFF,green/K10532%09%23FFFFFF,red/
ko00340	Histidine metabolism	Metabolism	Amino acid metabolism	0	2	2	20	0.547331	0.92825	-	gene28037(LOC108983383),gene15917(LOC109013338)	http://www.kegg.jp/kegg-bin/show_pathway?map00340/K00128%09%23FFFFFF,green/K18649%09%23FFFFFF,green/
ko00900	Terpenoid backbone biosynthesis	Metabolism	Metabolism of terpenoids and polyketides	4	3	7	78	0.55849	0.92825	gene10593(LOC109007440),gene11029(LOC109007929),gene42017(LOC108998774),gene13865(LOC109011071)	gene7126(LOC109003627),gene12743(LOC109009839),gene38539(LOC108995010)	http://www.kegg.jp/kegg-bin/show_pathway?map00900/K00787%09%23FFFFFF,green/K01662%09%23FFFFFF,purple/K14066%09%23FFFFFF,red/K11778%09%23FFFFFF,purple/
ko00220	Arginine biosynthesis	Metabolism	Amino acid metabolism	2	2	4	44	0.566151	0.92825	gene42070(LOC108998782),gene2039(LOC109019252)	gene32605(LOC108988513),gene40769(LOC108997411)	http://www.kegg.jp/kegg-bin/show_pathway?map00220/K14455%09%23FFFFFF,red/K01915%09%23FFFFFF,green/K14677%09%23FFFFFF,green/K00261%09%23FFFFFF,red/
ko00901	Indole alkaloid biosynthesis	Metabolism	Biosynthesis of other secondary metabolites	1	0	1	9	0.571351	0.92825	gene31821(LOC108987579)	-	http://www.kegg.jp/kegg-bin/show_pathway?map00901/K01593%09%23FFFFFF,red/
ko00660	C5-Branched dibasic acid metabolism	Metabolism	Carbohydrate metabolism	0	1	1	9	0.571351	0.92825	-	gene34520(LOC108990554)	http://www.kegg.jp/kegg-bin/show_pathway?map00660/K01703%09%23FFFFFF,green/
ko04122	Sulfur relay system	Genetic Information Processing	Folding, sorting and degradation	1	0	1	9	0.571351	0.92825	gene5120(LOC109001406)	-	http://www.kegg.jp/kegg-bin/show_pathway?map04122/K21232%09%23FFFFFF,red/
ko00620	Pyruvate metabolism	Metabolism	Carbohydrate metabolism	1	8	9	103	0.584962	0.92825	gene12023(LOC109009035)	gene30210(LOC108985800),gene2533(LOC108981819),gene6341(LOC109002762),gene18357(LOC109016049),gene28037(LOC108983383),gene15715(LOC109013131),gene1678(LOC109015115),gene24283(LOC108979233)	http://www.kegg.jp/kegg-bin/show_pathway?map00620/K01962%09%23FFFFFF,red/K00016%09%23FFFFFF,green/K01595%09%23FFFFFF,green/K00128%09%23FFFFFF,green/K00873%09%23FFFFFF,green/K00382%09%23FFFFFF,green/K01610%09%23FFFFFF,green/
ko00040	Pentose and glucuronate interconversions	Metabolism	Carbohydrate metabolism	6	8	14	161	0.591223	0.92825	gene38986(LOC108995511),gene37242(LOC108993586),gene20033(LOC109017882),gene42572(LOC108999461),gene37466(LOC108993835),gene32136(LOC108988033)	gene34875(LOC108990952),gene31030(LOC108986723),gene24096(LOC109022344),gene32079(LOC108987870),gene9327(LOC109006051),gene31277(LOC108987003),gene15661(LOC109013059),gene13351(LOC109010513)	http://www.kegg.jp/kegg-bin/show_pathway?map00040/K00012%09%23FFFFFF,purple/K01728%09%23FFFFFF,purple/K01213%09%23FFFFFF,green/K22935%09%23FFFFFF,green/K01051%09%23FFFFFF,purple/
ko00670	One carbon pool by folate	Metabolism	Metabolism of cofactors and vitamins	2	1	3	34	0.59987	0.92825	gene25964(LOC108981089),gene22204(LOC109020262)	gene4114(LOC109000253)	http://www.kegg.jp/kegg-bin/show_pathway?map00670/K01934%09%23FFFFFF,green/K00297%09%23FFFFFF,red/
ko00290	Valine, leucine and isoleucine biosynthesis	Metabolism	Amino acid metabolism	0	2	2	22	0.600161	0.92825	-	gene34520(LOC108990554),gene13463(LOC109010637)	http://www.kegg.jp/kegg-bin/show_pathway?map00290/K00826%09%23FFFFFF,green/K01703%09%23FFFFFF,green/
ko04145	Phagosome	Cellular Processes	Transport and catabolism	5	5	10	117	0.612904	0.935485	gene28061(LOC108983411),gene35829(LOC108991995),gene19411(LOC109017190),gene30553(LOC108986170),gene22326(LOC109020393)	gene28404(LOC108983798),gene5015(LOC109001304),gene13631(LOC109010815),gene20809(LOC109018726),gene9046(LOC109005733)	http://www.kegg.jp/kegg-bin/show_pathway?map04145/K07375%09%23FFFFFF,purple/K02155%09%23FFFFFF,red/K02148%09%23FFFFFF,green/K08488%09%23FFFFFF,green/K02154%09%23FFFFFF,purple/K02150%09%23FFFFFF,red/K02149%09%23FFFFFF,red/K02152%09%23FFFFFF,green/
ko00020	Citrate cycle (TCA cycle)	Metabolism	Carbohydrate metabolism	2	4	6	71	0.622976	0.93851	gene25049(LOC108980067),gene38288(LOC108994778)	gene32267(LOC108988131),gene30210(LOC108985800),gene30600(LOC108986223),gene24283(LOC108979233)	http://www.kegg.jp/kegg-bin/show_pathway?map00020/K01648%09%23FFFFFF,red/K00031%09%23FFFFFF,green/K00382%09%23FFFFFF,green/K00235%09%23FFFFFF,purple/K01610%09%23FFFFFF,green/
ko04146	Peroxisome	Cellular Processes	Transport and catabolism	3	6	9	107	0.631522	0.939187	gene6493(LOC109002938),gene35100(LOC108991189),gene8166(LOC109004779)	gene12483(LOC109009560),gene32267(LOC108988131),gene27088(LOC108982330),gene1576(LOC109013732),gene26831(LOC108982045),gene33928(LOC108989910)	http://www.kegg.jp/kegg-bin/show_pathway?map04146/K13348%09%23FFFFFF,green/K01897%09%23FFFFFF,green/K00306%09%23FFFFFF,green/K12663%09%23FFFFFF,red/K03781%09%23FFFFFF,red/K13347%09%23FFFFFF,red/K00232%09%23FFFFFF,green/K00031%09%23FFFFFF,green/
ko00563	Glycosylphosphatidylinositol (GPI)-anchor biosynthesis	Metabolism	Glycan biosynthesis and metabolism	2	0	2	24	0.648204	0.946253	gene27021(LOC108982248),gene17081(LOC109014649)	-	http://www.kegg.jp/kegg-bin/show_pathway?map00563/K09658%09%23FFFFFF,red/K05294%09%23FFFFFF,red/
ko00909	Sesquiterpenoid and triterpenoid biosynthesis	Metabolism	Metabolism of terpenoids and polyketides	4	0	4	49	0.652588	0.946253	gene27732(LOC108983035),gene24076(LOC109022319),gene33128(LOC108989032),gene32107(LOC108987866)	-	http://www.kegg.jp/kegg-bin/show_pathway?map00909/K00511%09%23FFFFFF,red/
ko00310	Lysine degradation	Metabolism	Amino acid metabolism	1	2	3	38	0.675815	0.967834	gene23127(LOC109021270)	gene12483(LOC109009560),gene28037(LOC108983383)	http://www.kegg.jp/kegg-bin/show_pathway?map00310/K11430%09%23FFFFFF,red/K00306%09%23FFFFFF,green/K00128%09%23FFFFFF,green/
ko00565	Ether lipid metabolism	Metabolism	Lipid metabolism	1	2	3	39	0.693044	0.980403	gene22947(LOC109021076)	gene37924(LOC108994433),gene33625(LOC108989599)	http://www.kegg.jp/kegg-bin/show_pathway?map00565/K01115%09%23FFFFFF,red/K01114%09%23FFFFFF,green/K01047%09%23FFFFFF,green/
ko03410	Base excision repair	Genetic Information Processing	Replication and repair	1	2	3	40	0.709573	0.991692	gene30253(LOC108985837)	gene21411(LOC109019393),gene2212(LOC109021520)	http://www.kegg.jp/kegg-bin/show_pathway?map03410/K10798%09%23FFFFFF,purple/K01246%09%23FFFFFF,green/
ko00520	Amino sugar and nucleotide sugar metabolism	Metabolism	Carbohydrate metabolism	12	4	16	200	0.723234	0.996762	gene22639(LOC109020737),gene466(LOC109000756),gene4464(LOC109000669),gene29603(LOC108985118),gene8810(LOC109005478),gene42572(LOC108999461),gene21654(LOC109019638),gene7611(LOC109004165),gene17741(LOC109015375),gene12331(LOC109009383),gene36332(LOC108992575),gene32136(LOC108988033)	gene38984(LOC108995508),gene34875(LOC108990952),gene17167(LOC109014743),gene42459(LOC108999344)	http://www.kegg.jp/kegg-bin/show_pathway?map00520/K01784%09%23FFFFFF,red/K01835%09%23FFFFFF,green/K12449%09%23FFFFFF,red/K17497%09%23FFFFFF,red/K00012%09%23FFFFFF,purple/K01209%09%23FFFFFF,purple/K00847%09%23FFFFFF,red/K13648%09%23FFFFFF,red/K00975%09%23FFFFFF,red/K01183%09%23FFFFFF,red/
ko00790	Folate biosynthesis	Metabolism	Metabolism of cofactors and vitamins	1	1	2	28	0.730386	0.996762	gene42881(LOC108999797)	gene34907(LOC108990987)	http://www.kegg.jp/kegg-bin/show_pathway?map00790/K13950%09%23FFFFFF,red/K14652%09%23FFFFFF,green/
ko00061	Fatty acid biosynthesis	Metabolism	Lipid metabolism	1	3	4	55	0.740017	0.998162	gene12023(LOC109009035)	gene27088(LOC108982330),gene11691(LOC109008671),gene26831(LOC108982045)	http://www.kegg.jp/kegg-bin/show_pathway?map00061/K01962%09%23FFFFFF,red/K00059%09%23FFFFFF,green/K01897%09%23FFFFFF,green/
ko00630	Glyoxylate and dicarboxylate metabolism	Metabolism	Carbohydrate metabolism	3	3	6	85	0.786635	1	gene6493(LOC109002938),gene29727(LOC108985254),gene37679(LOC108994095)	gene32605(LOC108988513),gene41973(LOC108998828),gene24283(LOC108979233)	http://www.kegg.jp/kegg-bin/show_pathway?map00630/K01637%09%23FFFFFF,red/K02437%09%23FFFFFF,red/K01915%09%23FFFFFF,green/K03781%09%23FFFFFF,red/K01602%09%23FFFFFF,green/K00382%09%23FFFFFF,green/
ko00860	Porphyrin and chlorophyll metabolism	Metabolism	Metabolism of cofactors and vitamins	1	3	4	59	0.788352	1	gene29838(LOC108985383)	gene8779(LOC109005444),gene7917(LOC109004510),gene32015(LOC108987795)	http://www.kegg.jp/kegg-bin/show_pathway?map00860/K00228%09%23FFFFFF,green/K04035%09%23FFFFFF,green/K03403%09%23FFFFFF,green/K01599%09%23FFFFFF,red/
ko00280	Valine, leucine and isoleucine degradation	Metabolism	Amino acid metabolism	0	4	4	59	0.788352	1	-	gene28037(LOC108983383),gene37968(LOC108994410),gene24283(LOC108979233),gene13463(LOC109010637)	http://www.kegg.jp/kegg-bin/show_pathway?map00280/K00826%09%23FFFFFF,green/K00128%09%23FFFFFF,green/K05607%09%23FFFFFF,green/K00382%09%23FFFFFF,green/
ko03022	Basal transcription factors	Genetic Information Processing	Transcription	1	2	3	48	0.817883	1	gene26400(LOC108981575)	gene40490(LOC108997057),gene18700(LOC109016419)	http://www.kegg.jp/kegg-bin/show_pathway?map03022/K03139%09%23FFFFFF,green/K03135%09%23FFFFFF,red/K14649%09%23FFFFFF,green/
ko00250	Alanine, aspartate and glutamate metabolism	Metabolism	Amino acid metabolism	3	1	4	64	0.83835	1	gene14775(LOC109012088),gene42070(LOC108998782),gene2039(LOC109019252)	gene32605(LOC108988513)	http://www.kegg.jp/kegg-bin/show_pathway?map00250/K14455%09%23FFFFFF,red/K01580%09%23FFFFFF,red/K01915%09%23FFFFFF,green/K00261%09%23FFFFFF,red/
ko00590	Arachidonic acid metabolism	Metabolism	Lipid metabolism	0	1	1	20	0.847925	1	-	gene33625(LOC108989599)	http://www.kegg.jp/kegg-bin/show_pathway?map00590/K01047%09%23FFFFFF,green/
ko03440	Homologous recombination	Genetic Information Processing	Replication and repair	2	1	3	52	0.857772	1	gene30119(LOC108985695),gene14225(LOC109011481)	gene42513(LOC108999396)	http://www.kegg.jp/kegg-bin/show_pathway?map03440/K10740%09%23FFFFFF,red/K15362%09%23FFFFFF,red/K04482%09%23FFFFFF,green/
ko00780	Biotin metabolism	Metabolism	Metabolism of cofactors and vitamins	0	1	1	21	0.861604	1	-	gene11691(LOC109008671)	http://www.kegg.jp/kegg-bin/show_pathway?map00780/K00059%09%23FFFFFF,green/
ko04933	AGE-RAGE signaling pathway in diabetic complications	Human Diseases	Endocrine and metabolic diseases	1	0	1	21	0.861604	1	gene35681(LOC108991835)	-	http://www.kegg.jp/kegg-bin/show_pathway?map04933/K05857%09%23FFFFFF,red/
ko03030	DNA replication	Genetic Information Processing	Replication and repair	1	2	3	53	0.866465	1	gene30119(LOC108985695)	gene28341(LOC108983727),gene12472(LOC109009547)	http://www.kegg.jp/kegg-bin/show_pathway?map03030/K10744%09%23FFFFFF,green/K10740%09%23FFFFFF,red/K02685%09%23FFFFFF,green/
ko03040	Spliceosome	Genetic Information Processing	Transcription	4	13	17	238	0.869805	1	gene24532(LOC108979505),gene13781(LOC109010982),gene21416(LOC109019399),gene40111(LOC108996805)	gene30701(LOC108986330),gene42163(LOC108998996),gene36692(LOC108992988),gene10030(LOC109006828),gene30704(LOC108986328),gene27005(LOC108982236),gene10028(LOC109006827),gene42171(LOC108998998),gene30709(LOC108986331),gene18451(LOC109016150),gene242(LOC108979342),gene42157(LOC108999011),gene38061(LOC108994471)	http://www.kegg.jp/kegg-bin/show_pathway?map03040/K03283%09%23FFFFFF,purple/K12845%09%23FFFFFF,red/K12832%09%23FFFFFF,green/K12897%09%23FFFFFF,red/K12621%09%23FFFFFF,green/
ko03430	Mismatch repair	Genetic Information Processing	Replication and repair	1	1	2	41	0.893873	1	gene30119(LOC108985695)	gene36420(LOC108992655)	http://www.kegg.jp/kegg-bin/show_pathway?map03430/K10740%09%23FFFFFF,red/K08737%09%23FFFFFF,green/
ko00195	Photosynthesis	Metabolism	Energy metabolism	1	2	3	58	0.903248	1	gene351(LOC108995306)	gene38792(LOC108995342),gene8186(LOC109004802)	http://www.kegg.jp/kegg-bin/show_pathway?map00195/K02701%09%23FFFFFF,green/K02716%09%23FFFFFF,green/K02113%09%23FFFFFF,red/
ko00510	N-Glycan biosynthesis	Metabolism	Glycan biosynthesis and metabolism	3	0	3	59	0.909403	1	gene20133(LOC109017988),gene27021(LOC108982248),gene28797(LOC108984228)	-	http://www.kegg.jp/kegg-bin/show_pathway?map00510/K09658%09%23FFFFFF,red/K12670%09%23FFFFFF,red/K12666%09%23FFFFFF,red/
ko00904	Diterpenoid biosynthesis	Metabolism	Metabolism of terpenoids and polyketides	0	3	3	59	0.909403	1	-	gene38259(LOC108994756),gene37151(LOC108993447),gene3752(LOC108995841)	http://www.kegg.jp/kegg-bin/show_pathway?map00904/K04125%09%23FFFFFF,green/
ko03008	Ribosome biogenesis in eukaryotes	Genetic Information Processing	Translation	1	4	5	89	0.9112	1	gene21416(LOC109019399)	gene21203(LOC109019159),gene23929(LOC109022159),gene14313(LOC109011579),gene20030(LOC109017875)	http://www.kegg.jp/kegg-bin/show_pathway?map03008/K12619%09%23FFFFFF,green/K12845%09%23FFFFFF,red/K07179%09%23FFFFFF,green/K03097%09%23FFFFFF,green/
ko04136	Autophagy - other	Cellular Processes	Transport and catabolism	0	2	2	49	0.942312	1	-	gene10426(LOC109007260),gene42739(LOC108999642)	http://www.kegg.jp/kegg-bin/show_pathway?map04136/K17888%09%23FFFFFF,green/K17606%09%23FFFFFF,green/
ko01040	Biosynthesis of unsaturated fatty acids	Metabolism	Lipid metabolism	0	1	1	31	0.9461	1	-	gene33928(LOC108989910)	http://www.kegg.jp/kegg-bin/show_pathway?map01040/K00232%09%23FFFFFF,green/
ko00650	Butanoate metabolism	Metabolism	Carbohydrate metabolism	1	0	1	31	0.9461	1	gene14775(LOC109012088)	-	http://www.kegg.jp/kegg-bin/show_pathway?map00650/K01580%09%23FFFFFF,red/
ko00770	Pantothenate and CoA biosynthesis	Metabolism	Metabolism of cofactors and vitamins	0	1	1	34	0.959388	1	-	gene13463(LOC109010637)	http://www.kegg.jp/kegg-bin/show_pathway?map00770/K00826%09%23FFFFFF,green/
ko00561	Glycerolipid metabolism	Metabolism	Lipid metabolism	2	2	4	89	0.96426	1	gene6567(LOC109003020),gene1041(LOC109007687)	gene26833(LOC108982040),gene28037(LOC108983383)	http://www.kegg.jp/kegg-bin/show_pathway?map00561/K13508%09%23FFFFFF,green/K18693%09%23FFFFFF,red/K00128%09%23FFFFFF,green/K01054%09%23FFFFFF,red/
ko03018	RNA degradation	Genetic Information Processing	Folding, sorting and degradation	2	4	6	124	0.971633	1	gene13078(LOC109010204),gene41068(LOC108997778)	gene21994(LOC109020031),gene35137(LOC108991233),gene14313(LOC109011579),gene38061(LOC108994471)	http://www.kegg.jp/kegg-bin/show_pathway?map03018/K12619%09%23FFFFFF,green/K12581%09%23FFFFFF,red/K00850%09%23FFFFFF,green/K12621%09%23FFFFFF,green/K12607%09%23FFFFFF,green/
ko03060	Protein export	Genetic Information Processing	Folding, sorting and degradation	0	2	2	59	0.97377	1	-	gene19064(LOC109016813),gene25203(LOC108980239)	http://www.kegg.jp/kegg-bin/show_pathway?map03060/K03106%09%23FFFFFF,green/
ko00970	Aminoacyl-tRNA biosynthesis	Genetic Information Processing	Translation	1	1	2	60	0.97579	1	gene4310(LOC109000489)	gene24934(LOC108979954)	http://www.kegg.jp/kegg-bin/show_pathway?map00970/K01890%09%23FFFFFF,green/K01881%09%23FFFFFF,red/
ko04130	SNARE interactions in vesicular transport	Genetic Information Processing	Folding, sorting and degradation	1	1	2	64	0.982465	1	gene36008(LOC108992245)	gene13631(LOC109010815)	http://www.kegg.jp/kegg-bin/show_pathway?map04130/K08515%09%23FFFFFF,red/K08488%09%23FFFFFF,green/
ko03015	mRNA surveillance pathway	Genetic Information Processing	Translation	5	1	6	146	0.992534	1	gene12545(LOC109009625),gene17021(LOC109014583),gene36444(LOC108992675),gene37018(LOC108993304),gene3630(LOC108994243)	gene12620(LOC109009707)	http://www.kegg.jp/kegg-bin/show_pathway?map03015/K06269%09%23FFFFFF,green/K11584%09%23FFFFFF,red/K11583%09%23FFFFFF,red/K14411%09%23FFFFFF,red/
ko04120	Ubiquitin mediated proteolysis	Genetic Information Processing	Folding, sorting and degradation	1	5	6	154	0.995523	1	gene38578(LOC108995086)	gene33729(LOC108989711),gene34554(LOC108990632),gene26706(LOC108981916),gene37059(LOC108993297),gene34491(LOC108990536)	http://www.kegg.jp/kegg-bin/show_pathway?map04120/K06689%09%23FFFFFF,green/K10143%09%23FFFFFF,green/K03094%09%23FFFFFF,green/K10581%09%23FFFFFF,green/K10144%09%23FFFFFF,green/K03350%09%23FFFFFF,red/
ko03420	Nucleotide excision repair	Genetic Information Processing	Replication and repair	1	0	1	59	0.996172	1	gene30119(LOC108985695)	-	http://www.kegg.jp/kegg-bin/show_pathway?map03420/K10740%09%23FFFFFF,red/
ko03010	Ribosome	Genetic Information Processing	Translation	9	9	18	438	0.999979	1	gene24414(LOC108979374),gene39448(LOC108995920),gene17236(LOC109014818),gene30981(LOC108986660),gene27623(LOC108982915),gene3406(LOC108991736),gene30834(LOC108986485),gene34928(LOC108991018),gene22752(LOC109020863)	gene5431(LOC109001764),gene20091(LOC109017943),gene36842(LOC108993034),gene8113(LOC109004732),gene20847(LOC109018770),gene23579(LOC109021767),gene18363(LOC109016055),gene23574(LOC109021762),gene15809(LOC109013220)	http://www.kegg.jp/kegg-bin/show_pathway?map03010/K02875%09%23FFFFFF,red/K02983%09%23FFFFFF,red/K02937%09%23FFFFFF,green/K02955%09%23FFFFFF,red/K02922%09%23FFFFFF,red/K02952%09%23FFFFFF,green/K02979%09%23FFFFFF,green/K02905%09%23FFFFFF,red/K02878%09%23FFFFFF,green/K02938%09%23FFFFFF,green/K02923%09%23FFFFFF,green/K02995%09%23FFFFFF,red/K02871%09%23FFFFFF,red/K02866%09%23FFFFFF,red/K02962%09%23FFF…
ko03013	RNA transport	Genetic Information Processing	Translation	1	1	2	200	1	1	gene12414(LOC109009418)	gene1927(LOC109017816)	http://www.kegg.jp/kegg-bin/show_pathway?map03013/K14304%09%23FFFFFF,red/K03248%09%23FFFFFF,green/
G3vsG1
PathwayID	Pathway	Level1	Level2	Up_number	Down_number	DEG_number	total_number	Pvalue	FDR	Up_gene	Down_gene	URL
ko00010	Glycolysis / Gluconeogenesis	Metabolism	Carbohydrate metabolism	9	33	42	163	4.32514e-08	5.10367e-06	gene17327(LOC109014919),gene38196(LOC108994655),gene3684(LOC108994846),gene15187(LOC109012505),gene27115(LOC108982357),gene26598(LOC108981792),gene927(LOC109006286),gene8013(LOC109004608),gene39832(LOC108996475)	gene30235(LOC108985824),gene38108(LOC108994555),gene12318(LOC109009364),gene34004(LOC108990002),gene4646(LOC109000874),gene35137(LOC108991233),gene25494(LOC108980559),gene41001(LOC108997636),gene8740(LOC109005402),gene10830(LOC109007722),gene12999(LOC109010118),gene38658(LOC108995175),gene40547(LOC108997197),gene38407(LOC108994918),gene17167(LOC109014743),gene19241(LOC109017005),gene41891(LOC1089…	http://www.kegg.jp/kegg-bin/show_pathway?map00010/K01835%09%23FFFFFF,red/K00895%09%23FFFFFF,red/K00844%09%23FFFFFF,purple/K01792%09%23FFFFFF,purple/K00002%09%23FFFFFF,green/K00016%09%23FFFFFF,red/K00134%09%23FFFFFF,purple/K00128%09%23FFFFFF,red/K01623%09%23FFFFFF,green/K00873%09%23FFFFFF,red/K00382%09%23FFFFFF,red/K00627%09%23FFFFFF,red/K01568%09%23FFFFFF,red/K03841%09%23FFFFFF,red/K00121%09%23FF…
ko04075	Plant hormone signal transduction	Environmental Information Processing	Signal transduction	23	42	65	366	2.79099e-05	0.00164668	gene1172(LOC109008983),gene6614(LOC109003067),gene25078(LOC108980095),gene13004(LOC109010123),gene39062(LOC108995625),gene12897(LOC109010005),gene7773(LOC109004346),gene39084(LOC108995605),gene30138(LOC108985710),gene36091(LOC108992269),gene38689(LOC108995100),gene35927(LOC108992096),gene15838(LOC109013290),gene5741(LOC109002098),gene24184(LOC108979119),gene1632(LOC109014236),gene28191(LOC1089835…	gene2735(LOC108984345),gene39854(LOC108996457),gene2958(LOC108986756),gene16201(LOC109013658),gene41999(LOC108998913),gene11662(LOC109008638),gene28422(LOC108983813),gene37708(LOC108993976),gene41998(LOC108998907),gene14333(LOC109011597),gene2457(LOC108981076),gene14504(LOC109011782),gene29709(LOC108985239),gene19290(LOC109017060),gene39760(LOC108996078),gene30265(LOC108985859),gene21750(LOC10901…	http://www.kegg.jp/kegg-bin/show_pathway?map04075/K14505%09%23FFFFFF,red/K14487%09%23FFFFFF,purple/K14497%09%23FFFFFF,green/K13449%09%23FFFFFF,red/K14503%09%23FFFFFF,red/K14488%09%23FFFFFF,purple/K14485%09%23FFFFFF,red/K14490%09%23FFFFFF,red/K14496%09%23FFFFFF,purple/K14484%09%23FFFFFF,purple/K13464%09%23FFFFFF,purple/K13946%09%23FFFFFF,red/K14431%09%23FFFFFF,purple/K14491%09%23FFFFFF,red/K14494%…
ko00052	Galactose metabolism	Metabolism	Carbohydrate metabolism	7	14	21	80	7.53829e-05	0.00296506	gene38196(LOC108994655),gene31973(LOC108987740),gene32069(LOC108987891),gene21654(LOC109019638),gene31964(LOC108987731),gene23972(LOC109022202),gene32708(LOC108988569)	gene28657(LOC108984075),gene30235(LOC108985824),gene14457(LOC109011737),gene35137(LOC108991233),gene4646(LOC109000874),gene16219(LOC109013680),gene17167(LOC109014743),gene35586(LOC108991676),gene11707(LOC109008690),gene41828(LOC108998598),gene2892(LOC108985825),gene1279(LOC109010220),gene10372(LOC109007193),gene12378(LOC109009465)	http://www.kegg.jp/kegg-bin/show_pathway?map00052/K01784%09%23FFFFFF,green/K01835%09%23FFFFFF,red/K06611%09%23FFFFFF,red/K00844%09%23FFFFFF,purple/K06617%09%23FFFFFF,purple/K01193%09%23FFFFFF,red/K18819%09%23FFFFFF,purple/K00850%09%23FFFFFF,red/K01785%09%23FFFFFF,red/K00963%09%23FFFFFF,red/
ko00270	Cysteine and methionine metabolism	Metabolism	Amino acid metabolism	14	14	28	139	0.000733222	0.0178368	gene4136(LOC109000301),gene30349(LOC108985953),gene3803(LOC108996458),gene33580(LOC108989524),gene10485(LOC109007326),gene1507(LOC109012863),gene14580(LOC109011873),gene2025(LOC109019125),gene2820(LOC108985161),gene35432(LOC108991565),gene5056(LOC109001345),gene2039(LOC109019252),gene23758(LOC109021973),gene4896(LOC109001162)	gene9648(LOC109006403),gene38522(LOC108994983),gene20392(LOC109018273),gene23295(LOC109021452),gene18357(LOC109016049),gene41960(LOC108998779),gene37391(LOC108993798),gene15715(LOC109013131),gene22524(LOC109020612),gene40305(LOC108996966),gene18348(LOC109016039),gene40935(LOC108997711),gene33192(LOC108989101),gene13463(LOC109010637)	http://www.kegg.jp/kegg-bin/show_pathway?map00270/K01738%09%23FFFFFF,red/K14455%09%23FFFFFF,green/K00016%09%23FFFFFF,red/K01739%09%23FFFFFF,green/K00789%09%23FFFFFF,green/K00558%09%23FFFFFF,green/K01761%09%23FFFFFF,red/K12524%09%23FFFFFF,red/K20772%09%23FFFFFF,red/K00827%09%23FFFFFF,red/K00826%09%23FFFFFF,purple/K01762%09%23FFFFFF,green/K05933%09%23FFFFFF,purple/K01611%09%23FFFFFF,purple/K00815%0…
ko00380	Tryptophan metabolism	Metabolism	Amino acid metabolism	5	10	15	57	0.000755798	0.0178368	gene6493(LOC109002938),gene2130(LOC109020052),gene17852(LOC109015496),gene31821(LOC108987579),gene17917(LOC109015566)	gene13152(LOC109010271),gene16559(LOC109014061),gene7318(LOC109003845),gene29011(LOC108984468),gene41891(LOC108998675),gene37091(LOC108993413),gene38243(LOC108994687),gene15320(LOC109012751),gene28037(LOC108983383),gene9783(LOC109006577)	http://www.kegg.jp/kegg-bin/show_pathway?map00380/K01593%09%23FFFFFF,green/K11820%09%23FFFFFF,green/K03781%09%23FFFFFF,green/K11816%09%23FFFFFF,red/K07409%09%23FFFFFF,purple/K01426%09%23FFFFFF,red/K16903%09%23FFFFFF,red/K00128%09%23FFFFFF,red/
ko04141	Protein processing in endoplasmic reticulum	Genetic Information Processing	Folding, sorting and degradation	19	29	48	294	0.00198665	0.0390708	gene20875(LOC109018804),gene6223(LOC109002640),gene36699(LOC108992929),gene29794(LOC108985352),gene1739(LOC109015650),gene14031(LOC109011265),gene6133(LOC109002538),gene3451(LOC108992714),gene41521(LOC108998305),gene6225(LOC109002642),gene26309(LOC108981472),gene29258(LOC108984740),gene32309(LOC108988042),gene8640(LOC109005295),gene15725(LOC109013122),gene21704(LOC109019709),gene19728(LOC10901754…	gene30701(LOC108986330),gene42163(LOC108998996),gene21951(LOC109019982),gene24525(LOC108979500),gene27030(LOC108982261),gene36692(LOC108992988),gene6138(LOC109002544),gene1516(LOC109012924),gene26246(LOC108981403),gene7360(LOC109003886),gene24331(LOC108979283),gene12931(LOC109010040),gene42171(LOC108998998),gene37059(LOC108993297),gene34484(LOC108990523),gene3681(LOC108994817),gene15263(LOC109012…	http://www.kegg.jp/kegg-bin/show_pathway?map04141/K09487%09%23FFFFFF,red/K10666%09%23FFFFFF,purple/K06689%09%23FFFFFF,red/K09584%09%23FFFFFF,red/K14003%09%23FFFFFF,purple/K10950%09%23FFFFFF,purple/K13993%09%23FFFFFF,purple/K04079%09%23FFFFFF,red/K08057%09%23FFFFFF,red/K03283%09%23FFFFFF,purple/K09523%09%23FFFFFF,red/K14006%09%23FFFFFF,red/K03094%09%23FFFFFF,green/K09503%09%23FFFFFF,red/K10956%09%…
ko00100	Steroid biosynthesis	Metabolism	Lipid metabolism	6	6	12	46	0.0026946	0.0454233	gene41518(LOC108998217),gene27732(LOC108983035),gene24076(LOC109022319),gene24589(LOC108979569),gene32551(LOC108988407),gene32107(LOC108987866)	gene39233(LOC108995763),gene4875(LOC109001142),gene24286(LOC108979238),gene1926(LOC109017825),gene6939(LOC109003433),gene21413(LOC109019397)	http://www.kegg.jp/kegg-bin/show_pathway?map00100/K01052%09%23FFFFFF,green/K00559%09%23FFFFFF,red/K00511%09%23FFFFFF,purple/K00227%09%23FFFFFF,green/K14674%09%23FFFFFF,green/K14424%09%23FFFFFF,red/K09828%09%23FFFFFF,red/
ko00500	Starch and sucrose metabolism	Metabolism	Carbohydrate metabolism	14	24	38	226	0.00333763	0.0492301	gene38196(LOC108994655),gene22639(LOC109020737),gene9741(LOC109006534),gene7245(LOC109003757),gene33424(LOC108989391),gene8810(LOC109005478),gene31266(LOC108986987),gene34024(LOC108989949),gene41171(LOC108997931),gene17741(LOC109015375),gene43260(LOC109000198),gene20306(LOC109018178),gene42579(LOC108999468),gene19927(LOC109017757)	gene28657(LOC108984075),gene14457(LOC109011737),gene36820(LOC108993242),gene28554(LOC108983962),gene4646(LOC109000874),gene29407(LOC108984907),gene22644(LOC109020742),gene17167(LOC109014743),gene35586(LOC108991676),gene26217(LOC108981372),gene11707(LOC109008690),gene7775(LOC109004349),gene41169(LOC108997882),gene41828(LOC108998598),gene5117(LOC109001399),gene6486(LOC109002933),gene14536(LOC109011…	http://www.kegg.jp/kegg-bin/show_pathway?map00500/K01179%09%23FFFFFF,purple/K01188%09%23FFFFFF,green/K01835%09%23FFFFFF,red/K00700%09%23FFFFFF,red/K00844%09%23FFFFFF,purple/K19891%09%23FFFFFF,red/K05349%09%23FFFFFF,purple/K01193%09%23FFFFFF,red/K00847%09%23FFFFFF,green/K00688%09%23FFFFFF,red/K00963%09%23FFFFFF,red/K00695%09%23FFFFFF,red/K01087%09%23FFFFFF,red/K01177%09%23FFFFFF,purple/K00975%09%2…
ko00710	Carbon fixation in photosynthetic organisms	Metabolism	Energy metabolism	6	12	18	91	0.00739978	0.0970194	gene3684(LOC108994846),gene14101(LOC109011340),gene15187(LOC109012505),gene2039(LOC109019252),gene38526(LOC108995034),gene8013(LOC109004608)	gene12999(LOC109010118),gene1678(LOC109015115),gene26477(LOC108981661),gene2056(LOC109019449),gene27766(LOC108983075),gene19241(LOC109017005),gene19635(LOC109017438),gene27312(LOC108982574),gene16742(LOC109014262),gene40935(LOC108997711),gene6519(LOC109002962),gene14120(LOC109011355)	http://www.kegg.jp/kegg-bin/show_pathway?map00710/K01006%09%23FFFFFF,green/K14455%09%23FFFFFF,green/K03841%09%23FFFFFF,red/K00855%09%23FFFFFF,red/K00134%09%23FFFFFF,purple/K00615%09%23FFFFFF,red/K01595%09%23FFFFFF,red/K01623%09%23FFFFFF,green/K01807%09%23FFFFFF,red/K00026%09%23FFFFFF,red/K00051%09%23FFFFFF,purple/
ko00562	Inositol phosphate metabolism	Metabolism	Carbohydrate metabolism	11	6	17	86	0.00914692	0.104386	gene26795(LOC108982007),gene12342(LOC109009394),gene8070(LOC109004673),gene5908(LOC109002288),gene1282(LOC109010257),gene10971(LOC109007875),gene8331(LOC109004974),gene8066(LOC109004669),gene15847(LOC109013248),gene13125(LOC109010255),gene27701(LOC108983001)	gene37924(LOC108994433),gene29262(LOC108984744),gene35682(LOC108991834),gene6074(LOC109002465),gene11929(LOC109008938),gene15917(LOC109013338)	http://www.kegg.jp/kegg-bin/show_pathway?map00562/K19517%09%23FFFFFF,green/K01099%09%23FFFFFF,red/K01114%09%23FFFFFF,red/K00889%09%23FFFFFF,green/K22913%09%23FFFFFF,green/K05857%09%23FFFFFF,red/K20279%09%23FFFFFF,green/K01858%09%23FFFFFF,green/K00913%09%23FFFFFF,green/K18649%09%23FFFFFF,red/K00469%09%23FFFFFF,purple/
ko00051	Fructose and mannose metabolism	Metabolism	Carbohydrate metabolism	7	8	15	73	0.00973094	0.104386	gene4052(LOC108999552),gene38196(LOC108994655),gene3684(LOC108994846),gene24336(LOC108979294),gene15187(LOC109012505),gene8810(LOC109005478),gene10866(LOC109007756)	gene35137(LOC108991233),gene4646(LOC109000874),gene41001(LOC108997636),gene10830(LOC109007722),gene30647(LOC108986256),gene1279(LOC109010220),gene12378(LOC109009465),gene6519(LOC109002962)	http://www.kegg.jp/kegg-bin/show_pathway?map00051/K01711%09%23FFFFFF,green/K00895%09%23FFFFFF,red/K03841%09%23FFFFFF,red/K00844%09%23FFFFFF,purple/K00850%09%23FFFFFF,red/K00847%09%23FFFFFF,green/K19355%09%23FFFFFF,purple/K01623%09%23FFFFFF,green/
ko00261	Monobactam biosynthesis	Metabolism	Biosynthesis of other secondary metabolites	2	3	5	14	0.0123554	0.121495	gene8460(LOC109005096),gene25427(LOC108980477)	gene13423(LOC109010590),gene12257(LOC109009296),gene41960(LOC108998779)	http://www.kegg.jp/kegg-bin/show_pathway?map00261/K01714%09%23FFFFFF,green/K00215%09%23FFFFFF,red/K13811%09%23FFFFFF,purple/K12524%09%23FFFFFF,red/
ko00030	Pentose phosphate pathway	Metabolism	Carbohydrate metabolism	5	10	15	78	0.0176223	0.159956	gene3684(LOC108994846),gene15187(LOC109012505),gene3199(LOC108989555),gene16853(LOC109014387),gene4528(LOC109000733)	gene35137(LOC108991233),gene41001(LOC108997636),gene10830(LOC109007722),gene26477(LOC108981661),gene17167(LOC109014743),gene14120(LOC109011355),gene41828(LOC108998598),gene1279(LOC109010220),gene12378(LOC109009465),gene6519(LOC109002962)	http://www.kegg.jp/kegg-bin/show_pathway?map00030/K00036%09%23FFFFFF,green/K01835%09%23FFFFFF,red/K00895%09%23FFFFFF,red/K03841%09%23FFFFFF,red/K01057%09%23FFFFFF,green/K00615%09%23FFFFFF,red/K00850%09%23FFFFFF,red/K01623%09%23FFFFFF,green/K00948%09%23FFFFFF,green/K01807%09%23FFFFFF,red/
ko00053	Ascorbate and aldarate metabolism	Metabolism	Carbohydrate metabolism	4	9	13	66	0.0216438	0.182427	gene32335(LOC108987964),gene1282(LOC109010257),gene36621(LOC108992868),gene10971(LOC109007875)	gene6074(LOC109002465),gene38243(LOC108994687),gene3599(LOC108993963),gene28037(LOC108983383),gene15917(LOC109013338),gene34875(LOC108990952),gene41891(LOC108998675),gene26955(LOC108982181),gene41404(LOC108998187)	http://www.kegg.jp/kegg-bin/show_pathway?map00053/K14190%09%23FFFFFF,purple/K00434%09%23FFFFFF,red/K00012%09%23FFFFFF,red/K00128%09%23FFFFFF,red/K08232%09%23FFFFFF,green/K18649%09%23FFFFFF,red/K00469%09%23FFFFFF,purple/K10046%09%23FFFFFF,red/
ko00062	Fatty acid elongation	Metabolism	Lipid metabolism	5	7	12	61	0.0269637	0.212115	gene8468(LOC109005103),gene13953(LOC109011178),gene37872(LOC108994285),gene42430(LOC108999306),gene2221(LOC109021558)	gene3579(LOC108993817),gene23756(LOC109021972),gene16757(LOC109014279),gene29588(LOC108985101),gene453(LOC109000936),gene31033(LOC108986706),gene4715(LOC109000957)	http://www.kegg.jp/kegg-bin/show_pathway?map00062/K15397%09%23FFFFFF,purple/K10703%09%23FFFFFF,red/K10251%09%23FFFFFF,red/K01076%09%23FFFFFF,red/
ko00230	Purine metabolism	Metabolism	Nucleotide metabolism	8	11	19	113	0.0315386	0.232597	gene3199(LOC108989555),gene31381(LOC108987034),gene24068(LOC109022312),gene8460(LOC109005096),gene5260(LOC109001489),gene9183(LOC109005903),gene21871(LOC109019894),gene23968(LOC109022206)	gene12318(LOC109009364),gene13423(LOC109010590),gene35891(LOC108992092),gene25292(LOC108980341),gene1196(LOC109009475),gene17167(LOC109014743),gene41828(LOC108998598),gene1379(LOC109011461),gene5584(LOC109001918),gene5583(LOC109001916),gene16489(LOC109013980)	http://www.kegg.jp/kegg-bin/show_pathway?map00230/K10807%09%23FFFFFF,red/K01835%09%23FFFFFF,red/K00951%09%23FFFFFF,green/K00939%09%23FFFFFF,red/K10808%09%23FFFFFF,green/K01081%09%23FFFFFF,green/K00759%09%23FFFFFF,red/K03787%09%23FFFFFF,red/K13811%09%23FFFFFF,purple/K00948%09%23FFFFFF,green/K00873%09%23FFFFFF,red/K00942%09%23FFFFFF,green/
ko00920	Sulfur metabolism	Metabolism	Energy metabolism	7	2	9	44	0.0413017	0.280695	gene14580(LOC109011873),gene10138(LOC109006940),gene23758(LOC109021973),gene15238(LOC109012592),gene30349(LOC108985953),gene8460(LOC109005096),gene2820(LOC108985161)	gene13423(LOC109010590),gene20392(LOC109018273)	http://www.kegg.jp/kegg-bin/show_pathway?map00920/K01738%09%23FFFFFF,red/K01739%09%23FFFFFF,green/K13811%09%23FFFFFF,purple/K00640%09%23FFFFFF,green/K05907%09%23FFFFFF,green/
ko00430	Taurine and hypotaurine metabolism	Metabolism	Metabolism of other amino acids	1	3	4	13	0.0428178	0.280695	gene14775(LOC109012088)	gene29641(LOC108985159),gene22036(LOC109020078),gene3850(LOC108997089)	http://www.kegg.jp/kegg-bin/show_pathway?map00430/K01580%09%23FFFFFF,purple/K10712%09%23FFFFFF,red/
ko00591	Linoleic acid metabolism	Metabolism	Lipid metabolism	3	4	7	33	0.0573121	0.343628	gene32551(LOC108988407),gene17917(LOC109015566),gene11161(LOC109008078)	gene5626(LOC109001974),gene11162(LOC109008077),gene16559(LOC109014061),gene12653(LOC109009742)	http://www.kegg.jp/kegg-bin/show_pathway?map00591/K07409%09%23FFFFFF,purple/K00454%09%23FFFFFF,red/K14674%09%23FFFFFF,green/K15718%09%23FFFFFF,purple/
ko02010	ABC transporters	Environmental Information Processing	Membrane transport	6	3	9	47	0.0595682	0.343628	gene3013(LOC108987190),gene12178(LOC109009226),gene8069(LOC109004672),gene16675(LOC109014176),gene8063(LOC109004668),gene9278(LOC109005993)	gene4307(LOC109000487),gene2648(LOC108983601),gene35125(LOC108991227)	http://www.kegg.jp/kegg-bin/show_pathway?map02010/K05666%09%23FFFFFF,green/K05665%09%23FFFFFF,green/K05658%09%23FFFFFF,purple/
ko00330	Arginine and proline metabolism	Metabolism	Amino acid metabolism	3	9	12	69	0.0620813	0.343628	gene33580(LOC108989524),gene5056(LOC109001345),gene2039(LOC109019252)	gene43022(LOC108999945),gene38522(LOC108994983),gene11924(LOC109008934),gene9783(LOC109006577),gene41891(LOC108998675),gene38243(LOC108994687),gene28037(LOC108983383),gene37091(LOC108993413),gene26262(LOC108981431)	http://www.kegg.jp/kegg-bin/show_pathway?map00330/K14455%09%23FFFFFF,green/K01611%09%23FFFFFF,purple/K01426%09%23FFFFFF,red/K00472%09%23FFFFFF,red/K00128%09%23FFFFFF,red/
ko04933	AGE-RAGE signaling pathway in diabetic complications	Human Diseases	Endocrine and metabolic diseases	1	4	5	21	0.0669782	0.343628	gene9808(LOC109006599)	gene35682(LOC108991834),gene2972(LOC108986802),gene29262(LOC108984744),gene37492(LOC108993869)	http://www.kegg.jp/kegg-bin/show_pathway?map04933/K05857%09%23FFFFFF,red/K04392%09%23FFFFFF,purple/
ko00908	Zeatin biosynthesis	Metabolism	Metabolism of terpenoids and polyketides	2	3	5	21	0.0669782	0.343628	gene28689(LOC108984109),gene13405(LOC109010570)	gene38492(LOC108994970),gene20226(LOC109018092),gene32420(LOC108987941)	http://www.kegg.jp/kegg-bin/show_pathway?map00908/K10717%09%23FFFFFF,red/K00279%09%23FFFFFF,green/K13495%09%23FFFFFF,red/K10760%09%23FFFFFF,purple/
ko04626	Plant-pathogen interaction	Organismal Systems	Environmental adaptation	10	22	32	230	0.0751916	0.369692	gene33247(LOC108989163),gene25309(LOC108980358),gene8772(LOC109005436),gene35404(LOC108991534),gene31727(LOC108987474),gene15421(LOC109012791),gene31636(LOC108987412),gene42259(LOC108999105),gene16652(LOC109014160),gene40819(LOC108997497)	gene10093(LOC109006899),gene23562(LOC109021749),gene22567(LOC109020654),gene6015(LOC109002411),gene40640(LOC108997479),gene23496(LOC109021676),gene37899(LOC108994335),gene7360(LOC109003886),gene2606(LOC108982555),gene9650(LOC109006404),gene14596(LOC109011889),gene32000(LOC108987784),gene15384(LOC109012719),gene23609(LOC109021802),gene42345(LOC108999272),gene3681(LOC108994817),gene6405(LOC10900283…	http://www.kegg.jp/kegg-bin/show_pathway?map04626/K09487%09%23FFFFFF,red/K13448%09%23FFFFFF,purple/K05391%09%23FFFFFF,purple/K13447%09%23FFFFFF,red/K13459%09%23FFFFFF,red/K00864%09%23FFFFFF,green/K13424%09%23FFFFFF,red/K04368%09%23FFFFFF,red/K04079%09%23FFFFFF,red/K13449%09%23FFFFFF,red/K13425%09%23FFFFFF,red/K13412%09%23FFFFFF,purple/K13434%09%23FFFFFF,red/
ko00620	Pyruvate metabolism	Metabolism	Carbohydrate metabolism	2	14	16	103	0.082632	0.379915	gene14101(LOC109011340),gene38526(LOC108995034)	gene38108(LOC108994555),gene12318(LOC109009364),gene27766(LOC108983075),gene41891(LOC108998675),gene38243(LOC108994687),gene18357(LOC109016049),gene28037(LOC108983383),gene5584(LOC109001918),gene5583(LOC109001916),gene15715(LOC109013131),gene1678(LOC109015115),gene24283(LOC108979233),gene18348(LOC109016039),gene40935(LOC108997711)	http://www.kegg.jp/kegg-bin/show_pathway?map00620/K01006%09%23FFFFFF,green/K00627%09%23FFFFFF,red/K00016%09%23FFFFFF,red/K00128%09%23FFFFFF,red/K01595%09%23FFFFFF,red/K00382%09%23FFFFFF,red/K00873%09%23FFFFFF,red/K00026%09%23FFFFFF,red/K00051%09%23FFFFFF,purple/
ko00450	Selenocompound metabolism	Metabolism	Metabolism of other amino acids	4	2	6	29	0.0837101	0.379915	gene30349(LOC108985953),gene14580(LOC109011873),gene8460(LOC109005096),gene23758(LOC109021973)	gene13423(LOC109010590),gene37391(LOC108993798)	http://www.kegg.jp/kegg-bin/show_pathway?map00450/K01739%09%23FFFFFF,green/K13811%09%23FFFFFF,purple/K01761%09%23FFFFFF,red/
ko00360	Phenylalanine metabolism	Metabolism	Amino acid metabolism	6	6	12	73	0.0876461	0.383046	gene2130(LOC109020052),gene20387(LOC109018267),gene31821(LOC108987579),gene1507(LOC109012863),gene11372(LOC109008309),gene2039(LOC109019252)	gene39296(LOC108995854),gene9783(LOC109006577),gene40454(LOC108997102),gene17641(LOC109015268),gene36841(LOC108993196),gene37091(LOC108993413)	http://www.kegg.jp/kegg-bin/show_pathway?map00360/K14455%09%23FFFFFF,green/K01593%09%23FFFFFF,green/K01904%09%23FFFFFF,purple/K00487%09%23FFFFFF,red/K01426%09%23FFFFFF,red/K10775%09%23FFFFFF,red/K15849%09%23FFFFFF,green/K00815%09%23FFFFFF,green/
ko00232	Caffeine metabolism	Metabolism	Biosynthesis of other secondary metabolites	1	1	2	5	0.0923955	0.389381	gene17917(LOC109015566)	gene16559(LOC109014061)	http://www.kegg.jp/kegg-bin/show_pathway?map00232/K07409%09%23FFFFFF,purple/
ko00965	Betalain biosynthesis	Metabolism	Biosynthesis of other secondary metabolites	3	0	3	11	0.10576	0.407626	gene2130(LOC109020052),gene11884(LOC109008904),gene31821(LOC108987579)	-	http://www.kegg.jp/kegg-bin/show_pathway?map00965/K01593%09%23FFFFFF,green/K15777%09%23FFFFFF,green/
ko01502	Vancomycin resistance	Human Diseases	Drug resistance: Antimicrobial	1	0	1	1	0.107349	0.407626	gene23226(LOC109021381)	-	http://www.kegg.jp/kegg-bin/show_pathway?map01502/K01000%09%23FFFFFF,green/
ko00950	Isoquinoline alkaloid biosynthesis	Metabolism	Biosynthesis of other secondary metabolites	6	0	6	31	0.108346	0.407626	gene2130(LOC109020052),gene20387(LOC109018267),gene24202(LOC108979139),gene31821(LOC108987579),gene1507(LOC109012863),gene2039(LOC109019252)	-	http://www.kegg.jp/kegg-bin/show_pathway?map00950/K14455%09%23FFFFFF,green/K15849%09%23FFFFFF,green/K01593%09%23FFFFFF,green/K00815%09%23FFFFFF,green/K00422%09%23FFFFFF,green/
ko00240	Pyrimidine metabolism	Metabolism	Nucleotide metabolism	5	7	12	76	0.110543	0.407626	gene25987(LOC108981116),gene9183(LOC109005903),gene21871(LOC109019894),gene1231(LOC109009754),gene31381(LOC108987034)	gene10734(LOC109007604),gene1196(LOC109009475),gene3207(LOC108989674),gene37902(LOC108994348),gene14270(LOC109011531),gene32932(LOC108988816),gene25292(LOC108980341)	http://www.kegg.jp/kegg-bin/show_pathway?map00240/K01489%09%23FFFFFF,green/K01937%09%23FFFFFF,red/K16904%09%23FFFFFF,red/K10807%09%23FFFFFF,red/K00876%09%23FFFFFF,red/K10808%09%23FFFFFF,green/K01081%09%23FFFFFF,green/K13800%09%23FFFFFF,red/K13421%09%23FFFFFF,red/K03787%09%23FFFFFF,red/K01240%09%23FFFFFF,green/
ko00350	Tyrosine metabolism	Metabolism	Amino acid metabolism	9	1	10	63	0.133511	0.477403	gene17327(LOC109014919),gene2130(LOC109020052),gene20387(LOC109018267),gene24202(LOC108979139),gene31821(LOC108987579),gene27115(LOC108982357),gene26598(LOC108981792),gene1507(LOC109012863),gene2039(LOC109019252)	gene8740(LOC109005402)	http://www.kegg.jp/kegg-bin/show_pathway?map00350/K14455%09%23FFFFFF,green/K15849%09%23FFFFFF,green/K01593%09%23FFFFFF,green/K18857%09%23FFFFFF,purple/K00815%09%23FFFFFF,green/K00422%09%23FFFFFF,green/K00121%09%23FFFFFF,green/
ko00760	Nicotinate and nicotinamide metabolism	Metabolism	Metabolism of cofactors and vitamins	2	2	4	19	0.13942	0.48387	gene25987(LOC108981116),gene21871(LOC109019894)	gene1196(LOC109009475),gene5716(LOC109002070)	http://www.kegg.jp/kegg-bin/show_pathway?map00760/K03787%09%23FFFFFF,red/K01240%09%23FFFFFF,green/K01950%09%23FFFFFF,red/K01081%09%23FFFFFF,green/
ko00071	Fatty acid degradation	Metabolism	Lipid metabolism	4	6	10	64	0.143951	0.485322	gene13302(LOC109010453),gene17327(LOC109014919),gene27115(LOC108982357),gene26598(LOC108981792)	gene8740(LOC109005402),gene41891(LOC108998675),gene38243(LOC108994687),gene28037(LOC108983383),gene26831(LOC108982045),gene38350(LOC108994835)	http://www.kegg.jp/kegg-bin/show_pathway?map00071/K18857%09%23FFFFFF,purple/K10527%09%23FFFFFF,red/K01897%09%23FFFFFF,purple/K00128%09%23FFFFFF,red/K00121%09%23FFFFFF,green/
ko00740	Riboflavin metabolism	Metabolism	Metabolism of cofactors and vitamins	1	3	4	20	0.160333	0.511332	gene17289(LOC109014876)	gene25176(LOC108980214),gene34907(LOC108990987),gene36784(LOC108993093)	http://www.kegg.jp/kegg-bin/show_pathway?map00740/K22912%09%23FFFFFF,green/K14379%09%23FFFFFF,red/K14652%09%23FFFFFF,red/
ko00340	Histidine metabolism	Metabolism	Amino acid metabolism	0	4	4	20	0.160333	0.511332	-	gene38243(LOC108994687),gene28037(LOC108983383),gene15917(LOC109013338),gene41891(LOC108998675)	http://www.kegg.jp/kegg-bin/show_pathway?map00340/K00128%09%23FFFFFF,red/K18649%09%23FFFFFF,red/
ko00280	Valine, leucine and isoleucine degradation	Metabolism	Amino acid metabolism	1	8	9	59	0.177405	0.541793	gene4136(LOC109000301)	gene23295(LOC109021452),gene41891(LOC108998675),gene38243(LOC108994687),gene28037(LOC108983383),gene37968(LOC108994410),gene40305(LOC108996966),gene24283(LOC108979233),gene13463(LOC109010637)	http://www.kegg.jp/kegg-bin/show_pathway?map00280/K00827%09%23FFFFFF,red/K00826%09%23FFFFFF,purple/K00128%09%23FFFFFF,red/K05607%09%23FFFFFF,red/K00382%09%23FFFFFF,red/
ko00905	Brassinosteroid biosynthesis	Metabolism	Metabolism of terpenoids and polyketides	0	4	4	21	0.182299	0.541793	-	gene9523(LOC109006277),gene40844(LOC108997500),gene27730(LOC108983029),gene5627(LOC109001975)	http://www.kegg.jp/kegg-bin/show_pathway?map00905/K09587%09%23FFFFFF,red/K09588%09%23FFFFFF,red/K20623%09%23FFFFFF,red/K15639%09%23FFFFFF,red/
ko00073	Cutin, suberine and wax biosynthesis	Metabolism	Lipid metabolism	5	1	6	36	0.183659	0.541793	gene386(LOC108997860),gene41363(LOC108998110),gene39382(LOC108996009),gene16946(LOC109014476),gene40677(LOC108997464)	gene39381(LOC108996008)	http://www.kegg.jp/kegg-bin/show_pathway?map00073/K20769%09%23FFFFFF,purple/K15398%09%23FFFFFF,green/K15402%09%23FFFFFF,green/K15400%09%23FFFFFF,green/
ko04016	MAPK signaling pathway - plant	Environmental Information Processing	Signal transduction	13	15	28	220	0.194463	0.559674	gene15838(LOC109013290),gene1172(LOC109008983),gene6614(LOC109003067),gene13004(LOC109010123),gene6493(LOC109002938),gene5741(LOC109002098),gene25398(LOC108980454),gene28191(LOC108983560),gene39062(LOC108995625),gene13563(LOC109010749),gene38689(LOC108995100),gene12897(LOC109010005),gene10173(LOC109007006)	gene9650(LOC109006404),gene10093(LOC109006899),gene22567(LOC109020654),gene32000(LOC108987784),gene32824(LOC108988695),gene9648(LOC109006403),gene15384(LOC109012719),gene2261(LOC109022081),gene40640(LOC108997479),gene21174(LOC109019134),gene16654(LOC109014190),gene37708(LOC108993976),gene34442(LOC108990486),gene36779(LOC108993253),gene13383(LOC109010544)	http://www.kegg.jp/kegg-bin/show_pathway?map04016/K13447%09%23FFFFFF,red/K20604%09%23FFFFFF,red/K20536%09%23FFFFFF,red/K13424%09%23FFFFFF,red/K03781%09%23FFFFFF,green/K14497%09%23FFFFFF,green/K13449%09%23FFFFFF,red/K20718%09%23FFFFFF,red/K14496%09%23FFFFFF,purple/K20558%09%23FFFFFF,red/K20547%09%23FFFFFF,purple/K20716%09%23FFFFFF,green/K13422%09%23FFFFFF,red/K20772%09%23FFFFFF,red/K14515%09%23FFF…
ko00945	Stilbenoid, diarylheptanoid and gingerol biosynthesis	Metabolism	Biosynthesis of other secondary metabolites	2	4	6	39	0.236492	0.638055	gene12463(LOC109009540),gene20764(LOC109018676)	gene42780(LOC108999688),gene11204(LOC109008127),gene36841(LOC108993196),gene32581(LOC108988430)	http://www.kegg.jp/kegg-bin/show_pathway?map00945/K00487%09%23FFFFFF,red/K09754%09%23FFFFFF,red/K13065%09%23FFFFFF,purple/
ko00565	Ether lipid metabolism	Metabolism	Lipid metabolism	2	4	6	39	0.236492	0.638055	gene22947(LOC109021076),gene32551(LOC108988407)	gene37924(LOC108994433),gene13819(LOC109011028),gene35988(LOC108992226),gene35505(LOC108991699)	http://www.kegg.jp/kegg-bin/show_pathway?map00565/K01115%09%23FFFFFF,purple/K01114%09%23FFFFFF,red/K13510%09%23FFFFFF,red/K14674%09%23FFFFFF,green/
ko00520	Amino sugar and nucleotide sugar metabolism	Metabolism	Carbohydrate metabolism	12	13	25	200	0.237919	0.638055	gene38196(LOC108994655),gene22639(LOC109020737),gene24336(LOC108979294),gene466(LOC109000756),gene4464(LOC109000669),gene8810(LOC109005478),gene10173(LOC109007006),gene21654(LOC109019638),gene7611(LOC109004165),gene32203(LOC108988255),gene17741(LOC109015375),gene36332(LOC108992575)	gene28657(LOC108984075),gene21493(LOC109019493),gene4646(LOC109000874),gene34875(LOC108990952),gene17167(LOC109014743),gene21380(LOC109019357),gene21711(LOC109019715),gene41828(LOC108998598),gene33120(LOC108989016),gene41404(LOC108998187),gene4514(LOC109000715),gene14536(LOC109011804),gene21174(LOC109019134)	http://www.kegg.jp/kegg-bin/show_pathway?map00520/K01711%09%23FFFFFF,green/K01835%09%23FFFFFF,red/K00844%09%23FFFFFF,purple/K08678%09%23FFFFFF,red/K00770%09%23FFFFFF,red/K00847%09%23FFFFFF,green/K01183%09%23FFFFFF,purple/K08679%09%23FFFFFF,red/K01784%09%23FFFFFF,green/K12449%09%23FFFFFF,green/K20547%09%23FFFFFF,purple/K00012%09%23FFFFFF,red/K01209%09%23FFFFFF,green/K13379%09%23FFFFFF,green/K00963…
ko00901	Indole alkaloid biosynthesis	Metabolism	Biosynthesis of other secondary metabolites	2	0	2	9	0.25063	0.657207	gene2130(LOC109020052),gene31821(LOC108987579)	-	http://www.kegg.jp/kegg-bin/show_pathway?map00901/K01593%09%23FFFFFF,green/
ko04070	Phosphatidylinositol signaling system	Environmental Information Processing	Signal transduction	5	5	10	74	0.268243	0.682178	gene26795(LOC108982007),gene8070(LOC109004673),gene5908(LOC109002288),gene8066(LOC109004669),gene13125(LOC109010255)	gene35682(LOC108991834),gene1610(LOC109014019),gene29262(LOC108984744),gene11929(LOC109008938),gene15917(LOC109013338)	http://www.kegg.jp/kegg-bin/show_pathway?map04070/K05857%09%23FFFFFF,red/K20279%09%23FFFFFF,green/K00901%09%23FFFFFF,red/K01099%09%23FFFFFF,red/K00913%09%23FFFFFF,green/K18649%09%23FFFFFF,red/K00889%09%23FFFFFF,green/
ko04145	Phagosome	Cellular Processes	Transport and catabolism	2	13	15	117	0.271715	0.682178	gene9808(LOC109006599),gene40567(LOC108997244)	gene28404(LOC108983798),gene18318(LOC109016008),gene30228(LOC108985820),gene5015(LOC109001304),gene13631(LOC109010815),gene2972(LOC108986802),gene20809(LOC109018726),gene12931(LOC109010040),gene37492(LOC108993869),gene9046(LOC109005733),gene40688(LOC108997485),gene8054(LOC109004658),gene40580(LOC108997258)	http://www.kegg.jp/kegg-bin/show_pathway?map04145/K07889%09%23FFFFFF,red/K07375%09%23FFFFFF,red/K04392%09%23FFFFFF,purple/K07374%09%23FFFFFF,red/K02148%09%23FFFFFF,red/K08488%09%23FFFFFF,purple/K02154%09%23FFFFFF,red/K08057%09%23FFFFFF,red/K02152%09%23FFFFFF,red/K10956%09%23FFFFFF,red/
ko00130	Ubiquinone and other terpenoid-quinone biosynthesis	Metabolism	Metabolism of cofactors and vitamins	2	5	7	50	0.287118	0.705832	gene1507(LOC109012863),gene11372(LOC109008309)	gene22829(LOC109020947),gene42368(LOC108999283),gene17641(LOC109015268),gene36841(LOC108993196),gene8982(LOC109005666)	http://www.kegg.jp/kegg-bin/show_pathway?map00130/K00487%09%23FFFFFF,red/K14760%09%23FFFFFF,red/K19222%09%23FFFFFF,red/K02552%09%23FFFFFF,red/K01904%09%23FFFFFF,purple/K00815%09%23FFFFFF,green/
ko00300	Lysine biosynthesis	Metabolism	Amino acid metabolism	1	2	3	18	0.303592	0.7311	gene25427(LOC108980477)	gene12257(LOC109009296),gene41960(LOC108998779)	http://www.kegg.jp/kegg-bin/show_pathway?map00300/K01714%09%23FFFFFF,green/K00215%09%23FFFFFF,red/K12524%09%23FFFFFF,red/
ko00906	Carotenoid biosynthesis	Metabolism	Metabolism of terpenoids and polyketides	3	3	6	43	0.312767	0.73813	gene34873(LOC108990951),gene15615(LOC109013006),gene39244(LOC108995788)	gene18482(LOC109016183),gene42101(LOC108998951),gene32003(LOC108987785)	http://www.kegg.jp/kegg-bin/show_pathway?map00906/K09839%09%23FFFFFF,green/K09840%09%23FFFFFF,green/K09843%09%23FFFFFF,purple/K14593%09%23FFFFFF,red/
ko00480	Glutathione metabolism	Metabolism	Metabolism of other amino acids	7	9	16	134	0.364979	0.800833	gene8565(LOC109005220),gene31381(LOC108987034),gene13474(LOC109010657),gene14728(LOC109012036),gene9183(LOC109005903),gene14732(LOC109012038),gene4528(LOC109000733)	gene12975(LOC109010101),gene27674(LOC108982970),gene25440(LOC108980500),gene25292(LOC108980341),gene26955(LOC108982181),gene16452(LOC109013944),gene15677(LOC109013081),gene12211(LOC109009248),gene4765(LOC109001005)	http://www.kegg.jp/kegg-bin/show_pathway?map00480/K00036%09%23FFFFFF,green/K00031%09%23FFFFFF,green/K10807%09%23FFFFFF,red/K00432%09%23FFFFFF,purple/K00799%09%23FFFFFF,purple/K00434%09%23FFFFFF,red/K10808%09%23FFFFFF,green/
ko00590	Arachidonic acid metabolism	Metabolism	Lipid metabolism	2	1	3	20	0.365088	0.800833	gene8565(LOC109005220),gene32551(LOC108988407)	gene4765(LOC109001005)	http://www.kegg.jp/kegg-bin/show_pathway?map00590/K00432%09%23FFFFFF,purple/K14674%09%23FFFFFF,green/
ko00531	Glycosaminoglycan degradation	Metabolism	Glycan biosynthesis and metabolism	2	1	3	20	0.365088	0.800833	gene40741(LOC108997447),gene9914(LOC109006693)	gene34924(LOC108990997)	http://www.kegg.jp/kegg-bin/show_pathway?map00531/K07964%09%23FFFFFF,red/K10532%09%23FFFFFF,green/
ko00040	Pentose and glucuronate interconversions	Metabolism	Carbohydrate metabolism	6	13	19	161	0.366483	0.800833	gene927(LOC109006286),gene37242(LOC108993586),gene19228(LOC109016992),gene20033(LOC109017882),gene37466(LOC108993835),gene20592(LOC109018492)	gene28657(LOC108984075),gene23790(LOC109022012),gene34875(LOC108990952),gene31030(LOC108986723),gene26627(LOC108981818),gene30905(LOC108986560),gene32079(LOC108987870),gene9327(LOC109006051),gene8349(LOC109004989),gene31277(LOC108987003),gene15424(LOC109012817),gene15661(LOC109013059),gene13351(LOC109010513)	http://www.kegg.jp/kegg-bin/show_pathway?map00040/K01728%09%23FFFFFF,purple/K01213%09%23FFFFFF,red/K22935%09%23FFFFFF,red/K00854%09%23FFFFFF,red/K00002%09%23FFFFFF,green/K00012%09%23FFFFFF,red/K00963%09%23FFFFFF,red/K01051%09%23FFFFFF,purple/
ko00250	Alanine, aspartate and glutamate metabolism	Metabolism	Amino acid metabolism	3	5	8	64	0.380582	0.810712	gene2039(LOC109019252),gene14775(LOC109012088),gene32305(LOC108988099)	gene40305(LOC108996966),gene13450(LOC109010620),gene33906(LOC108989849),gene23295(LOC109021452),gene3850(LOC108997089)	http://www.kegg.jp/kegg-bin/show_pathway?map00250/K00827%09%23FFFFFF,red/K14455%09%23FFFFFF,green/K01580%09%23FFFFFF,purple/K01915%09%23FFFFFF,green/K01953%09%23FFFFFF,red/
ko00260	Glycine, serine and threonine metabolism	Metabolism	Amino acid metabolism	3	8	11	91	0.386062	0.810712	gene1885(LOC109017509),gene16621(LOC109014128),gene37679(LOC108994095)	gene34004(LOC108990002),gene16158(LOC109013564),gene23295(LOC109021452),gene40547(LOC108997197),gene25632(LOC108980718),gene41960(LOC108998779),gene40305(LOC108996966),gene24283(LOC108979233)	http://www.kegg.jp/kegg-bin/show_pathway?map00260/K02437%09%23FFFFFF,green/K00058%09%23FFFFFF,red/K15633%09%23FFFFFF,red/K01834%09%23FFFFFF,red/K12524%09%23FFFFFF,red/K00827%09%23FFFFFF,red/K00499%09%23FFFFFF,red/K00831%09%23FFFFFF,green/K00382%09%23FFFFFF,red/
ko00902	Monoterpenoid biosynthesis	Metabolism	Metabolism of terpenoids and polyketides	0	3	3	21	0.395553	0.810712	-	gene2154(LOC109020664),gene40380(LOC108997035),gene40379(LOC108997165)	http://www.kegg.jp/kegg-bin/show_pathway?map00902/K15095%09%23FFFFFF,red/
ko00730	Thiamine metabolism	Metabolism	Metabolism of cofactors and vitamins	3	1	4	30	0.404705	0.810712	gene28739(LOC108984153),gene2658(LOC108983682),gene17608(LOC109015234)	gene35891(LOC108992092)	http://www.kegg.jp/kegg-bin/show_pathway?map00730/K03146%09%23FFFFFF,green/K20896%09%23FFFFFF,green/K00939%09%23FFFFFF,red/
ko00592	alpha-Linolenic acid metabolism	Metabolism	Lipid metabolism	3	7	10	84	0.414819	0.810712	gene27115(LOC108982357),gene32551(LOC108988407),gene11569(LOC109008533)	gene5626(LOC109001974),gene8740(LOC109005402),gene6318(LOC109002737),gene28251(LOC108983625),gene38350(LOC108994835),gene41021(LOC108997763),gene24794(LOC108979797)	http://www.kegg.jp/kegg-bin/show_pathway?map00592/K05894%09%23FFFFFF,red/K10529%09%23FFFFFF,red/K10525%09%23FFFFFF,red/K00224%09%23FFFFFF,green/K10527%09%23FFFFFF,red/K18857%09%23FFFFFF,purple/K00454%09%23FFFFFF,red/K14674%09%23FFFFFF,green/
ko00290	Valine, leucine and isoleucine biosynthesis	Metabolism	Amino acid metabolism	2	1	3	22	0.425612	0.810712	gene4136(LOC109000301),gene35461(LOC108991598)	gene13463(LOC109010637)	http://www.kegg.jp/kegg-bin/show_pathway?map00290/K00826%09%23FFFFFF,purple/K01653%09%23FFFFFF,green/
ko00750	Vitamin B6 metabolism	Metabolism	Metabolism of cofactors and vitamins	2	1	3	22	0.425612	0.810712	gene1885(LOC109017509),gene16621(LOC109014128)	gene27606(LOC108982906)	http://www.kegg.jp/kegg-bin/show_pathway?map00750/K13248%09%23FFFFFF,red/K00831%09%23FFFFFF,green/
ko00943	Isoflavonoid biosynthesis	Metabolism	Biosynthesis of other secondary metabolites	1	0	1	5	0.433283	0.810712	gene13470(LOC109010646)	-	http://www.kegg.jp/kegg-bin/show_pathway?map00943/K13260%09%23FFFFFF,green/
ko00944	Flavone and flavonol biosynthesis	Metabolism	Biosynthesis of other secondary metabolites	0	1	1	5	0.433283	0.810712	-	gene2204(LOC109021331)	http://www.kegg.jp/kegg-bin/show_pathway?map00944/K22794%09%23FFFFFF,red/
ko00564	Glycerophospholipid metabolism	Metabolism	Lipid metabolism	5	8	13	113	0.439708	0.810712	gene36505(LOC108992756),gene26476(LOC108981658),gene32551(LOC108988407),gene22947(LOC109021076),gene8607(LOC109005256)	gene39724(LOC108996268),gene17442(LOC109015049),gene26846(LOC108982061),gene37924(LOC108994433),gene13819(LOC109011028),gene35988(LOC108992226),gene35505(LOC108991699),gene1610(LOC109014019)	http://www.kegg.jp/kegg-bin/show_pathway?map00564/K00006%09%23FFFFFF,purple/K00901%09%23FFFFFF,red/K01114%09%23FFFFFF,red/K13510%09%23FFFFFF,red/K13508%09%23FFFFFF,green/K06130%09%23FFFFFF,red/K00111%09%23FFFFFF,green/K01115%09%23FFFFFF,purple/K14674%09%23FFFFFF,green/
ko00910	Nitrogen metabolism	Metabolism	Energy metabolism	3	3	6	51	0.471484	0.840281	gene34286(LOC108990296),gene32305(LOC108988099),gene24156(LOC108979070)	gene15095(LOC109012439),gene31088(LOC108986777),gene26843(LOC108982057)	http://www.kegg.jp/kegg-bin/show_pathway?map00910/K02575%09%23FFFFFF,green/K01915%09%23FFFFFF,green/K01674%09%23FFFFFF,purple/K01673%09%23FFFFFF,red/K10534%09%23FFFFFF,red/
ko00400	Phenylalanine, tyrosine and tryptophan biosynthesis	Metabolism	Amino acid metabolism	4	5	9	79	0.478118	0.840281	gene20387(LOC109018267),gene22725(LOC109020832),gene1507(LOC109012863),gene2039(LOC109019252)	gene35363(LOC108991461),gene40476(LOC108997161),gene25555(LOC108980630),gene13841(LOC109011053),gene14699(LOC109012005)	http://www.kegg.jp/kegg-bin/show_pathway?map00400/K14455%09%23FFFFFF,green/K15849%09%23FFFFFF,green/K00766%09%23FFFFFF,red/K01736%09%23FFFFFF,red/K00815%09%23FFFFFF,green/K13832%09%23FFFFFF,red/K05359%09%23FFFFFF,green/K01626%09%23FFFFFF,red/
ko00561	Glycerolipid metabolism	Metabolism	Lipid metabolism	5	5	10	89	0.489474	0.840281	gene25309(LOC108980358),gene8772(LOC109005436),gene26476(LOC108981658),gene927(LOC109006286),gene32551(LOC108988407)	gene1610(LOC109014019),gene41891(LOC108998675),gene38243(LOC108994687),gene28037(LOC108983383),gene30041(LOC108985608)	http://www.kegg.jp/kegg-bin/show_pathway?map00561/K13508%09%23FFFFFF,green/K00002%09%23FFFFFF,green/K00679%09%23FFFFFF,red/K00901%09%23FFFFFF,red/K00864%09%23FFFFFF,green/K00128%09%23FFFFFF,red/K14674%09%23FFFFFF,green/
ko04144	Endocytosis	Cellular Processes	Transport and catabolism	8	16	24	219	0.489676	0.840281	gene30343(LOC108985951),gene22947(LOC109021076),gene31341(LOC108987081),gene5908(LOC109002288),gene36301(LOC108992581),gene10742(LOC109007615),gene37439(LOC108993767),gene40111(LOC108996805)	gene30701(LOC108986330),gene42163(LOC108998996),gene28352(LOC108983742),gene4203(LOC109000334),gene36692(LOC108992988),gene26246(LOC108981403),gene42171(LOC108998998),gene13819(LOC109011028),gene35988(LOC108992226),gene8054(LOC109004658),gene27445(LOC108982720),gene9974(LOC109006783),gene240(LOC108979030),gene1479(LOC109010451),gene42157(LOC108999011),gene14701(LOC109012009)	http://www.kegg.jp/kegg-bin/show_pathway?map04144/K12471%09%23FFFFFF,green/K07904%09%23FFFFFF,purple/K07889%09%23FFFFFF,red/K00889%09%23FFFFFF,green/K01528%09%23FFFFFF,green/K03283%09%23FFFFFF,purple/K11866%09%23FFFFFF,red/K19476%09%23FFFFFF,green/K01115%09%23FFFFFF,purple/K18443%09%23FFFFFF,green/K04646%09%23FFFFFF,red/K05756%09%23FFFFFF,red/K19366%09%23FFFFFF,red/
ko00940	Phenylpropanoid biosynthesis	Metabolism	Biosynthesis of other secondary metabolites	13	17	30	275	0.491778	0.840281	gene26282(LOC108981442),gene10255(LOC109007078),gene33424(LOC108989391),gene39775(LOC108996320),gene11372(LOC109008309),gene12463(LOC109009540),gene10640(LOC109007527),gene41171(LOC108997931),gene20764(LOC109018676),gene39235(LOC108995760),gene36417(LOC108992687),gene40352(LOC108996985),gene20306(LOC109018178)	gene39296(LOC108995854),gene35745(LOC108991758),gene42780(LOC108999688),gene32506(LOC108988354),gene32795(LOC108988663),gene11204(LOC109008127),gene22607(LOC109020700),gene41169(LOC108997882),gene40454(LOC108997102),gene17641(LOC109015268),gene36841(LOC108993196),gene40316(LOC108996989),gene8549(LOC109005199),gene12497(LOC109009576),gene32581(LOC108988430),gene24792(LOC108979790),gene16491(LOC109…	http://www.kegg.jp/kegg-bin/show_pathway?map00940/K01188%09%23FFFFFF,green/K22395%09%23FFFFFF,green/K00083%09%23FFFFFF,green/K12355%09%23FFFFFF,green/K01904%09%23FFFFFF,purple/K06892%09%23FFFFFF,red/K05349%09%23FFFFFF,purple/K13066%09%23FFFFFF,purple/K00487%09%23FFFFFF,red/K00430%09%23FFFFFF,purple/K10775%09%23FFFFFF,red/K09754%09%23FFFFFF,red/K13065%09%23FFFFFF,purple/
ko00941	Flavonoid biosynthesis	Metabolism	Biosynthesis of other secondary metabolites	3	5	8	71	0.498472	0.840281	gene4994(LOC109001281),gene12463(LOC109009540),gene20764(LOC109018676)	gene7893(LOC109004491),gene42780(LOC108999688),gene11204(LOC109008127),gene36841(LOC108993196),gene32581(LOC108988430)	http://www.kegg.jp/kegg-bin/show_pathway?map00941/K00487%09%23FFFFFF,red/K00660%09%23FFFFFF,green/K22845%09%23FFFFFF,red/K09754%09%23FFFFFF,red/K13065%09%23FFFFFF,purple/
ko00514	Other types of O-glycan biosynthesis	Metabolism	Glycan biosynthesis and metabolism	1	1	2	16	0.5249	0.872369	gene23261(LOC109021418)	gene36028(LOC108992216)	http://www.kegg.jp/kegg-bin/show_pathway?map00514/K20782%09%23FFFFFF,red/K03691%09%23FFFFFF,green/
ko04130	SNARE interactions in vesicular transport	Genetic Information Processing	Folding, sorting and degradation	4	3	7	64	0.538652	0.882791	gene14079(LOC109011310),gene36008(LOC108992245),gene16096(LOC109013519),gene40567(LOC108997244)	gene38229(LOC108994616),gene8641(LOC109005288),gene13631(LOC109010815)	http://www.kegg.jp/kegg-bin/show_pathway?map04130/K08486%09%23FFFFFF,green/K08489%09%23FFFFFF,green/K08496%09%23FFFFFF,red/K08515%09%23FFFFFF,green/K08495%09%23FFFFFF,red/K08488%09%23FFFFFF,purple/
ko00410	beta-Alanine metabolism	Metabolism	Metabolism of other amino acids	1	4	5	47	0.578154	0.90756	gene14775(LOC109012088)	gene38243(LOC108994687),gene28037(LOC108983383),gene41891(LOC108998675),gene3850(LOC108997089)	http://www.kegg.jp/kegg-bin/show_pathway?map00410/K01580%09%23FFFFFF,purple/K00128%09%23FFFFFF,red/
ko04712	Circadian rhythm - plant	Organismal Systems	Environmental adaptation	5	1	6	57	0.583685	0.90756	gene2514(LOC108981497),gene4994(LOC109001281),gene18543(LOC109016249),gene32450(LOC108988289),gene513(LOC109001394)	gene26773(LOC108981982)	http://www.kegg.jp/kegg-bin/show_pathway?map04712/K00660%09%23FFFFFF,green/K12133%09%23FFFFFF,green/K16241%09%23FFFFFF,purple/K12119%09%23FFFFFF,green/
ko00790	Folate biosynthesis	Metabolism	Metabolism of cofactors and vitamins	2	1	3	28	0.591158	0.90756	gene11973(LOC109008979),gene42881(LOC108999797)	gene34907(LOC108990987)	http://www.kegg.jp/kegg-bin/show_pathway?map00790/K13950%09%23FFFFFF,green/K14652%09%23FFFFFF,red/
ko00196	Photosynthesis - antenna proteins	Metabolism	Energy metabolism	0	3	3	28	0.591158	0.90756	-	gene10270(LOC109007089),gene4542(LOC109000747),gene6773(LOC109003241)	http://www.kegg.jp/kegg-bin/show_pathway?map00196/K08917%09%23FFFFFF,red/K08909%09%23FFFFFF,red/
ko00966	Glucosinolate biosynthesis	Metabolism	Biosynthesis of other secondary metabolites	1	0	1	8	0.596973	0.90756	gene17852(LOC109015496)	-	http://www.kegg.jp/kegg-bin/show_pathway?map00966/K11820%09%23FFFFFF,green/
ko00640	Propanoate metabolism	Metabolism	Carbohydrate metabolism	0	4	4	39	0.615036	0.90756	-	gene18357(LOC109016049),gene15715(LOC109013131),gene24283(LOC108979233),gene18348(LOC109016039)	http://www.kegg.jp/kegg-bin/show_pathway?map00640/K00016%09%23FFFFFF,red/K00382%09%23FFFFFF,red/
ko00909	Sesquiterpenoid and triterpenoid biosynthesis	Metabolism	Metabolism of terpenoids and polyketides	3	2	5	49	0.616238	0.90756	gene27732(LOC108983035),gene24076(LOC109022319),gene32107(LOC108987866)	gene4875(LOC109001142),gene6939(LOC109003433)	http://www.kegg.jp/kegg-bin/show_pathway?map00909/K00511%09%23FFFFFF,purple/
ko00860	Porphyrin and chlorophyll metabolism	Metabolism	Metabolism of cofactors and vitamins	1	5	6	59	0.618289	0.90756	gene32015(LOC108987795)	gene19661(LOC109017466),gene7917(LOC109004510),gene38655(LOC108995111),gene35753(LOC108991894),gene11728(LOC109008711)	http://www.kegg.jp/kegg-bin/show_pathway?map00860/K00228%09%23FFFFFF,red/K03403%09%23FFFFFF,green/K01599%09%23FFFFFF,red/K02492%09%23FFFFFF,red/K04040%09%23FFFFFF,red/
ko03410	Base excision repair	Genetic Information Processing	Replication and repair	2	2	4	40	0.63542	0.90756	gene11765(LOC109008755),gene30253(LOC108985837)	gene21411(LOC109019393),gene2212(LOC109021520)	http://www.kegg.jp/kegg-bin/show_pathway?map03410/K10798%09%23FFFFFF,purple/K02324%09%23FFFFFF,green/K01246%09%23FFFFFF,red/
ko00660	C5-Branched dibasic acid metabolism	Metabolism	Carbohydrate metabolism	1	0	1	9	0.640266	0.90756	gene35461(LOC108991598)	-	http://www.kegg.jp/kegg-bin/show_pathway?map00660/K01653%09%23FFFFFF,green/
ko04122	Sulfur relay system	Genetic Information Processing	Folding, sorting and degradation	1	0	1	9	0.640266	0.90756	gene5120(LOC109001406)	-	http://www.kegg.jp/kegg-bin/show_pathway?map04122/K21232%09%23FFFFFF,green/
ko01040	Biosynthesis of unsaturated fatty acids	Metabolism	Lipid metabolism	0	3	3	31	0.661442	0.90756	-	gene23756(LOC109021972),gene29588(LOC108985101),gene3132(LOC108988959)	http://www.kegg.jp/kegg-bin/show_pathway?map01040/K10703%09%23FFFFFF,red/K03921%09%23FFFFFF,red/K10251%09%23FFFFFF,red/
ko00650	Butanoate metabolism	Metabolism	Carbohydrate metabolism	2	1	3	31	0.661442	0.90756	gene14775(LOC109012088),gene35461(LOC108991598)	gene3850(LOC108997089)	http://www.kegg.jp/kegg-bin/show_pathway?map00650/K01653%09%23FFFFFF,green/K01580%09%23FFFFFF,purple/
ko00960	Tropane, piperidine and pyridine alkaloid biosynthesis	Metabolism	Biosynthesis of other secondary metabolites	3	0	3	31	0.661442	0.90756	gene20387(LOC109018267),gene1507(LOC109012863),gene2039(LOC109019252)	-	http://www.kegg.jp/kegg-bin/show_pathway?map00960/K14455%09%23FFFFFF,green/K15849%09%23FFFFFF,green/K00815%09%23FFFFFF,green/
ko03018	RNA degradation	Genetic Information Processing	Folding, sorting and degradation	2	10	12	124	0.691549	0.937963	gene13078(LOC109010204),gene8375(LOC109005012)	gene21994(LOC109020031),gene5995(LOC109002378),gene35137(LOC108991233),gene41078(LOC108997829),gene23120(LOC109021262),gene1279(LOC109010220),gene18391(LOC109016084),gene12378(LOC109009465),gene18154(LOC109015828),gene38061(LOC108994471)	http://www.kegg.jp/kegg-bin/show_pathway?map03018/K12581%09%23FFFFFF,purple/K12602%09%23FFFFFF,red/K00850%09%23FFFFFF,red/K04077%09%23FFFFFF,green/K12621%09%23FFFFFF,red/K12607%09%23FFFFFF,red/
ko00770	Pantothenate and CoA biosynthesis	Metabolism	Metabolism of cofactors and vitamins	2	1	3	34	0.722533	0.968851	gene4136(LOC109000301),gene35461(LOC108991598)	gene13463(LOC109010637)	http://www.kegg.jp/kegg-bin/show_pathway?map00770/K00826%09%23FFFFFF,purple/K01653%09%23FFFFFF,green/
ko00600	Sphingolipid metabolism	Metabolism	Lipid metabolism	1	2	3	35	0.74088	0.982291	gene34579(LOC108990634)	gene6744(LOC109003129),gene12207(LOC109009244)	http://www.kegg.jp/kegg-bin/show_pathway?map00600/K01634%09%23FFFFFF,red/K04712%09%23FFFFFF,green/K04713%09%23FFFFFF,red/
ko00195	Photosynthesis	Metabolism	Energy metabolism	3	2	5	58	0.760324	0.992066	gene2907(LOC108985982),gene2713(LOC108984192),gene351(LOC108995306)	gene23736(LOC109021950),gene8186(LOC109004802)	http://www.kegg.jp/kegg-bin/show_pathway?map00195/K08905%09%23FFFFFF,green/K02701%09%23FFFFFF,red/K02113%09%23FFFFFF,green/K02115%09%23FFFFFF,green/
ko03022	Basal transcription factors	Genetic Information Processing	Transcription	1	3	4	48	0.772324	0.992066	gene26400(LOC108981575)	gene40490(LOC108997057),gene5630(LOC109001979),gene18700(LOC109016419)	http://www.kegg.jp/kegg-bin/show_pathway?map03022/K03135%09%23FFFFFF,green/K03139%09%23FFFFFF,red/K14649%09%23FFFFFF,red/K03133%09%23FFFFFF,red/
ko00904	Diterpenoid biosynthesis	Metabolism	Metabolism of terpenoids and polyketides	1	4	5	59	0.773476	0.992066	gene20798(LOC109018713)	gene38259(LOC108994756),gene37936(LOC108994294),gene37151(LOC108993447),gene36448(LOC108992667)	http://www.kegg.jp/kegg-bin/show_pathway?map00904/K04124%09%23FFFFFF,red/K04125%09%23FFFFFF,purple/
ko00310	Lysine degradation	Metabolism	Amino acid metabolism	0	3	3	38	0.790155	0.999998	-	gene41891(LOC108998675),gene38243(LOC108994687),gene28037(LOC108983383)	http://www.kegg.jp/kegg-bin/show_pathway?map00310/K00128%09%23FFFFFF,red/
ko00511	Other glycan degradation	Metabolism	Glycan biosynthesis and metabolism	1	0	1	17	0.855121	0.999998	gene39792(LOC108996389)	-	http://www.kegg.jp/kegg-bin/show_pathway?map00511/K15923%09%23FFFFFF,green/
ko00220	Arginine biosynthesis	Metabolism	Amino acid metabolism	2	1	3	44	0.865439	0.999998	gene32305(LOC108988099),gene2039(LOC109019252)	gene40769(LOC108997411)	http://www.kegg.jp/kegg-bin/show_pathway?map00220/K14455%09%23FFFFFF,green/K01915%09%23FFFFFF,green/K14677%09%23FFFFFF,red/
ko03060	Protein export	Genetic Information Processing	Folding, sorting and degradation	1	3	4	59	0.890563	0.999998	gene27229(LOC108982480)	gene25203(LOC108980239),gene20431(LOC109018317),gene12931(LOC109010040)	http://www.kegg.jp/kegg-bin/show_pathway?map03060/K13280%09%23FFFFFF,green/K03106%09%23FFFFFF,red/K10956%09%23FFFFFF,red/K03105%09%23FFFFFF,red/
ko00020	Citrate cycle (TCA cycle)	Metabolism	Carbohydrate metabolism	2	3	5	71	0.891021	0.999998	gene13474(LOC109010657),gene38288(LOC108994778)	gene38108(LOC108994555),gene24283(LOC108979233),gene40935(LOC108997711)	http://www.kegg.jp/kegg-bin/show_pathway?map00020/K01648%09%23FFFFFF,green/K00031%09%23FFFFFF,green/K00627%09%23FFFFFF,red/K00382%09%23FFFFFF,red/K00026%09%23FFFFFF,red/
ko00630	Glyoxylate and dicarboxylate metabolism	Metabolism	Carbohydrate metabolism	4	2	6	85	0.905478	0.999998	gene6493(LOC109002938),gene16909(LOC109014451),gene32305(LOC108988099),gene37679(LOC108994095)	gene24283(LOC108979233),gene40935(LOC108997711)	http://www.kegg.jp/kegg-bin/show_pathway?map00630/K02437%09%23FFFFFF,green/K01915%09%23FFFFFF,green/K22133%09%23FFFFFF,green/K03781%09%23FFFFFF,green/K00382%09%23FFFFFF,red/K00026%09%23FFFFFF,red/
ko04136	Autophagy - other	Cellular Processes	Transport and catabolism	2	1	3	49	0.908865	0.999998	gene4897(LOC109001163),gene24844(LOC108979850)	gene10426(LOC109007260)	http://www.kegg.jp/kegg-bin/show_pathway?map04136/K17888%09%23FFFFFF,red/K04382%09%23FFFFFF,green/K08341%09%23FFFFFF,green/
ko03030	DNA replication	Genetic Information Processing	Replication and repair	1	2	3	53	0.933983	0.999998	gene11765(LOC109008755)	gene28341(LOC108983727),gene21230(LOC109019188)	http://www.kegg.jp/kegg-bin/show_pathway?map03030/K10740%09%23FFFFFF,red/K02324%09%23FFFFFF,green/K02685%09%23FFFFFF,red/
ko00460	Cyanoamino acid metabolism	Metabolism	Metabolism of other amino acids	3	2	5	80	0.940497	0.999998	gene33424(LOC108989391),gene41171(LOC108997931),gene20306(LOC109018178)	gene41169(LOC108997882),gene16491(LOC109013987)	http://www.kegg.jp/kegg-bin/show_pathway?map00460/K01188%09%23FFFFFF,green/K05349%09%23FFFFFF,purple/
ko00061	Fatty acid biosynthesis	Metabolism	Lipid metabolism	1	2	3	55	0.943991	0.999998	gene13302(LOC109010453)	gene26831(LOC108982045),gene3132(LOC108988959)	http://www.kegg.jp/kegg-bin/show_pathway?map00061/K01897%09%23FFFFFF,purple/K03921%09%23FFFFFF,red/
ko04146	Peroxisome	Cellular Processes	Transport and catabolism	4	3	7	107	0.949678	0.999998	gene13302(LOC109010453),gene13474(LOC109010657),gene6493(LOC109002938),gene32375(LOC108988141)	gene23080(LOC109021219),gene1576(LOC109013732),gene26831(LOC108982045)	http://www.kegg.jp/kegg-bin/show_pathway?map04146/K13348%09%23FFFFFF,red/K00031%09%23FFFFFF,green/K12261%09%23FFFFFF,green/K01897%09%23FFFFFF,purple/K04565%09%23FFFFFF,red/K03781%09%23FFFFFF,green/
ko00510	N-Glycan biosynthesis	Metabolism	Glycan biosynthesis and metabolism	0	3	3	59	0.959916	0.999998	-	gene9087(LOC109005814),gene35385(LOC108991515),gene35154(LOC108991275)	http://www.kegg.jp/kegg-bin/show_pathway?map00510/K07252%09%23FFFFFF,red/K00737%09%23FFFFFF,red/K03843%09%23FFFFFF,red/
ko03420	Nucleotide excision repair	Genetic Information Processing	Replication and repair	1	2	3	59	0.959916	0.999998	gene11765(LOC109008755)	gene21230(LOC109019188),gene574(LOC109002051)	http://www.kegg.jp/kegg-bin/show_pathway?map03420/K10140%09%23FFFFFF,red/K10740%09%23FFFFFF,red/K02324%09%23FFFFFF,green/
ko00900	Terpenoid backbone biosynthesis	Metabolism	Metabolism of terpenoids and polyketides	2	2	4	78	0.973859	0.999998	gene39567(LOC108996103),gene5039(LOC109001328)	gene7126(LOC109003627),gene9895(LOC109006674)	http://www.kegg.jp/kegg-bin/show_pathway?map00900/K00787%09%23FFFFFF,red/K13789%09%23FFFFFF,green/K00021%09%23FFFFFF,red/K15889%09%23FFFFFF,green/
ko00670	One carbon pool by folate	Metabolism	Metabolism of cofactors and vitamins	0	1	1	34	0.97907	0.999998	-	gene4111(LOC109000280)	http://www.kegg.jp/kegg-bin/show_pathway?map00670/K01934%09%23FFFFFF,red/
ko03015	mRNA surveillance pathway	Genetic Information Processing	Translation	9	0	9	146	0.979949	0.999998	gene4869(LOC109001121),gene12545(LOC109009625),gene20350(LOC109018224),gene36444(LOC108992675),gene24844(LOC108979850),gene5459(LOC109001785),gene37018(LOC108993304),gene3630(LOC108994243),gene14321(LOC109011588)	-	http://www.kegg.jp/kegg-bin/show_pathway?map03015/K14409%09%23FFFFFF,green/K04382%09%23FFFFFF,green/K14411%09%23FFFFFF,green/K11584%09%23FFFFFF,green/K11583%09%23FFFFFF,green/
ko03440	Homologous recombination	Genetic Information Processing	Replication and repair	1	1	2	52	0.98041	0.999998	gene12824(LOC109009928)	gene21230(LOC109019188)	http://www.kegg.jp/kegg-bin/show_pathway?map03440/K10728%09%23FFFFFF,green/K10740%09%23FFFFFF,red/
ko04120	Ubiquitin mediated proteolysis	Genetic Information Processing	Folding, sorting and degradation	2	7	9	154	0.988006	0.999998	gene14031(LOC109011265),gene106(LOC109005258)	gene40535(LOC108997213),gene33729(LOC108989711),gene37059(LOC108993297),gene38193(LOC108994600),gene5446(LOC109001772),gene42373(LOC108999226),gene574(LOC109002051)	http://www.kegg.jp/kegg-bin/show_pathway?map04120/K06689%09%23FFFFFF,red/K10140%09%23FFFFFF,red/K03363%09%23FFFFFF,red/K06688%09%23FFFFFF,red/K03358%09%23FFFFFF,green/K10144%09%23FFFFFF,red/K10573%09%23FFFFFF,red/K03094%09%23FFFFFF,green/
ko03430	Mismatch repair	Genetic Information Processing	Replication and repair	0	1	1	41	0.990572	0.999998	-	gene21230(LOC109019188)	http://www.kegg.jp/kegg-bin/show_pathway?map03430/K10740%09%23FFFFFF,red/
ko03008	Ribosome biogenesis in eukaryotes	Genetic Information Processing	Translation	1	2	3	89	0.99728	0.999998	gene26577(LOC108981771)	gene23929(LOC109022159),gene20030(LOC109017875)	http://www.kegg.jp/kegg-bin/show_pathway?map03008/K07179%09%23FFFFFF,red/K06943%09%23FFFFFF,green/
ko00970	Aminoacyl-tRNA biosynthesis	Genetic Information Processing	Translation	0	1	1	60	0.99892	0.999998	-	gene24553(LOC108979525)	http://www.kegg.jp/kegg-bin/show_pathway?map00970/K01893%09%23FFFFFF,red/
ko03010	Ribosome	Genetic Information Processing	Translation	12	17	29	438	0.998993	0.999998	gene22168(LOC109020221),gene39448(LOC108995920),gene17236(LOC109014818),gene23629(LOC109021825),gene27318(LOC108982578),gene41509(LOC108998265),gene34928(LOC108991018),gene2496(LOC108981357),gene24414(LOC108979374),gene3406(LOC108991736),gene30834(LOC108986485),gene22752(LOC109020863)	gene20091(LOC109017943),gene36842(LOC108993034),gene23579(LOC109021767),gene6546(LOC109003002),gene6580(LOC109003029),gene30832(LOC108986487),gene23574(LOC109021762),gene7204(LOC109003692),gene8955(LOC109005634),gene17490(LOC109015105),gene7036(LOC109003527),gene24308(LOC108979260),gene33091(LOC108988994),gene14505(LOC109011783),gene18363(LOC109016055),gene39743(LOC108996323),gene14540(LOC1090118…	http://www.kegg.jp/kegg-bin/show_pathway?map03010/K02875%09%23FFFFFF,green/K02993%09%23FFFFFF,purple/K02935%09%23FFFFFF,green/K02983%09%23FFFFFF,red/K02930%09%23FFFFFF,green/K02893%09%23FFFFFF,red/K02864%09%23FFFFFF,red/K02937%09%23FFFFFF,red/K02922%09%23FFFFFF,green/K02899%09%23FFFFFF,red/K02955%09%23FFFFFF,purple/K02961%09%23FFFFFF,red/K02943%09%23FFFFFF,red/K02878%09%23FFFFFF,red/K02905%09%23F…
ko00190	Oxidative phosphorylation	Metabolism	Energy metabolism	3	3	6	151	0.999294	0.999998	gene2713(LOC108984192),gene1526(LOC109013076),gene351(LOC108995306)	gene5015(LOC109001304),gene20809(LOC109018726),gene9046(LOC109005733)	http://www.kegg.jp/kegg-bin/show_pathway?map00190/K02260%09%23FFFFFF,green/K02113%09%23FFFFFF,green/K02115%09%23FFFFFF,green/K02148%09%23FFFFFF,red/K02154%09%23FFFFFF,red/K02152%09%23FFFFFF,red/
ko03050	Proteasome	Genetic Information Processing	Folding, sorting and degradation	1	1	2	85	0.999299	0.999998	gene25981(LOC108981105)	gene23600(LOC109021791)	http://www.kegg.jp/kegg-bin/show_pathway?map03050/K06700%09%23FFFFFF,green/K02735%09%23FFFFFF,red/
ko03040	Spliceosome	Genetic Information Processing	Transcription	2	10	12	238	0.999439	0.999998	gene10497(LOC109007337),gene40111(LOC108996805)	gene30701(LOC108986330),gene42163(LOC108998996),gene36692(LOC108992988),gene26246(LOC108981403),gene42171(LOC108998998),gene4478(LOC109000678),gene9974(LOC109006783),gene240(LOC108979030),gene42157(LOC108999011),gene38061(LOC108994471)	http://www.kegg.jp/kegg-bin/show_pathway?map03040/K03283%09%23FFFFFF,purple/K12833%09%23FFFFFF,green/K12836%09%23FFFFFF,red/K12621%09%23FFFFFF,red/
ko03013	RNA transport	Genetic Information Processing	Translation	2	3	5	200	0.999998	0.999998	gene24066(LOC109022311),gene5822(LOC109002184)	gene2707(LOC108984136),gene1927(LOC109017816),gene5672(LOC109002014)	http://www.kegg.jp/kegg-bin/show_pathway?map03013/K14288%09%23FFFFFF,green/K03257%09%23FFFFFF,red/K03248%09%23FFFFFF,purple/K03113%09%23FFFFFF,red/
