# Supplementary material for: Integrated Analysis of Seed microRNA and mRNA Transcriptome Reveals Important Functional Genes and microRNA-Targets in the Process of Walnut (Juglans regia) Seed Oil Accumulation
Source: Int J Mol Sci. 2020 Nov 29;21(23):9093. doi: 10.3390/ijms21239093 (PMC7731449; doi:10.3390/ijms21239093)
Supplement: Supplementary file 1 [file ijms-21-09093-s001.zip › Table S4.xls]

## Sheet: Sheet1
Table S4. Key gene related to walnut oil synthesis
Gene ID	Gene symbol	Gene name	Annotation	G1vsG2	G2vsG3	G1vsG3
gene14102	LOC109011341	4CLL5	4-coumarate--CoA ligase-like 5			U
gene35706	LOC108991752	ABI4	ethylene-responsive transcription factor ABI4		U	U
gene30138	LOC108985710	ABI5	protein ABSCISIC ACID-INSENSITIVE 5		U	U
gene16757	LOC109014279	abhd17b	protein ABHD17B		D	D
gene453	LOC109000936	abhd17c-1	protein ABHD17C-like		D	D
gene31033	LOC108986706	abhd17c-2	protein ABHD17C-like		D	D
gene40555	LOC108997211	ACC1	acetyl-CoA carboxylase 1-like			U
gene12023	LOC109009035	CAC3	acetyl-coenzyme A carboxylase carboxyl transferase subunit alpha, chloroplastic-like	D	U
gene33928	LOC108989910	ACX1	peroxisomal acyl-coenzyme A oxidase 1-like		D
gene27115	LOC108982357	ADH-2	alcohol dehydrogenase-like	U		U
gene8740	LOC109005402	ADH-1	alcohol dehydrogenase		D	D
gene26598	LOC108981792	ADH1-2	alcohol dehydrogenase-like 1	U		U
gene8742	LOC109005403	ADH1-1	alcohol dehydrogenase 1		D
gene17327	LOC109014919	ADH2	alcohol dehydrogenase-like 2	U	U	U
gene41536	LOC108998330	ADS3, FAD5, FADB	palmitoyl-monogalactosyldiacylglycerol delta-7 desaturase, chloroplastic-like		U	U
gene927	LOC109006286	AKR4C10	aldo-keto reductase family 4 member C10-like			U
gene41891	LOC108998675	ALDH3F1	aldehyde dehydrogenase family 3 member F1-like			D
gene38243	LOC108994687	ALDH3H1-1	aldehyde dehydrogenase family 3 member H1			D
gene28037	LOC108983383	ALDH3H1-2	aldehyde dehydrogenase family 3 member H1-like		D	D
gene6318	LOC109002737	AOC	allene oxide cyclase, chloroplastic-like			D
gene7911	LOC109004504	BETA-OHASE 2	beta-carotene hydroxylase 2, chloroplastic-like		U
gene29811	LOC108985347	BEH4	BES1/BZR1 homolog protein 4-like			U
gene35504	LOC108991700	BZR1	protein BRASSINAZOLE-RESISTANT 1-like			D
gene42101	LOC108998951	CCS	capsanthin/capsorubin synthase, chromoplastic-like		D	D
gene11569	LOC109008533	CEQORH	putative quinone-oxidoreductase homolog, chloroplastic			U
gene6086	LOC109002481	CER3	protein ECERIFERUM 3-like		U
gene16559	LOC109014061	CYP77A1	cytochrome P450 77A1		D	D
gene17917	LOC109015566	CYP89A2	cytochrome P450 89A2-like		U	U
gene1610	LOC109014019	DGK5	diacylglycerol kinase 5-like			D
gene41021	LOC108997763	DOX2	alpha-dioxygenase 2-like		D	D
gene2690	LOC108983937	FAD4	fatty acid desaturase 4, chloroplastic			U
gene10339	LOC109007160	FAD7	omega-3 fatty acid desaturase, chloroplastic-like	D		D
gene38426	LOC108994930	FAD8	omega-3 fatty acid desaturase, chloroplastic-like	D
gene14630	LOC109011917	FAR2	fatty acyl-CoA reductase 2	U
gene7126	LOC109003627	FPS1	farnesyl pyrophosphate synthase 1-like		D	D
gene8164	LOC109004778	GDPD1-1	glycerophosphodiester phosphodiesterase GDPD1, chloroplastic-like		U
gene8164	LOC109004778	GDPD1-2	glycerophosphodiester phosphodiesterase GDPD1, chloroplastic-like		U
gene37790	LOC108994221	GDPD6	glycerophosphodiester phosphodiesterase GDPD6		D
gene2790	LOC108984882	GDPDL1	glycerophosphodiester phosphodiesterase GDPDL1-like		U	U
gene2792	LOC108984850	GDPDL3	glycerophosphodiester phosphodiesterase GDPDL3-like	D
gene39567	LOC108996103	GGPP	geranylgeranyl pyrophosphate synthase, chloroplastic-like			U
gene25309	LOC108980358	GLPK-1	glycerol kinase			U
gene8772	LOC109005436	GLPK-2	glycerol kinase-like			U
gene26833	LOC108982040	GPAT3	probable glycerol-3-phosphate acyltransferase 3		D
gene26476	LOC108981658	GPAT8	probable glycerol-3-phosphate acyltransferase 8			U
gene15917	LOC109013338	HISN7	bifunctional phosphatase IMPL2, chloroplastic-like		D	D
gene10821	LOC109007712	HMG1-1	3-hydroxy-3-methylglutaryl-coenzyme A reductase 1	D
gene9895	LOC109006674	HMG1-2	3-hydroxy-3-methylglutaryl-coenzyme A reductase 1-like	D		D
gene4400	LOC109000598	HMGCL	hydroxymethylglutaryl-CoA lyase, mitochondrial	U
gene8408	LOC109005038	IP5P12	type I inositol polyphosphate 5-phosphatase 12-like	U	U	U
gene17091	LOC109014659	IP5P3-1	type IV inositol polyphosphate 5-phosphatase 3-like	U		U
gene13125	LOC109010255	IP5P3-2	type IV inositol polyphosphate 5-phosphatase 3-like			U
gene30856	LOC108986500	IP5P4	type I inositol polyphosphate 5-phosphatase 4-like			D
gene11929	LOC109008938	IP5P7-1	type IV inositol polyphosphate 5-phosphatase 7-like			D
gene8429	LOC109005063	IP5P7-2	type IV inositol polyphosphate 5-phosphatase 7-like		D	D
gene29141	LOC108984600	IP5P7-3	type IV inositol polyphosphate 5-phosphatase 7-like	D	D	D
gene13894	LOC109011111	IP5P8	type I inositol polyphosphate 5-phosphatase 8		U	U
gene15847	LOC109013248	IPS-1	inositol-3-phosphate synthase	U		U
gene12342	LOC109009394	IPS-2	inositol-3-phosphate synthase-like	U		U
gene29588	LOC108985101	KCR2	very-long-chain 3-oxoacyl-CoA reductase-like protein At1g24470	D		D
gene42430	LOC108999306	KCS1	3-ketoacyl-CoA synthase 1-like		U	U
gene37872	LOC108994285	KCS10	3-ketoacyl-CoA synthase 10			U
gene8468	LOC109005103	KCS11	3-ketoacyl-CoA synthase 11-like		U	U
gene4715	LOC109000957	KCS15	3-ketoacyl-CoA synthase 15-like		D	D
gene3579	LOC108993817	KCS2	3-ketoacyl-CoA synthase 2-like		D	D
gene13953	LOC109011178	KCS4	3-ketoacyl-CoA synthase 4-like		U	U
gene2221	LOC109021558	KCS6	3-ketoacyl-CoA synthase 6-like			U
gene26831	LOC108982045	LACS1	long chain acyl-CoA synthetase 1-like	D	D	D
gene27088	LOC108982330	LACS2	long chain acyl-CoA synthetase 2		D
gene13302	LOC109010453	LACS6	long chain acyl-CoA synthetase 6, peroxisomal-like			U
gene29403	LOC108984899	LACS9	long chain acyl-CoA synthetase 9, chloroplastic-like	U
gene16882	LOC109014422	LEC2	B3 domain-containing transcription factor LEC2		D	D
gene5626	LOC109001974	LOX3.1	linoleate 13S-lipoxygenase 3-1, chloroplastic-like	D	D	D
gene11162	LOC109008077	LOX5-1	probable linoleate 9S-lipoxygenase 5	D		D
gene12653	LOC109009742	LOX5-2	probable linoleate 9S-lipoxygenase 5	D		D
gene11161	LOC109008078	LOX5-3	probable linoleate 9S-lipoxygenase 5			U
gene12654	LOC109009743	LOX5-4	probable linoleate 9S-lipoxygenase 5	D
gene22116	LOC109020163	LPAT5	probable 1-acyl-sn-glycerol-3-phosphate acyltransferase 5			U
gene7446	LOC109003990	LPXC2	probable UDP-3-O-acyl-N-acetylglucosamine deacetylase 2		D
gene15631	LOC109013027	LPXD2	probable UDP-3-O-acylglucosamine N-acyltransferase 2, mitochondrial			D
gene38350	LOC108994835	MFPA	glyoxysomal fatty acid beta-oxidation multifunctional protein MFP-a-like			D
gene11388	LOC109008329	MPLKIP	M-phase-specific PLK1-interacting protein-like	U	U	U
gene22028	LOC109020045	NMT2	phosphomethylethanolamine N-methyltransferase			D
gene28251	LOC108983625	OPR2-1	12-oxophytodienoate reductase 2-like			D
gene30329	LOC108985933	OPR2-2	12-oxophytodienoate reductase 2-like		D
gene23756	LOC109021972	PAS2	very-long-chain (3R)-3-hydroxyacyl-CoA dehydratase 2	D		D
gene25278	LOC108980321	PAS2A	very-long-chain (3R)-3-hydroxyacyl-CoA dehydratase PASTICCINO 2A-like		U	U
gene8655	LOC109005305	PDAT1-1	phospholipid:diacylglycerol acyltransferase 1	D		D
gene30041	LOC108985608	PDAT1-2	phospholipid:diacylglycerol acyltransferase 1-like			D
gene4463	LOC109000668	PDAT2	putative phospholipid:diacylglycerol acyltransferase 2	U		U
gene27735	LOC108983039	PLA1	phospholipase A I-like		D
gene33625	LOC108989599	PLA2-ALPHA	phospholipase A2-alpha-like	U	D
gene35988	LOC108992226	PLD-ALPHA1	phospholipase D alpha 1-like			D
gene13819	LOC109011028	PLD-BETA2	phospholipase D beta 2-like			D
gene22947	LOC109021076	PLD-ZETA1	phospholipase D zeta 1-like		U	U
gene29135	LOC108984606	SAD-1	stearoyl-[acyl-carrier-protein 9-desaturase, chloroplastic	U
gene3132	LOC108988959	SAD-2	stearoyl-[acyl-carrier-protein 9-desaturase, chloroplastic-like	D		D
gene36564	LOC108992827	SAG101-1	senescence-associated carboxylesterase 101		D
gene36563	LOC108992829	SAG101-2	senescence-associated carboxylesterase 101-like			D
gene32551	LOC108988407	SDP1	triacylglycerol lipase SDP1-like			U
gene36505	LOC108992756	SDP6	glycerol-3-phosphate dehydrogenase SDP6, mitochondrial-like			U
gene11691	LOC109008671	SDR	short-chain type dehydrogenase/reductase	U	D
gene6282	LOC109002707	SLD2	delta(8)-fatty-acid desaturase 2		U	U
gene24290	LOC108979239	ufaA1	tuberculostearic acid methyltransferase UfaA1-like	D		D
