# Supplementary material for: Integrated Analysis of Seed microRNA and mRNA Transcriptome Reveals Important Functional Genes and microRNA-Targets in the Process of Walnut (Juglans regia) Seed Oil Accumulation
Source: Int J Mol Sci. 2020 Nov 29;21(23):9093. doi: 10.3390/ijms21239093 (PMC7731449; doi:10.3390/ijms21239093)
Supplement: Supplementary file 1 [file ijms-21-09093-s001.zip › Table S5.xls]

## Sheet: Sheet1
Table S5. Comparison of small RNA sequencing results with Rfam database
		G1_1	G1_2	G1_3	G2_1	G2_2	G2_3	G3_1	G3_2	G3_3
Raw Reads		37748921	28310613	23745628	35797462	31076808	36131128	27511244	27096264	24099027
Clean Reads (≥18 nt)		25287324	20473800	15950812	29382011	26598533	30198876	22841636	21280522	19719276
Total reads	rRNA	12916620	12302862	9329537	14452708	12363643	12370464	15968397	14928496	9819879
	snoRNA	139815	158088	108831	115032	163043	182947	134530	102974	81697
	snRNA	30971	35821	26814	30818	34616	30892	42094	38278	16812
	tRNA	598002	457657	387999	7618708	5857405	8924767	1647843	1727871	5179122
	known miRNA	868025	1014688	682492	474957	409906	289176	368383	265902	353669
	unknown	10733891	6504684	5415139	6689788	7769920	8400630	4680389	4217001	4268097
Unique reads		3461247	2207643	1907417	1937857	2344500	2394858	1104251	1032319	1279619
Unique reads	rRNA	265078	264175	219063	311904	290920	288380	295036	298030	247424
	snoRNA	12984	11636	9496	9688	11172	11013	8468	7969	6638
	snRNA	7937	7235	5808	6316	6880	6497	5870	5539	4283
	tRNA	26848	23291	21217	37395	32004	33729	20987	21621	30575
	known miRNA	3793	4058	3507	3049	2915	2620	1953	1651	2387
	unknown	3144607	1897248	1648326	1569505	2000609	2052619	771937	697509	988312
