# Supplementary material for: Integrated Analysis of Seed microRNA and mRNA Transcriptome Reveals Important Functional Genes and microRNA-Targets in the Process of Walnut (Juglans regia) Seed Oil Accumulation
Source: Int J Mol Sci. 2020 Nov 29;21(23):9093. doi: 10.3390/ijms21239093 (PMC7731449; doi:10.3390/ijms21239093)
Supplement: Supplementary file 1 [file ijms-21-09093-s001.zip › Table S6.xls]

## Sheet: conserved miRNAs
Table S6. Known miRNA profiles in Juglans regia kernels
miR Family	reference miRNA	member	sequence	length	Family	Number	Mature_readcount									Normalized reads
							G1_1	G1_2	G1_3	G2_1	G2_2	G2_3	G3_1	G3_2	G3_3	G1_1	G1_2	G1_3	G1 MEAN	G2_1	G2_2	G2_3	G2 MEAN	G3_1	G3_2	G3_3	G3 MEAN
MIR1511	fve-miR1511	jre-miR1511a	ACCUGGCUCUGAUACCAUGUG	21	MIR1511	2	275	18	5	2	12	12	2	2	7	10.875	0.879172	0.313464	4.02255	0.0680689	0.451153	0.397366	0.305529	0.0875594	0.0939827	0.354983	0.178842
	ppe-miR1511-3p	jre-miR1511b	ACCUGGCUCUGAUACCAUUU	20	MIR1511		923	558	696	462	413	442	118	59	222	36.5005	27.2543	43.6341	35.7963	15.7239	15.5272	14.6363	15.2958	5.166	2.77249	11.258	6.39884
MIR156	aof-miR156a	jre-miR156a.1	UGACAGAAGAGAGUGAGCAC	20	MIR156	16	5533	1557	1631	617	1030	900	186	50	157	218.805	76.0484	102.252	132.369	20.9992	38.7239	29.8024	29.8419	8.14302	2.34957	7.96175	6.15145
	cca-miR156b	jre-miR156a.2	UGACAGAAGAGAGUGAGCAU	20	MIR156		43	6	2	4	14	11	0	0	0	1.70046	0.293057	0.125385	0.7063	0.136138	0.526345	0.364252	0.342245	0	0	0	0
	fve-miR156h	jre-miR156a.3	UGACAGAAGAGAGUGAGCUC	20	MIR156		132	30	35	14	10	13	8	0	5	5.22001	1.46529	2.19425	2.95985	0.476482	0.375961	0.43048	0.427641	0.350238	0	0.253559	0.201266
	hvu-miR156b	jre-miR156b	UGACAGAAGAGAGUGAGCACA	21	MIR156		102	54	48	50	57	42	12	6	13	4.03364	2.63752	3.00925	3.2268	1.70172	2.14298	1.39078	1.74516	0.525356	0.281948	0.659253	0.488853
	aof-miR156b	jre-miR156c	UUGACAGAAGAUAGAGAGCAC	21	MIR156		19	60	22	51	70	62	7	4	8	0.751365	2.93057	1.37924	1.68706	1.73576	2.63172	2.05306	2.14018	0.306458	0.187965	0.405694	0.300039
	zma-miR156b-3p	jre-miR156d.1	GCUCACCCUCUAUCUGUCAUC	21	MIR156		79	275	202	77	85	51	30	21	42	3.12409	13.4318	12.6639	9.73994	2.62065	3.19566	1.6888	2.50171	1.31339	0.986818	2.1299	1.4767
	csi-miR156c-3p	jre-miR156d.2	GCUCACUCUCUAUCUGUCACC	21	MIR156		31	16	22	3	0	1	1	0	0	1.22591	0.781487	1.37924	1.12888	0.102103	0	0.0331138	0.0450724	0.0437797	0	0	0.0145932
	fve-miR156e	jre-miR156e	AAUUGACAGAAGAGAGUGAGC	21	MIR156		401	128	199	266	295	310	24	7	13	15.8577	6.25189	12.4759	11.5285	9.05316	11.0908	10.2653	10.1364	1.05071	0.328939	0.659253	0.679635
	stu-miR156f-5p	jre-miR156f	ACUGACAGAAGAGAGUGAGCA	21	MIR156		9	14	8	6	4	19	0	2	1	0.35591	0.683801	0.501542	0.513751	0.204207	0.150384	0.629162	0.327918	0	0.0939827	0.0507118	0.0482315
	fve-miR156g-3p	jre-miR156j	GCUCUCUACGCUUCUGUCAUC	21	MIR156		22	141	68	112	76	67	12	4	35	0.870001	6.88685	4.26311	4.00665	3.81186	2.8573	2.21863	2.96259	0.525356	0.187965	1.77491	0.829412
	mes-miR156k	jre-miR156h	UUGACAGAAGAGAGAGAGCAC	21	MIR156		381	125	84	76	54	45	65	7	37	15.0668	6.10536	5.26619	8.8128	2.58662	2.03019	1.49012	2.03564	2.84568	0.328939	1.87634	1.68365
	gma-miR156s	jre-miR156i	UGACAGAAGAGAGUGAGCACU	21	MIR156		451	100	115	45	77	41	12	4	23	17.835	4.88429	7.20966	9.97633	1.53155	2.8949	1.35767	1.92804	0.525356	0.187965	1.16637	0.626564
	vca-miR156a-3p	jre-miR156g	GCUCACUUCUCUUUCUGUCAGA	22	MIR156		546	535	383	678	494	417	120	59	280	21.5918	26.131	24.0113	23.9114	23.0753	18.5725	13.8085	18.4854	5.25356	2.77249	14.1993	7.40845
	mtr-miR156b-3p	jre-miR156k	UGCUCACUCUCUAUCUGUCACC	22	MIR156		116	26	22	14	12	16	5	1	10	4.58728	1.26992	1.37924	2.41214	0.476482	0.451153	0.529821	0.485819	0.218899	0.0469913	0.507118	0.257669
	stu-miR156d-3p	jre-miR156l.1	GCUCUCUACGCUUCUGUCAUCA	22	MIR156		10	31	8	36	39	25	5	9	22	0.395455	1.51413	0.501542	0.803709	1.22524	1.46625	0.827845	1.17311	0.218899	0.422922	1.11566	0.585827
	zma-miR156k-3p	jre-miR156l.2	GCUCGCUUGUCUUUCUGUCAGA	22	MIR156		34583	14639	17300	21121	8705	9002	1685	545	3609	1367.6	715.011	1084.58	1055.73	718.841	327.274	298.091	448.068	73.7688	25.6103	183.019	94.1327
MIR159	mes-miR159a-5p	jre-miR159a	AGCUGCUGAGUUAUGGAUC	19	MIR159	20	485	452	449	240	315	247	32	20	43	19.1796	22.077	28.149	23.1352	8.16826	11.8428	8.17911	9.39671	1.40095	0.939827	2.18061	1.50713
	fve-miR159b	jre-miR159b.1	AUUGGAUUGAAGGGAGCUCU	20	MIR159		47	45	25	18	23	18	5	6	7	1.85864	2.19793	1.56732	1.87463	0.61262	0.864709	0.596049	0.691126	0.218899	0.281948	0.354983	0.285276
	osa-miR159f	jre-miR159b.2	CUUGGAUUGAAGGGAGCUCUA	21	MIR159		91	29	38	23	24	8	10	0	8	3.59864	1.41644	2.38232	2.4658	0.782792	0.902305	0.264911	0.650003	0.437797	0	0.405694	0.281164
	gma-miR159e-5p	jre-miR159c	GAGCUCCUUGAAGUCCAAUU	20	MIR159		5	23	3	8	5	1	6	0	2	0.197728	1.12339	0.188078	0.503064	0.272275	0.18798	0.0331138	0.164457	0.262678	0	0.101424	0.121367
	cas-miR159a	jre-miR159d	UUUGGAUUGAAGGGAGCUCC	20	MIR159		273	168	113	68	68	73	5	7	25	10.7959	8.20561	7.08428	8.69527	2.31434	2.55653	2.41731	2.42939	0.218899	0.328939	1.2678	0.605211
	csi-miR159b-5p	jre-miR159e	AGCUGCCGACUCAUUCAUUCA	21	MIR159		29	12	10	1	2	7	6	4	8	1.14682	0.586115	0.626927	0.786621	0.0340344	0.0751921	0.231797	0.113674	0.262678	0.187965	0.405694	0.285446
	pvu-miR159a.2	jre-miR159f	CUUGCAUAUCUCGGGAGCUUC	21	MIR159		3172	1650	1966	848	904	900	110	24	172	125.438	80.5908	123.254	109.761	28.8612	33.9868	29.8024	30.8835	4.81577	1.12779	8.72243	4.88866
	lus-miR159b	jre-miR159g.1	UUUGGAUUGAAGGGAGCUCUC	21	MIR159		1395	654	575	470	662	466	173	124	261	55.166	31.9433	36.0483	41.0525	15.9962	24.8886	15.431	18.7719	7.57389	5.82692	13.2358	8.87886
	bdi-miR159b-3p.1	jre-miR159g.2	UUUGGAUUGAAGGGAGCUCUG	21	MIR159		47	23	31	34	16	7	0	4	9	1.85864	1.12339	1.94347	1.64183	1.15717	0.601537	0.231797	0.663501	0	0.187965	0.456406	0.214791
	cas-miR159b-3p	jre-miR159g.3	UUUGGAUUGAAGGGAGCUCUU	21	MIR159		5160	3894	3090	2728	3388	2311	546	212	871	204.055	190.194	193.721	195.99	92.8459	127.375	76.526	98.9158	23.9037	9.96216	44.17	26.012
	aqc-miR159	jre-miR159h.1	UUUGGACUGAAGGGAGCUCUA	21	MIR159		114	23	32	11	6	7	4	1	7	4.50819	1.12339	2.00617	2.54591	0.374379	0.225576	0.231797	0.277251	0.175119	0.0469913	0.354983	0.192364
	zma-miR159i-3p	jre-miR159h.2	UUUGGAGUGAAGGGAGCUCUA	21	MIR159		1	26	14	8	0	2	0	0	2	0.0395455	1.26992	0.877698	0.729053	0.272275	0	0.0662276	0.112834	0	0	0.101424	0.0338079
	sof-miR159e	jre-miR159h.3	UUUGGAUUGAAAGGAGCUCUA	21	MIR159		69	40	28	46	13	15	2	0	6	2.72864	1.95372	1.7554	2.14592	1.56558	0.488749	0.496707	0.850347	0.0875594	0	0.304271	0.13061
	pab-miR159d	jre-miR159h.4	UUUGGAUUGAAGAGAGCUCUA	21	MIR159		71	33	44	27	17	16	2	1	7	2.80773	1.61182	2.75848	2.39268	0.91893	0.639133	0.529821	0.695961	0.0875594	0.0469913	0.354983	0.163178
	aof-miR159	jre-miR159h.5	UUUGGAUUGAAGGGAGCUCUA	21	MIR159		319266	137840	123718	80592	64515	57438	11007	4252	20654	12625.5	6732.51	7756.22	9038.09	2742.9	2425.51	1901.99	2356.8	481.883	199.807	1047.4	576.364
	fve-miR159a-5p	jre-miR159i	GAGCUCCUUGAAGUCCAAUGG	21	MIR159		1204	895	856	518	390	395	97	63	224	47.6128	43.7144	53.665	48.3307	17.6298	14.6625	13.08	15.1241	4.24663	2.96045	11.3594	6.18884
	csi-miR159c-3p	jre-miR159j	CUUGGACUGAAGGGAGCUCCC	21	MIR159		734	26	22	2	6	4	2	2	5	29.0264	1.26992	1.37924	10.5585	0.0680689	0.225576	0.132455	0.142033	0.0875594	0.0939827	0.253559	0.145034
	cpa-miR319	jre-miR319.1	AUUGGACUGAAGGGAGCUCC	20	MIR159		135	4	4	0	1	0	0	0	0	5.33864	0.195372	0.250771	1.92826	0	0.0375961	0	0.012532	0	0	0	0
	aof-miR319b	jre-miR319.2	UUGGACUGAAGGGAGCUCC	19	MIR159		1001	7	17	7	4	4	11	1	6	39.5851	0.3419	1.06578	13.6642	0.238241	0.150384	0.132455	0.173694	0.481577	0.0469913	0.304271	0.277613
	aof-miR319a	jre-miR319.3	UUGGACUGAAGGGAGCUCCC	20	MIR159		12568	311	290	103	91	106	133	36	97	497.008	15.1901	18.1809	176.793	3.50555	3.42124	3.51006	3.47895	5.8227	1.69169	4.91904	4.14448
MIR160	cpa-miR160f-3p	jre-miR160a	GCGUAUGAGGAGCCAUGCAUA	21	MIR160	4	12	17	14	4	2	1	0	0	5	0.474546	0.830329	0.877698	0.727525	0.136138	0.0751921	0.0331138	0.0814812	0	0	0.253559	0.0845197
	aof-miR160a	jre-miR160b	UGCCUGGCUCCCUGAAUGCC	20	MIR160		113	67	118	241	106	170	496	346	367	4.46864	3.27248	7.39774	5.04629	8.2023	3.98518	5.62935	5.93894	21.7147	16.259	18.6112	18.8617
	aof-miR160c	jre-miR160c	UGCCUGGCUCCCUGUAUGCCA	21	MIR160		705	450	314	138	133	138	348	184	127	27.8796	21.9793	19.6855	23.1815	4.69675	5.00028	4.56971	4.75558	15.2353	8.6464	6.4404	10.1074
	csi-miR160c-5p	jre-miR160d	UGCCUGGCUCCCUGUAUGCU	20	MIR160		107	33	26	24	10	12	67	20	10	4.23137	1.61182	1.63001	2.49107	0.816826	0.375961	0.397366	0.530051	2.93324	0.939827	0.507118	1.46006
MIR164	pab-miR164a	jre-miR164a.1	CACGUGCUCCCCUUCUCCAAC	21	MIR164	5	2564	4111	1808	2784	1709	1206	2132	3437	2333	101.395	200.793	113.348	138.512	94.7519	64.2517	39.9353	66.3129	93.3383	161.509	118.311	124.386
	aly-miR164b-3p	jre-miR164a.2	CAUGUGCCCGUCUUCACCAUC	21	MIR164		2471	15997	7544	3376	3148	1372	3057	1385	1222	97.7169	781.34	472.954	450.67	114.9	118.352	45.4322	92.8949	133.835	65.083	61.9698	86.9625
	stu-miR164-3p	jre-miR164b	CAUGUGCUCUAGCUCUCCAGC	21	MIR164		498	534	352	375	356	280	118	31	121	19.6937	26.0821	22.0678	22.6145	12.7629	13.3842	9.27187	11.8063	5.166	1.45673	6.13613	4.25295
	aof-miR164	jre-miR164c	UGGAGAAGCAGGGCACGUGCA	21	MIR164		367	1495	661	281	172	134	66	48	94	14.5132	73.0202	41.4399	42.9911	9.56367	6.46652	4.43725	6.82248	2.88946	2.25558	4.76691	3.30398
	zma-miR164h-5p	jre-miR164d	UGGAGAAGCAGGGCACGUGU	20	MIR164		20	103	67	12	7	6	0	1	3	0.79091	5.03082	4.20041	3.34071	0.408413	0.263172	0.198683	0.290089	0	0.0469913	0.152135	0.0663756
MIR166	csi-miR166b-5p	jre-miR166a	AAUGUUGUUUGGCUCGAGGGC	21	MIR166	24	22	4	9	7	10	14	9	2	6	0.870001	0.195372	0.564235	0.543202	0.238241	0.375961	0.463593	0.359265	0.394017	0.0939827	0.304271	0.26409
	pab-miR166j	jre-miR166b.1	CCGGACCAGGCUUCAUUCCCC	21	MIR166		24	7	7	4	3	3	2	1	9	0.949092	0.3419	0.438849	0.576614	0.136138	0.112788	0.0993414	0.116089	0.0875594	0.0469913	0.456406	0.196986
	ppt-miR166m	jre-miR166b.2	UCGGACCAGGCAUCAUUCCCC	21	MIR166		83	45	25	25	8	9	22	13	29	3.28228	2.19793	1.56732	2.34918	0.850861	0.300768	0.298024	0.483218	0.963153	0.610887	1.47064	1.01489
	aof-miR166b	jre-miR166c.1	UCGGACCAGGCUUCAUUCU	19	MIR166		143	50	35	20	35	16	15	9	29	5.65501	2.44215	2.19425	3.43047	0.680689	1.31586	0.529821	0.842124	0.656696	0.422922	1.47064	0.850087
	cme-miR166i	jre-miR166c.2	UCGGACCAGGCUUCAUUCUCC	21	MIR166		48	23	13	12	13	9	10	6	10	1.89818	1.12339	0.815006	1.27886	0.408413	0.488749	0.298024	0.398395	0.437797	0.281948	0.507118	0.408954
	ata-miR166c-3p	jre-miR166d.1	UCGGACCAGGCUUCAUUCCU	20	MIR166		226	113	77	67	92	39	106	63	124	8.93728	5.51925	4.82734	6.42796	2.28031	3.45884	1.29144	2.34353	4.64065	2.96045	6.28826	4.62979
	sly-miR166c-3p	jre-miR166d.2	UCGGACCAGGCUUCAUUCCUC	21	MIR166		17	10	7	6	15	3	7	8	10	0.672274	0.488429	0.438849	0.533184	0.204207	0.563941	0.0993414	0.289163	0.306458	0.375931	0.507118	0.396502
	bdi-miR166e-3p	jre-miR166e.1	CUCGGACCAGGCUUCAUUCCC	21	MIR166		9	13	12	3	1	3	0	0	0	0.35591	0.634958	0.752313	0.58106	0.102103	0.0375961	0.0993414	0.0796803	0	0	0	0
	ptc-miR166p	jre-miR166e.2	UCGGACCAGGCUCCAUUCCCC	21	MIR166		30	19	7	4	4	8	14	2	9	1.18637	0.928015	0.438849	0.851077	0.136138	0.150384	0.264911	0.183811	0.612916	0.0939827	0.456406	0.387768
	cpa-miR166d	jre-miR166e.3	UCGGACCAGGCUUCAUUCCCG	21	MIR166		6273	1027	869	334	656	429	507	373	1318	248.069	50.1617	54.48	117.57	11.3675	24.663	14.2058	16.7454	22.1963	17.5278	66.8382	35.5207
	csi-miR166f-3p	jre-miR166e.4	UCGGACCAGGCUUCAUUCCCU	21	MIR166		75	39	19	22	23	24	42	16	37	2.96591	1.90487	1.19116	2.02065	0.748757	0.864709	0.794732	0.802733	1.83875	0.751861	1.87634	1.48898
	aof-miR166a	jre-miR166f	UCUCGGACCAGGCUUCAUUCC	21	MIR166		21	4	8	3	0	0	7	5	3	0.830456	0.195372	0.501542	0.509123	0.102103	0	0	0.0340344	0.306458	0.234957	0.152135	0.231183
	csi-miR166g-5p	jre-miR166g.1	GAAUGCUGUCUGGUUCGAGAC	21	MIR166		9	62	35	21	22	19	0	0	1	0.35591	3.02826	2.19425	1.85947	0.714723	0.827113	0.629162	0.723666	0	0	0.0507118	0.0169039
	csi-miR166c-5p	jre-miR166g.2	GGAAUGUUGUCUGGUUCGAGA	21	MIR166		6	27	16	24	3	17	0	0	2	0.237273	1.31876	1.00308	0.853038	0.816826	0.112788	0.562935	0.497516	0	0	0.101424	0.0338079
	mtr-miR166e-5p	jre-miR166h.1	GGAAUGUUGGCUGGCUCGAGG	21	MIR166		578	141	191	26	50	27	372	133	88	22.8573	6.88685	11.9743	13.9062	0.884895	1.8798	0.894073	1.21959	16.286	6.24985	4.46264	8.99951
	cas-miR166a	jre-miR166h.2	GGAAUGUUGUCUGGCUCGAGG	21	MIR166		10938	10104	8295	6416	5885	5106	2451	2344	2578	432.549	493.509	520.036	482.031	218.365	221.253	169.079	202.899	107.304	110.148	130.735	116.062
	cas-miR166b	jre-miR166h.3	GGACUGUUGUCUGGCUCGAGG	21	MIR166		38	41	38	18	21	15	6	3	7	1.50273	2.00256	2.38232	1.96254	0.61262	0.789517	0.496707	0.632948	0.262678	0.140974	0.354983	0.252878
	aof-miR166c	jre-miR166i.1	UCGGACCAGGCUUCAUCCCCC	21	MIR166		32	17	12	8	15	3	13	6	12	1.26546	0.830329	0.752313	0.949366	0.272275	0.563941	0.0993414	0.311853	0.569136	0.281948	0.608542	0.486542
	aof-miR166d	jre-miR166i.2	UCGGACCAGGCUUCAUUCCCC	21	MIR166		124972	59543	44337	30195	30161	24322	32176	24528	44460	4942.08	2908.25	2779.61	3543.31	1027.67	1133.93	805.394	989	1408.66	1152.6	2254.65	1605.3
	mes-miR166i	jre-miR166i.3	UUGGACCAGGCUUCAUUCCCC	21	MIR166		28	13	13	10	4	1	1	0	6	1.10727	0.634958	0.815006	0.852413	0.340344	0.150384	0.0331138	0.174614	0.0437797	0	0.304271	0.116017
	lus-miR166k	jre-miR166j.1	UCGGACCAGGCUUCAUUCCCCC	22	MIR166		75	40	25	26	27	20	65	88	70	2.96591	1.95372	1.56732	2.16232	0.884895	1.01509	0.662276	0.854088	2.84568	4.13524	3.54983	3.51025
	lja-miR166-3p	jre-miR166j.2	UUCGGACCAGGCUUCAUUCCCC	22	MIR166		1371	493	319	233	264	231	380	202	283	54.2169	24.0796	19.999	32.7651	7.93002	9.92536	7.64929	8.50156	16.6363	9.49225	14.3514	13.4933
	cas-miR166f-3p	jre-miR166j.3	UCGGACCAGGCUUCAUUCCCCU	22	MIR166		138	45	40	32	38	20	102	92	100	5.45728	2.19793	2.50771	3.38764	1.0891	1.42865	0.662276	1.06001	4.46553	4.3232	5.07118	4.61997
	ata-miR5168-3p	jre-miR5168	UCGGACCAGGCUUCAAUCCCC	21	MIR166		101	38	26	16	27	30	21	5	32	3.9941	1.85603	1.63001	2.49338	0.544551	1.01509	0.993414	0.85102	0.919374	0.234957	1.62278	0.925703
MIR167_1	mdm-miR167a	jre-miR167a.1	AGAUCAUAUGGCAGUUUCACC	21	MIR167_1	16	2214	2400	2829	3396	2886	3148	353	131	709	87.5537	117.223	177.358	127.378	115.581	108.502	104.242	109.442	15.4542	6.15586	35.9547	19.1883
	pab-miR167a	jre-miR167a.2	AGAUCAUGGGGCAGUUUCACC	21	MIR167_1		28830	38071	40391	47416	21933	19250	5313	8471	24174	1140.1	1859.5	2532.22	1843.94	1613.78	824.594	637.441	1025.27	232.602	398.064	1225.91	618.857
	vca-miR167a-3p	jre-miR167a.3	AGAUCAUGGGGCAGUUUCAUC	21	MIR167_1		29	37	39	48	25	16	7	5	20	1.14682	1.80719	2.44502	1.79967	1.63365	0.939901	0.529821	1.03446	0.306458	0.234957	1.01424	0.51855
	ahy-miR167-3p	jre-miR167a.4	AGAUCAUGUGGCAGUUUCACC	21	MIR167_1		82	83	55	78	46	16	13	5	12	3.24273	4.05396	3.4481	3.5816	2.65469	1.72942	0.529821	1.63798	0.569136	0.234957	0.608542	0.470878
	csi-miR167d-3p	jre-miR167b	AUCGGAUCAUAUGGCAGCUUCACC	24	MIR167_1		1295	1249	1077	884	594	185	321	76	212	51.2114	61.0048	67.5201	59.9121	30.0864	22.3321	6.12606	19.5149	14.0533	3.57134	10.7509	9.45851
	eun-miR167c-3p	jre-miR167c	GAUCAUAUGGCAGCUUCACC	20	MIR167_1		427	619	509	157	121	71	40	9	25	16.8859	30.2338	31.9106	26.3434	5.34341	4.54912	2.35108	4.0812	1.75119	0.422922	1.2678	1.1473
	sly-miR167b-5p	jre-miR167e	UAAAGCUGCCAGCAUGAUCUUA	22	MIR167_1		10	11	12	17	23	12	1	0	22	0.395455	0.537272	0.752313	0.56168	0.578585	0.864709	0.397366	0.613553	0.0437797	0	1.11566	0.38648
	aof-miR167c	jre-miR167f	UGAAGCUGCCAGCAUGAUC	19	MIR167_1		3921	7537	5567	5207	4312	3321	704	707	2863	155.058	368.129	349.01	290.732	177.217	162.114	109.971	149.767	30.8209	33.2229	145.188	69.7439
	aof-miR167a	jre-miR167g.1	UGAAGCUGCCAGCAUGAUCUA	21	MIR167_1		4227	4105	4325	6893	2853	2606	606	411	2070	167.159	200.5	271.146	212.935	234.599	107.262	86.2946	142.718	26.5305	19.3134	104.973	50.2725
	bna-miR167b	jre-miR167h.1	UGAAGCUGCCAGCAUGAUCUAA	22	MIR167_1		2423	3669	3025	9713	9384	7589	1442	1769	7264	95.8188	179.205	189.646	154.89	330.576	352.801	251.301	311.56	63.1303	83.1277	368.371	171.543
	fve-miR167d	jre-miR167g.2	UGAAGCUGCCAGCAUGAUCUC	21	MIR167_1		71	177	144	157	149	90	10	22	92	2.80773	8.6452	9.02775	6.82689	5.34341	5.60181	2.98024	4.64182	0.437797	1.03381	4.66549	2.0457
	aof-miR167b	jre-miR167i.1	UGAAGCUGCCAGCAUGAUCUGA	22	MIR167_1		9514	10300	5788	11786	12123	7825	2555	1638	4840	376.236	503.082	362.866	414.061	401.13	455.777	259.116	372.007	111.857	76.9718	245.445	144.758
	ata-miR167f-5p	jre-miR167i.2	UGAAGCUGCCAGCAUGAUCUGC	22	MIR167_1		17	22	6	26	34	9	17	3	12	0.672274	1.07454	0.376156	0.707658	0.884895	1.27827	0.298024	0.820395	0.744255	0.140974	0.608542	0.497924
	pab-miR167b	jre-miR167i.3	UGAAGCUGCCAGCAUGAUCUGG	22	MIR167_1		19	12	3	11	11	16	1	0	4	0.751365	0.586115	0.188078	0.508519	0.374379	0.413557	0.529821	0.439252	0.0437797	0	0.202847	0.082209
	cpa-miR167c	jre-miR167g.3	UGAAGCUGCCAGCAUGAUCUU	21	MIR167_1		1095	1597	1335	2029	1582	1390	210	241	1383	43.3023	78.0021	83.6948	68.3331	69.0559	59.477	46.0282	58.187	9.19374	11.3249	70.1344	30.2177
	ppe-miR167d	jre-miR167h.2	UGAAGCUGCCAGCAUGAUCUUA	22	MIR167_1		8987	15618	13640	25031	17709	18064	1565	3312	13252	355.395	762.829	855.129	657.784	851.916	665.789	598.168	705.291	68.5152	155.635	672.033	298.728
MIR168	csi-miR168-3p	jre-miR168a	CCCGCCUUGCAUCAACUGAAU	21	MIR168	5	6748	6543	5619	4087	2785	2337	1768	2934	1619	266.853	319.579	352.27	312.901	139.099	104.705	77.387	107.064	77.4025	137.873	82.1024	99.1258
	lja-miR168-5p	jre-miR168b	CGCUUGGUGCAGGUCGGGAAC	21	MIR168		328	288	235	227	176	158	414	285	183	12.9709	14.0668	14.7328	13.9235	7.72582	6.61691	5.23198	6.5249	18.1248	13.3925	9.28026	13.5992
	lja-miR168-3p	jre-miR168c	GAUCCCGCCUUGCAUCAACUGAAU	24	MIR168		99	80	67	123	102	110	67	138	80	3.91501	3.90743	4.20041	4.00762	4.18623	3.8348	3.64252	3.88785	2.93324	6.4848	4.05694	4.49166
	aof-miR168b	jre-miR168d.1	UCGCUUGGUGCAGGUCGGG	19	MIR168		69	60	53	35	18	17	58	58	36	2.72864	2.93057	3.32271	2.99398	1.19121	0.676729	0.562935	0.81029	2.53922	2.7255	1.82562	2.36345
	aof-miR168a	jre-miR168d.2	UCGCUUGGUGCAGGUCGGGAA	21	MIR168		4101	4499	3497	2460	2073	1541	4080	3896	2559	162.176	219.744	219.236	200.386	83.7247	77.9366	51.0284	70.8966	178.621	183.078	129.771	163.824
MIR169_1	ata-miR169i-3p	jre-miR169b	GGCAGUCUCCUUGGGCUAGU	20	MIR169_1	1	2	24	19	22	12	14	4	3	6	0.079091	1.17223	1.19116	0.814161	0.748757	0.451153	0.463593	0.554501	0.175119	0.140974	0.304271	0.206788
MIR169_2	cme-miR169g	jre-miR169a	AAGCCAAGGAUGAAUUGCCGG	21	MIR169_2	1	2	16	7	20	38	6	0	3	9	0.079091	0.781487	0.438849	0.433142	0.680689	1.42865	0.198683	0.769341	0	0.140974	0.456406	0.199127
MIR171_1	stu-miR171b-5p	jre-miR171a	AGGUAUUGAUGUGGCUCAAUU	21	MIR171_1	7	9	1	1	23	48	34	5	4	25	0.35591	0.0488429	0.0626927	0.155815	0.782792	1.80461	1.12587	1.23776	0.218899	0.187965	1.2678	0.55822
	aof-miR171a	jre-miR171e	UGAUUGAGCCGUGCCAAUAUC	21	MIR171_1		497	162	169	101	93	63	32	14	105	19.6541	7.91255	10.5951	12.7206	3.43748	3.49643	2.08617	3.00669	1.40095	0.657879	5.32474	2.46119
	aof-miR171b	jre-miR171f.1	UUGAGCCGCGCCAAUAUCACU	21	MIR171_1		62	6	19	3	2	4	45	5	16	2.45182	0.293057	1.19116	1.31201	0.102103	0.0751921	0.132455	0.10325	1.97009	0.234957	0.811389	1.00548
	atr-miR171b	jre-miR171f.2	UUGAGCCGUGCCAAUAUCACA	21	MIR171_1		108	168	152	60	35	32	3	6	23	4.27091	8.20561	9.5293	7.33527	2.04207	1.31586	1.05964	1.47252	0.131339	0.281948	1.16637	0.526553
	cas-miR171c-3p	jre-miR171f.3	UUGAGCCGUGCCAAUAUCACG	21	MIR171_1		245	70	83	52	74	65	42	37	117	9.68865	3.419	5.2035	6.10372	1.76979	2.78211	2.1524	2.23477	1.83875	1.73868	5.93328	3.17024
	aof-miR171c	jre-miR171g.1	UUGAGCCGCGUCAAUAUCUCC	21	MIR171_1		206	66	52	183	135	155	157	143	1391	8.14637	3.22363	3.26002	4.87668	6.2283	5.07547	5.13264	5.4788	6.87341	6.71976	70.5401	28.0444
	sly-miR171e	jre-miR171g.2	UUGAGCCGCGUCAAUAUCUCU	21	MIR171_1		0	23	20	8	10	8	0	0	12	0	1.12339	1.25385	0.792414	0.272275	0.375961	0.264911	0.304382	0	0	0.608542	0.202847
MIR171_2	nta-miR479a	jre-miR479a	CGUGGUGUUGGUUUGGCUCAUC	22	MIR171_2	1	488	1880	1347	2471	1870	1576	95	82	408	19.2982	91.8247	84.4471	65.19	84.0991	70.3046	52.1874	68.8637	4.15907	3.85329	20.6904	9.56759
MIR390	sly-miR390a-5p	jre-miR390a.1	AAGCUCAGGAGGGAUAGCACC	21	MIR390	4	2672	3	0	0	1	1	6	0	6	105.666	0.146529	0	35.2707	0	0.0375961	0.0331138	0.02357	0.262678	0	0.304271	0.188983
	aof-miR390	jre-miR390a.2	AAGCUCAGGAGGGAUAGCGCC	21	MIR390		355	42	62	20	22	24	25	25	41	14.0387	2.0514	3.88695	6.659	0.680689	0.827113	0.794732	0.767511	1.09449	1.17478	2.07918	1.44949
	ata-miR390-3p	jre-miR390b	CGCUAUCUAUCCUGAGUU	18	MIR390		181	6	2	4	1	0	1	2	0	7.15774	0.293057	0.125385	2.52539	0.136138	0.0375961	0	0.0579113	0.0437797	0.0939827	0	0.0459208
	cas-miR390a-3p	jre-miR390c	CGCUAUCUAUCCUGAGUUUCA	21	MIR390		355	68	47	47	57	63	4	4	9	14.0387	3.32132	2.94656	6.76884	1.59962	2.14298	2.08617	1.94292	0.175119	0.187965	0.456406	0.273163
MIR394	aof-miR394	jre-miR394	UUGGCAUUCUGUCCACCUCC	20	MIR394	1	221	739	540	192	177	143	68	22	116	8.73956	36.0949	33.8541	26.2295	6.53461	6.6545	4.73528	5.9748	2.97702	1.03381	5.88257	3.2978
MIR395	lus-miR395e	jre-miR395a.1	CUGAAGUGUUUGGAGGAACUC	21	MIR395	8	1	28	26	93	58	114	0	10	34	0.0395455	1.3676	1.63001	1.01239	3.1652	2.18057	3.77497	3.04025	0	0.469913	1.7242	0.731372
	aof-miR395a	jre-miR395a.2	UGAAGUGUUUGGGGGAACUC	20	MIR395		17	416	258	330	481	430	45	77	145	0.672274	20.3187	16.1747	12.3885	11.2314	18.0837	14.2389	14.518	1.97009	3.61833	7.35321	4.31388
	cme-miR395c	jre-miR395a.3	UUGAAGUGUUUGGGGGAACUC	21	MIR395		2	119	96	148	238	166	26	53	130	0.079091	5.81231	6.0185	3.96997	5.0371	8.94786	5.49689	6.49395	1.13827	2.49054	6.59253	3.40712
	csi-miR395c-3p	jre-miR395b.1	CUGAAGUGUUUGGGGGAACUC	21	MIR395		237	5066	3673	4851	7784	7451	787	1247	2471	9.37228	247.438	230.27	162.36	165.101	292.648	246.731	234.827	34.4546	58.5982	125.309	72.7872
	sly-miR395b	jre-miR395b.2	CUGAAGUGUUUGGGGGAACUCC	22	MIR395		8	42	50	53	133	101	20	21	28	0.316364	2.0514	3.13464	1.83413	1.80382	5.00028	3.3445	3.38287	0.875594	0.986818	1.41993	1.09411
	gma-miR395g	jre-miR395c	CUGAAGUGUUUGGGGGAACUUUU	23	MIR395		4	88	50	85	135	128	12	6	43	0.158182	4.29818	3.13464	2.53033	2.89293	5.07547	4.23857	4.06899	0.525356	0.281948	2.18061	0.995971
	csi-miR395b-5p	jre-miR395d	GUUCCCCGGAAUACUUCAUUG	21	MIR395		0	4	7	7	5	3	4	19	28	0	0.195372	0.438849	0.211407	0.238241	0.18798	0.0993414	0.175188	0.175119	0.892835	1.41993	0.829295
	mdm-miR395j	jre-miR395e	GUUCCCUUGACCACUUCAUUG	21	MIR395		7	39	34	13	31	13	1	3	9	0.276819	1.90487	2.13155	1.43775	0.442448	1.16548	0.43048	0.679468	0.0437797	0.140974	0.456406	0.21372
MIR396	csi-miR396f-3p	jre-miR396d	CUCAAGAAAGCUGUGGGAUA	20	MIR396	6	142	439	345	95	92	73	11	1	51	5.61546	21.442	21.629	16.2288	3.23327	3.45884	2.41731	3.03647	0.481577	0.0469913	2.5863	1.03829
	fve-miR396c-3p	jre-miR396c	GUUCAAUAAAGCUGUGGGAAG	21	MIR396		556	3056	1374	1963	1327	1008	165	33	308	21.9873	149.264	86.1398	85.797	66.8096	49.89	33.3787	50.0261	7.22365	1.55071	15.6192	8.1312
	aof-miR396b	jre-miR396b.1	UUCCACAGCUUUCUUGAACU	20	MIR396		356	1660	734	906	814	454	127	30	114	14.0782	81.0792	46.0165	47.058	30.8352	30.6032	15.0337	25.4907	5.56002	1.40974	5.78115	4.2503
	csi-miR396f-5p	jre-miR396b.2	UUCCACAGCUUUCUUGAACUU	21	MIR396		627	2252	1317	604	491	244	95	22	91	24.795	109.994	82.5663	72.4519	20.5568	18.4597	8.07977	15.6987	4.15907	1.03381	4.61477	3.26922
	aof-miR396a	jre-miR396a.1	UUUCCACGGCUUUCUUGAACU	21	MIR396		20	32	19	11	45	26	6	5	8	0.79091	1.56297	1.19116	1.18168	0.374379	1.69182	0.860959	0.97572	0.262678	0.234957	0.405694	0.30111
	pab-miR396t	jre-miR396a.2	UUCCACGGCUUUCUUGAACUU	21	MIR396		25	20	35	0	21	16	1	0	5	0.988638	0.976858	2.19425	1.38658	0	0.789517	0.529821	0.439779	0.0437797	0	0.253559	0.0991129
MIR397	bdi-miR397b-5p	jre-miR397a	AUUGAGUGCAGCGUUGAUGAA	21	MIR397	2	93	264	129	44	32	14	11	3	3	3.67773	12.8945	8.08736	8.21987	1.49751	1.20307	0.463593	1.05473	0.481577	0.140974	0.152135	0.258229
	mes-miR397b	jre-miR397b	UCAUUGAGUGCAGCGUUGAUG	21	MIR397		353	918	451	135	142	74	9	6	53	13.9596	44.8378	28.2744	29.0239	4.59465	5.33864	2.45042	4.1279	0.394017	0.281948	2.68773	1.12123
MIR398	ppe-miR398b	jre-miR398a	CGUGUUCUCAGGUCGCCCCUG	21	MIR398	14	15	85	45	9	22	9	23	26	14	0.593183	4.15165	2.82117	2.522	0.30631	0.827113	0.298024	0.477149	1.00693	1.22177	0.709965	0.979558
	hbr-miR398	jre-miR398b	GAGACGACCUGAGAUCACAUG	21	MIR398		15	110	49	41	78	44	5	3	24	0.593183	5.37272	3.07194	3.01262	1.39541	2.93249	1.45701	1.9283	0.218899	0.140974	1.21708	0.525652
	gma-miR398b-5p	jre-miR398c.1	GAGUGAUAUCUGAGAACACAAGG	23	MIR398		0	26	3	2	14	50	0	0	3	0	1.26992	0.188078	0.485998	0.0680689	0.526345	1.65569	0.750035	0	0	0.152135	0.0507118
	mtr-miR398a-5p	jre-miR398c.2	GGAGUGAUAUCUGAGAACACAAG	23	MIR398		2	54	2	37	32	61	0	1	3	0.079091	2.63752	0.125385	0.947331	1.25927	1.20307	2.01994	1.4941	0	0.0469913	0.152135	0.0663756
	cpa-miR398	jre-miR398d	GGGGCAACAUGAGAUCACA	19	MIR398		9	49	34	23	11	12	6	0	0	0.35591	2.3933	2.13155	1.62692	0.782792	0.413557	0.397366	0.531238	0.262678	0	0	0.0875594
	lus-miR398f	jre-miR398e	GGUGUUCUCAGGUCGCCCCUG	21	MIR398		33	198	104	41	42	22	33	17	58	1.305	9.6709	6.52004	5.83198	1.39541	1.57903	0.728504	1.23432	1.44473	0.798853	2.94128	1.72829
	sly-miR398a	jre-miR398f.1	UAUGUUCUCAGGUCGCCCCUG	21	MIR398		3175	18526	10681	1831	2379	1062	2660	2315	2799	125.557	904.864	669.621	566.681	62.317	89.441	35.1669	62.3083	116.454	108.785	141.942	122.394
	atr-miR398	jre-miR398f.2	UGUGUUCCCAGGUCGCCCCUG	21	MIR398		11	63	35	12	14	5	29	15	26	0.435001	3.0771	2.19425	1.90212	0.408413	0.526345	0.165569	0.366776	1.26961	0.70487	1.31851	1.09766
	cas-miR398b	jre-miR398g.1	UGUGUUCUCAGGUCACCCCU	20	MIR398		3	25	5	7	4	8	0	2	7	0.118637	1.22107	0.313464	0.551058	0.238241	0.150384	0.264911	0.217845	0	0.0939827	0.354983	0.149655
	bra-miR398-3p	jre-miR398g.2	UGUGUUCUCAGGUCACCCCUG	21	MIR398		5	37	26	4	5	4	9	5	14	0.197728	1.80719	1.63001	1.21164	0.136138	0.18798	0.132455	0.152191	0.394017	0.234957	0.709965	0.446313
	cme-miR398b	jre-miR398g.3	UGUGUUCUCAGGUCACCCCUU	21	MIR398		34	834	178	253	194	264	39	58	158	1.34455	40.735	11.1593	17.7463	8.61071	7.29364	8.74205	8.21546	1.70741	2.7255	8.01246	4.14846
	ata-miR398g-3p	jre-miR398h.1	UGUGUUCUCAGGUCGCCCCCG	21	MIR398		58	177	88	28	59	27	73	45	50	2.29364	8.6452	5.51696	5.48527	0.952964	2.21817	0.894073	1.35507	3.19592	2.11461	2.53559	2.61537
	aof-miR398	jre-miR398h.2	UGUGUUCUCAGGUCGCCCCUG	21	MIR398		90518	371596	207373	54195	91435	33097	119129	85585	95735	3579.58	18149.8	13000.8	11576.7	1844.5	3437.6	1095.97	2126.02	5215.43	4021.75	4854.89	4697.36
	lja-miR398-3p	jre-miR398h.3	UUGUGUUCUCAGGUCACCCCU	21	MIR398		4	118	17	19	20	41	1	11	27	0.158182	5.76346	1.06578	2.32914	0.646654	0.751921	1.35767	0.918747	0.0437797	0.516905	1.36922	0.643301
MIR399	cme-miR399g	jre-miR399f	AGGGCUUCUCUCCCUUGGCAGG	22	MIR399	9	77	116	61	184	87	119	131	123	88	3.045	5.66578	3.82426	4.17835	6.26234	3.27086	3.94054	4.49125	5.73514	5.77993	4.46264	5.3259
	csi-miR399b-5p	jre-miR399e	AGGGCUUCUCUCUUUUGGCAGU	22	MIR399		44	41	16	91	45	40	9	1	26	1.74	2.00256	1.00308	1.58188	3.09713	1.69182	1.32455	2.03784	0.394017	0.0469913	1.31851	0.586505
	pab-miR399c	jre-miR399d.0	CCGCCAAAGGAGAGUUGCCCU	21	MIR399		96	54	32	117	47	83	33	21	70	3.79637	2.63752	2.00617	2.81335	3.98203	1.76701	2.74845	2.8325	1.44473	0.986818	3.54983	1.99379
	ppe-miR399a	jre-miR399d.1	CGCCAAAGGAGAGUUGCCCUU	21	MIR399		201	61	97	431	163	351	35	23	81	7.94865	2.97942	6.0812	5.66975	14.6688	6.12816	11.6229	10.8066	1.53229	1.0808	4.10766	2.24025
	cas-miR399b	jre-miR399c	GGGCAGAUUCACCAUUGGCAGA	22	MIR399		1	36	22	96	32	16	3	2	1	0.0395455	1.75834	1.37924	1.05904	3.26731	1.20307	0.529821	1.66673	0.131339	0.0939827	0.0507118	0.0920112
	csi-miR399c-5p	jre-miR399b	GUGCAGUCCUCCUUUGGC	18	MIR399		33	24	11	63	32	42	0	1	6	1.305	1.17223	0.68962	1.05562	2.14417	1.20307	1.39078	1.57934	0	0.0469913	0.304271	0.117087
	ata-miR399a-3p	jre-miR399a.1	UGCCAAAGGAGAAUUGCCCUG	21	MIR399		341	285	101	1224	531	927	94	41	98	13.485	13.9202	6.33197	11.2457	41.6581	19.9635	30.6965	30.7727	4.11529	1.92664	4.96976	3.67056
	aof-miR399a	jre-miR399a.2	UGCCAAAGGAGAGUUGCCCUG	21	MIR399		94	51	41	239	116	146	10	14	29	3.71728	2.49099	2.5704	2.92622	8.13423	4.36114	4.83462	5.77666	0.437797	0.657879	1.47064	0.855439
	csi-miR399e-3p	jre-miR399g	UGCCAAAGGUGAUUUGCCCGG	21	MIR399		26	18	4	120	50	50	12	15	39	1.02818	0.879172	0.250771	0.719375	4.08413	1.8798	1.65569	2.53988	0.525356	0.70487	1.97776	1.06933
MIR403	csi-miR403b-3p	jre-miR403	UUAGAUUCACGCACAAACUCG	21	MIR403	1	474	354	315	332	409	356	48	41	126	18.7446	17.2904	19.7482	18.5944	11.2994	15.3768	11.7885	12.8216	2.10143	1.92664	6.38969	3.47259
MIR408	cas-miR408	jre-miR408c	AUGCACUGCCUCUUCCCUGGC	21	MIR408	5	1479	8490	4441	778	1262	496	1259	924	907	58.4878	414.676	278.418	250.528	26.4788	47.4462	16.4245	30.1165	55.1186	43.42	45.9956	48.1781
	osa-miR408-5p	jre-miR408b.2	CAGGGAGUGGGCAGAGCA	18	MIR408		0	24	15	0	3	0	5	0	3	0	1.17223	0.940391	0.704207	0	0.112788	0	0.0375961	0.218899	0	0.152135	0.123678
	bdi-miR408-5p	jre-miR408b.1	CAGGGAGUGGGCAGAGCAUGG	21	MIR408		100	863	408	77	133	36	169	101	61	3.95455	42.1514	25.5786	23.8949	2.62065	5.00028	1.1921	2.93767	7.39877	4.74612	3.09342	5.07944
	aof-miR408	jre-miR408a.2	UGCACUGCCUCUUCCCUGGC	20	MIR408		679	3167	1841	314	814	259	357	236	233	26.8514	154.686	115.417	98.9847	10.6868	30.6032	8.57648	16.6222	15.6294	11.09	11.8158	12.8451
	smo-miR408	jre-miR408a.1	UGCACUGCCUCUUCCCUGGCUG	22	MIR408		18	134	75	18	33	11	26	19	21	0.711819	6.54495	4.70195	3.98624	0.61262	1.24067	0.364252	0.739181	1.13827	0.892835	1.06495	1.03202
MIR477	csi-miR477e-5p	jre-miR477a	ACUCUCUCUCAAGGGCUUCUU	21	MIR477	4	39	97	53	78	63	51	43	26	39	1.54227	4.73776	3.32271	3.20092	2.65469	2.36855	1.6888	2.23735	1.88253	1.22177	1.97776	1.69402
	aqc-miR477d	jre-miR477d	ACUCUUCUCUCAAAGGCUUCU	21	MIR477		48	76	32	84	61	38	6	2	17	1.89818	3.71206	2.00617	2.5388	2.85889	2.29336	1.25832	2.13686	0.262678	0.0939827	0.862101	0.406254
	vvi-miR477b-5p	jre-miR477c	AUCUCUCUCAAGGGCUUCUA	20	MIR477		7	7	15	9	10	21	9	7	12	0.276819	0.3419	0.940391	0.519703	0.30631	0.375961	0.69539	0.45922	0.394017	0.328939	0.608542	0.443833
	atr-miR477	jre-miR477b	CGAGGCCUUGGGGGAGAGUG	20	MIR477		23	67	47	25	36	23	43	90	24	0.909547	3.27248	2.94656	2.37619	0.850861	1.35346	0.761618	0.988646	1.88253	4.22922	1.21708	2.44294
MIR482	vvi-miR3633a-3p	jre-miR3633	UUUCCUAGACCACCCAUUCC	20	MIR482	14	76	125	89	69	82	44	34	6	66	3.00546	6.10536	5.57965	4.89683	2.34838	3.08288	1.45701	2.29609	1.48851	0.281948	3.34698	1.70581
	mes-miR482	jre-miR482k	CUUCCCUACUCCGCCCAUUU	20	MIR482		19	101	47	48	42	22	115	100	75	0.751365	4.93313	2.94656	2.87702	1.63365	1.57903	0.728504	1.31373	5.03467	4.69913	3.80339	4.51239
	ppe-miR482c-5p	jre-miR482i	GGAAUGGGCUGUUUGGGAUGA	21	MIR482		1122	1461	1751	2067	819	678	438	212	600	44.3701	71.3595	109.775	75.1682	70.3492	30.7912	22.4512	41.1972	19.1755	9.96216	30.4271	19.8549
	mdm-miR482a-5p	jre-miR482h	UAGGAAUGGGCUGUUUGGGA	20	MIR482		54	24	43	49	28	13	11	0	17	2.13546	1.17223	2.69579	2.00116	1.66769	1.05269	0.43048	1.05029	0.481577	0	0.862101	0.447892
	ppe-miR482f	jre-miR482e.1	UCUUUCCUACUCCACCCAUUCC	22	MIR482		9	14	14	8	6	1	6	3	5	0.35591	0.683801	0.877698	0.639136	0.272275	0.225576	0.0331138	0.176989	0.262678	0.140974	0.253559	0.21907
	pde-miR482a	jre-miR482e.2	UCUUUCCUACUCCUCCCAUUCC	22	MIR482		3047	7589	4842	4190	2999	1820	8448	4167	5477	120.495	370.669	303.558	264.907	142.604	112.751	60.2671	105.207	369.851	195.813	277.749	281.137
	fve-miR482c	jre-miR482f	UCUUUCCUAGUCCUCCCAUCU	21	MIR482		7	22	12	13	8	4	5	1	9	0.276819	1.07454	0.752313	0.701225	0.442448	0.300768	0.132455	0.29189	0.218899	0.0469913	0.456406	0.240765
	fve-miR482b	jre-miR482d	UCUUUCCUAGUCCUCCCAUUCC	22	MIR482		11182	18517	12932	16096	8922	5095	4705	2069	9891	442.198	904.424	810.742	719.121	547.818	335.432	168.715	350.655	205.983	97.2251	501.59	268.266
	mes-miR482b	jre-miR482a.1	UUCCCAAAGACGCCCAUUCCGA	22	MIR482		11	32	20	17	39	11	46	34	24	0.435001	1.56297	1.25385	1.08394	0.578585	1.46625	0.364252	0.803028	2.01387	1.59771	1.21708	1.60955
	eun-miR482c-3p	jre-miR482a.2	UUCCCAAAGCCGCCCAUUCCGA	22	MIR482		13929	74070	35142	43242	40630	20705	98949	72270	37598	550.829	3617.79	2203.15	2123.92	1471.72	1527.53	685.622	1228.29	4331.96	3396.06	1906.66	3211.56
	aof-miR482b	jre-miR482a.3	UUCCCAAAGCCUCCCAUUCCGA	22	MIR482		6	9	6	7	9	5	22	12	5	0.237273	0.439586	0.376156	0.351005	0.238241	0.338365	0.165569	0.247392	0.963153	0.563896	0.253559	0.593536
	nta-miR482c	jre-miR482b.1	UUGCCAAUUCCACCCAUUCCA	21	MIR482		1667	1903	1131	1666	2141	1839	736	525	1606	65.9224	92.9481	70.9055	76.592	56.7014	80.4932	60.8963	66.0303	32.2219	24.6704	81.4432	46.1118
	mes-miR482d	jre-miR482b.2	UUUCCCGAACCACCCAUUCCG	21	MIR482		9	37	24	24	20	12	54	39	33	0.35591	1.80719	1.50463	1.22257	0.816826	0.751921	0.397366	0.655371	2.3641	1.83266	1.67349	1.95675
	eun-miR482b-3p	jre-miR482c	UUUCCUAGUCCUCCCAUUCCAUU	23	MIR482		28	28	16	31	11	12	3	11	13	1.10727	1.3676	1.00308	1.15932	1.05507	0.413557	0.397366	0.621997	0.131339	0.516905	0.659253	0.435832
MIR530	bdi-miR530b	jre-miR530b	UGCAUUUGCACCUGCACCUAU	21	MIR530	2	24	26	16	45	43	68	8	4	16	0.949092	1.26992	1.00308	1.07403	1.53155	1.61663	2.25174	1.79997	0.350238	0.187965	0.811389	0.449864
	fve-miR530	jre-miR530a	UGCAUUUGCACCUGCACCUCU	21	MIR530		1454	377	588	600	312	495	197	152	809	57.4992	18.4138	36.8633	37.5921	20.4207	11.73	16.3913	16.1807	8.6246	7.14268	41.0258	18.931
MIR827_4	mdm-miR827	jre-miR827b	UUAGAUGCCCAUCAACGAACA	21	MIR827_4	1	5867	3475	3462	3607	2603	3974	657	334	4564	232.013	169.729	217.042	206.262	122.762	97.8625	131.594	117.406	28.7633	15.6951	231.449	91.969
undefine	seu-miR11046	jre-miR11046	AUGUGAUUUGGGCGAAAG	18	undefine	31	8	2	3	3	1	1	22	16	0	0.316364	0.0976858	0.188078	0.200709	0.102103	0.0375961	0.0331138	0.0576044	0.963153	0.751861	0	0.571672
	csi-miR1515b-5p	jre-miR1515	UCAUUUUUGCGUGCAAUGAUCC	22	undefine		125	41	53	99	30	40	17	6	80	4.94319	2.00256	3.32271	3.42282	3.36941	1.12788	1.32455	1.94061	0.744255	0.281948	4.05694	1.69438
	cas-miR162a	jre-miR162a	UCGAUAAACCUCUGCAUCC	19	undefine		389	88	82	32	55	62	31	7	38	15.3832	4.29818	5.1408	8.27406	1.0891	2.06778	2.05306	1.73665	1.35717	0.328939	1.92705	1.20439
	fve-miR162-3p	jre-miR162b	UCGAUAAACCUCUGCAUCCAG	21	undefine		2538	1868	1548	1126	1798	1842	436	232	1244	100.366	91.2386	97.0484	96.2178	38.3228	67.5977	60.9956	55.6387	19.0879	10.902	63.0855	31.0251
	csi-miR167e-3p	jre-miR167d	GGUCAUGCUCUGACAGCCUCACU	23	undefine		27	40	35	28	33	17	22	26	41	1.06773	1.95372	2.19425	1.73856	0.952964	1.24067	0.562935	0.918856	0.963153	1.22177	2.07918	1.42137
	mdm-miR171q	jre-miR171b	AUAUUGGUCCGGUUCAAUAAG	21	undefine		56	18	21	9	7	5	1	0	4	2.21455	0.879172	1.31655	1.47009	0.30631	0.263172	0.165569	0.245017	0.0437797	0	0.202847	0.082209
	fve-miR171f-5p	jre-miR171c	CGAUGUUGGUGUGGUUCAAUC	21	undefine		245	65	115	14	32	28	8	1	7	9.68865	3.17479	7.20966	6.69103	0.476482	1.20307	0.927187	0.868914	0.350238	0.0469913	0.354983	0.250737
	csi-miR171f-5p	jre-miR171d	UAUUGGCCUGGUUCACUCAGA	21	undefine		14397	6613	5590	3606	4084	3943	1702	652	2141	569.337	322.998	350.452	414.262	122.728	153.542	130.568	135.613	74.5131	30.6383	108.574	71.2418
	sly-miR172d	jre-miR172	GGAAUCUUGAUGAUGCUGCAG	21	undefine		5	32	13	7	14	0	0	0	0	0.197728	1.56297	0.815006	0.858569	0.238241	0.526345	0	0.254862	0	0	0	0
	aof-miR2118b	jre-miR2118	UUCCCAAAGCCGCCCAUUUCU	21	undefine		6	48	12	43	39	14	64	48	28	0.237273	2.34446	0.752313	1.11135	1.46348	1.46625	0.463593	1.13111	2.8019	2.25558	1.41993	2.15914
	csi-miR393c-3p	jre-miR393	GAUCAUGCUAUCCCUUUGGAU	21	undefine		12	59	31	15	21	19	0	0	0	0.474546	2.88173	1.94347	1.76658	0.510516	0.789517	0.629162	0.643065	0	0	0	0
	aof-miR479	jre-miR479b	UGAGCCGAACCAAUAUCACUC	21	undefine		64	67	45	105	79	75	8	14	78	2.53091	3.27248	2.82117	2.87485	3.57362	2.97009	2.48354	3.00908	0.350238	0.657879	3.95552	1.65455
	eun-miR482c-5p	jre-miR482j	GAGAUUGGAGCUACUGGAAGUUGUG	25	undefine		110	455	253	814	776	541	218	72	396	4.35001	22.2235	15.8613	14.1449	27.704	29.1745	17.9146	24.931	9.54397	3.38338	20.0819	11.0031
	csi-miR482d-3p	jre-miR482g	UCCCUACUCCGCCCAUGCCAUA	22	undefine		8253	28405	14264	9183	8301	4712	31962	19968	14933	326.369	1387.38	894.249	869.334	312.538	312.085	156.032	260.218	1399.29	938.323	757.279	1031.63
	bdi-miR5059	jre-miR5059	UCCUGGGCAGCAACACCA	18	undefine		1285	1131	854	336	116	107	412	426	300	50.816	55.2413	53.5396	53.199	11.4356	4.36114	3.54318	6.44663	18.0372	20.0183	15.2135	17.7564
	osa-miR5072	jre-miR5072	UUCCCCAGUGGAGUCGCCA	19	undefine		103	105	87	52	10	14	50	55	66	4.07319	5.12851	5.45427	4.88532	1.76979	0.375961	0.463593	0.869781	2.18899	2.58452	3.34698	2.70683
	aof-miR5139b	jre-miR5139b	AACCUGUCUCUGAUACCA	18	undefine		498	402	334	95	49	53	61	28	32	19.6937	19.6349	20.9394	20.0893	3.23327	1.84221	1.75503	2.27684	2.67056	1.31576	1.62278	1.8697
	aof-miR5139a	jre-miR5139a	UCGAAACCUGGCUCUGAUACCA	22	undefine		694	612	550	481	273	344	112	77	168	27.4446	29.8919	34.481	30.6058	16.3706	10.2637	11.3912	12.6751	4.90333	3.61833	8.51958	5.68041
	osa-miR5149	jre-miR5149	GGGACUGUGACGAUUUGU	18	undefine		45	39	18	7	13	12	16	16	3	1.77955	1.90487	1.12847	1.6043	0.238241	0.488749	0.397366	0.374785	0.700475	0.751861	0.152135	0.534824
	csi-miR536-5p	jre-miR536	GACCCCAGCUGGACCAUC	18	undefine		14	41	22	8	3	4	32	27	23	0.553637	2.00256	1.37924	1.31181	0.272275	0.112788	0.132455	0.172506	1.40095	1.26877	1.16637	1.2787
	ath-miR5653	jre-miR5653	UUGAGUUGAGUUGAGUUGAGU	21	undefine		31	16	10	4	9	9	8	0	0	1.22591	0.781487	0.626927	0.878108	0.136138	0.338365	0.298024	0.257509	0.350238	0	0	0.116746
	bdi-miR7785-3p	jre-miR7785	UUUUUCUUUGAGCCUCAUGAGC	22	undefine		175	333	267	288	330	230	45	16	80	6.92046	16.2647	16.739	13.308	9.80192	12.4067	7.61618	9.9416	1.97009	0.751861	4.05694	2.25963
	rgl-miR7972	jre-miR7972	UUGUCAGGGUUGUGAUUCUCC	21	undefine		12566	10222	6570	8022	7120	5468	1365	346	2211	496.929	499.272	411.891	469.364	273.024	267.684	181.066	240.591	59.7593	16.259	112.124	62.714
	aof-miR8155	jre-miR8155	CGUAACCUGUCUCUGAUAC	19	undefine		11	10	24	1	1	2	1	0	0	0.435001	0.488429	1.50463	0.809352	0.0340344	0.0375961	0.0662276	0.0459527	0.0437797	0	0	0.0145932
	ath-miR8175	jre-miR8175	CGAUCCCCGGCAACGGCGCCA	21	undefine		632	554	387	371	104	86	791	597	274	24.9928	27.059	24.2621	25.4379	12.6268	3.90999	2.84779	6.46152	34.6297	28.0538	13.895	25.5262
	eun-miR827-5p	jre-miR827a	UUUGUUGAUGGUCAUCUAAUC	21	undefine		44	11	16	15	14	23	7	1	13	1.74	0.537272	1.00308	1.09345	0.510516	0.526345	0.761618	0.599493	0.306458	0.0469913	0.659253	0.337568
	csi-miR858-3p	jre-miR858	CUCGUUGUCUGUUCGACCUUG	21	undefine		187	789	381	171	259	154	50	13	46	7.39501	38.5371	23.8859	23.2727	5.81989	9.73738	5.09953	6.8856	2.18899	0.610887	2.33274	1.71087
	ppt-miR894	jre-miR894	UUCACGUCGGGUUCACCA	18	undefine		63977	73054	46689	29931	9052	8281	13130	7905	20852	2530	3568.17	2927.06	3008.41	1018.68	340.32	274.216	544.407	574.827	371.466	1057.44	667.912
	csi-miR9560-5p	jre-miR9560a	ACAGGCGGUGGAACAAAUAUGAAC	24	undefine		59	1012	215	359	1348	2361	293	529	919	2.33318	49.429	13.4789	21.747	12.2184	50.6795	78.1817	47.0265	12.8275	24.8584	46.6041	28.0967
	csi-miR9560-3p	jre-miR9560b	UCAUAUUUUUUCCACCACCUGU	22	undefine		4	59	13	32	92	118	4	7	35	0.158182	2.88173	0.815006	1.28497	1.0891	3.45884	3.90743	2.81846	0.175119	0.328939	1.77491	0.759657
	tae-miR9773	jre-miR9773	CUUUUUUUUAUGUUAUUU	18	undefine		1	1	2	13	23	53	1	0	8	0.0395455	0.0488429	0.125385	0.071258	0.442448	0.864709	1.75503	1.02073	0.0437797	0	0.405694	0.149825
