# Supplementary material for: Integrated Analysis of Seed microRNA and mRNA Transcriptome Reveals Important Functional Genes and microRNA-Targets in the Process of Walnut (Juglans regia) Seed Oil Accumulation
Source: Int J Mol Sci. 2020 Nov 29;21(23):9093. doi: 10.3390/ijms21239093 (PMC7731449; doi:10.3390/ijms21239093)
Supplement: Supplementary file 1 [file ijms-21-09093-s001.zip › Table S7.xls]

## Sheet: MFEI
Table S7. Novel candidate miRNAs in Juglans regia kernels
										Mature_readcount									Normalized reads CPM
novel miRNA	ID	Sequence	MFE	Length	AMFE	GC_content	MFEI	Mature	Lenght	G1_1	G1_2	G1_3	G2_1	G2_2	G2_3	G3_1	G3_2	G3_3	G1_1	G1_2	G1_3	G2_1	G2_2	G2_3	G3_1	G3_2	G3_3
jre-miRn1a	jre-m0027-3p	CAUCAGCCCCACACCAGCACACACUCAACCUAUUGAGUGUAAAAAAAAAAAAAAGUAAUGUGAAGUGUGUGCUGGUGUGGGGCUGAU	51	87	58.6207	43.6782	1.34211	UAAUGUGAAGUGUGUGCUGGUG	22	170	40	34	33	38	35	34	15	28	6.72274	1.95372	2.13155	1.12314	1.42865	1.15898	1.48851	0.70487	1.41993
jre-miRn1b	jre-m25884-3p	CAUCAACCCCACACCAGCACACACUCAACCUAUUAAGUGUAAAAAAAAAAAAAGUAAUGUGAAGUGUGUGCUGGUGUGGGGCUGAU	43.4	86	50.4651	41.8605	1.20556	UAAUGUGAAGUGUGUGCUGGUG	22	170	40	34	33	38	35	34	15	28	6.72274	1.95372	2.13155	1.12314	1.42865	1.15898	1.48851	0.70487	1.41993
jre-miRn2	jre-m0111-3p	AUUUGGUGACGGUUUACUGUUCAACCGUCACAAAAAAUAUUUUUAGUGACGGUUGGAAGUGUUCCUUUCGGUACAA	26	76	34.2105	38.1579	0.896552	UUAGUGACGGUUGGAAGUGUUCCU	24	125	59	53	53	90	107	10	2	26	4.94319	2.88173	3.32271	1.80382	3.38365	3.54318	0.437797	0.0939827	1.31851
jre-miRn3	jre-m0173-5p	CCCCCCUCAAGUUUAGGGGUUUCGGAUUGAACCGCUAAAAUUGAGGGGGUUUCAAUCCGAAACCCCAAAUUCAGUUUGGGGU	41.5	82	50.6098	48.7805	1.0375	GUUUAGGGGUUUCGGAUUGAACCG	24	28	20	6	5	18	5	0	2	3	1.10727	0.976858	0.376156	0.170172	0.676729	0.165569	0	0.0939827	0.152135
jre-miRn4	jre-m0259-5p	AUCAUCCCAUAAUGUGGCAUUAGAUGAUAGGUUCACAAAUGAAAUAUAAUAAAUAGACUCCAAUCAUCUAAUGCCACAUCAUAGGAUGAUG	37.9	91	41.6484	32.967	1.26333	AAUGUGGCAUUAGAUGAUAGGUUC	24	16	2	9	7	5	11	0	0	7	0.632728	0.0976858	0.564235	0.238241	0.18798	0.364252	0	0	0.354983
jre-miRn5	jre-m10739-3p	AUUCACAAUCCAUCUCAACUCAUCUCAAGUCAUCUUCGAAUCCAAACGUCUCCUUAGAUGUUGAAAUGAAUUGAAUUGAGUUGAGAUGAUAAAAUAUU	31.1	98	31.7347	32.6531	0.971875	AAUGAAUUGAAUUGAGUUGAGAUG	24	40	20	19	26	13	22	6	0	0	1.58182	0.976858	1.19116	0.884895	0.488749	0.728504	0.262678	0	0
jre-miRn6	jre-m10754-3p	GAGCGAACCUCUCUGGAAGAGGUUCGCUCGACUUCCACUCGACCUGUCGCUUGAGCAGAACUCUUCCAGAGAGGUUCGCU	48	80	60	56.25	1.06667	UCGCUUGAGCAGAACUCUUCCAGA	24	10	28	10	14	26	36	15	1	15	0.395455	1.3676	0.626927	0.476482	0.977498	1.1921	0.656696	0.0469913	0.760677
jre-miRn7	jre-m10757-3p	UUAACUGUCAUAGUCGCUCCAGUUCUGACAACUCUCAAUUAGUGUAUGUCAAGACCGGAGGAGAGUAGUCAAGGCCAGAGAGACUAUGACAGUCAAGCAAUUA	40	103	38.835	43.6893	0.888889	CAAGGCCAGAGAGACUAUGACAGU	24	7	15	2	1	10	6	0	1	0	0.276819	0.732644	0.125385	0.0340344	0.375961	0.198683	0	0.0469913	0
jre-miRn8a	jre-m10800-5p	AACUCCUUAAAUUUUAGGGGUUUCGGAUUGAACCCCUGAAUUGAGUUAGGGGUUUCAAUUAAAACCCCUAAAUU	33.1	74	44.7297	36.4865	1.22593	AUUUUAGGGGUUUCGGAUUGAACC	24	25	16	8	5	11	8	0	0	3	0.988638	0.781487	0.501542	0.170172	0.413557	0.264911	0	0	0.152135
jre-miRn8b	jre-m10801-5p	AACUCCUUAAAUUUUAGGGGUUUCGGAUUGAACCCCUGAAUUGAGUUAGGGGUUUCAAUUAAAACCCCUAAAUUGUGUGUUUUU	33.1	84	39.4048	35.7143	1.10333	AUUUUAGGGGUUUCGGAUUGAACC	24	25	16	8	5	11	8	0	0	3	0.988638	0.781487	0.501542	0.170172	0.413557	0.264911	0	0	0.152135
jre-miRn8c	jre-m19943-5p	AACUCCUUAAAUUUUAGGGGUUUCGGAUUGAACCCCUGAAUUGAGUUAGGGGUUUCAAUUAAAACCCCUAAAUUUUAGGGGUUC	42.9	84	51.0714	38.0952	1.34062	AUUUUAGGGGUUUCGGAUUGAACC	24	25	16	8	5	11	8	0	0	3	0.988638	0.781487	0.501542	0.170172	0.413557	0.264911	0	0	0.152135
jre-miRn8d	jre-m28763-5p	AAACCCAUUAAUUUUAGGGGUUUCGGAUUGAACCCCUAAAUUGAGUUAGGGGUUUGAAUUGAAACCCCCCCAAGUUGAGGGGUUUC	42.6	86	49.5349	43.0233	1.15135	AUUUUAGGGGUUUCGGAUUGAACC	24	25	16	8	5	11	8	0	0	3	0.988638	0.781487	0.501542	0.170172	0.413557	0.264911	0	0	0.152135
jre-miRn9	jre-m10978-3p	UCACCCGGGUUUCGGCCUGGAUCUGACCCGGAUCAAUCCGGUCCGGGUUUCGGUCCGGAUUUGAGAUCCGGGUUCCGGU	47.5	79	60.1266	62.0253	0.969388	UUCGGUCCGGAUUUGAGAUCC	21	21	8	7	4	1	5	0	0	7	0.830456	0.390743	0.438849	0.136138	0.0375961	0.165569	0	0	0.354983
jre-miRn10	jre-m10995-5p	AAUUUUUUCAAAUUGAUAUGGUUUGAUGUGGUACAUUAGAUUAUAAAACUAACGUAUCAUAUGAAAUCGUAUCAGUCAGUAAGUUUA	27.1	87	31.1494	25.2874	1.23182	AAUUGAUAUGGUUUGAUGUGGUAC	24	33	19	16	14	9	13	5	1	0	1.305	0.928015	1.00308	0.476482	0.338365	0.43048	0.218899	0.0469913	0
jre-miRn11	jre-m11000-3p	AAUUGGACAGUUUUGCUCAGUUUUGUCCGAAAAGAUAUUUUUGGGACGAAAUUGGUAUUUUUGUCCCAAA	27.6	70	39.4286	34.2857	1.15	UUUGGGACGAAAUUGGUAUUU	21	1	0	1	6	4	16	0	0	0	0.0395455	0	0.0626927	0.204207	0.150384	0.529821	0	0	0
jre-miRn12a	jre-m11063-5p	GAACAUAUAUAAUACCUGUACCGGCCGGACGGUCGAAACGAAAAAUUUCGACCGUACCGGCCGGUACGGUACGAAAUUUAAAA	44.4	83	53.494	45.7831	1.16842	AAUACCUGUACCGGCCGGACGGUC	24	16	10	12	8	5	10	1	6	8	0.632728	0.488429	0.752313	0.272275	0.18798	0.331138	0.0437797	0.281948	0.405694
jre-miRn12b	jre-m11502-5p	GAAUAGAUAUAAUACCUGUACCGGCCGGACGGUCGAAACGAAAAAUUUCGACCGUAUCGGCCGGUACGGUACGAAAUUUAAAA	42.5	83	51.2048	44.5783	1.14865	AAUACCUGUACCGGCCGGACGGUC	24	16	10	12	8	5	10	1	6	8	0.632728	0.488429	0.752313	0.272275	0.18798	0.331138	0.0437797	0.281948	0.405694
jre-miRn12c	jre-m19410-5p	AAACAGAUAUAAUACCUGUACCGGCCGGACGGUCGAAACGAAAAAUUUCGGCCGUACCGGCCGGUACGGUACGAAAUUUAAAA	43.8	83	52.7711	46.988	1.12308	AAUACCUGUACCGGCCGGACGGUC	24	16	10	12	8	5	10	1	6	8	0.632728	0.488429	0.752313	0.272275	0.18798	0.331138	0.0437797	0.281948	0.405694
jre-miRn12d	jre-m22923-5p	GAAUAGAUAUAAUACCUGUACCGGCCGGACGGUCGAAACGAAAAAUUUCGACCGUACCGGCCGGUACGGUACAAAAUUUAAAA	45.2	83	54.4578	44.5783	1.22162	AAUACCUGUACCGGCCGGACGGUC	24	16	10	12	8	5	10	1	6	8	0.632728	0.488429	0.752313	0.272275	0.18798	0.331138	0.0437797	0.281948	0.405694
jre-miRn12e	jre-m2648-5p	GAACAUAUAUAAUACCUGUACCGGCCGGACGGUCGAAACGAAAAAUUUCGACCGUACCAGCCGGUACGGUACGAAAUUUAAAA	38.2	83	46.0241	44.5783	1.03243	AAUACCUGUACCGGCCGGACGGUC	24	16	10	12	8	5	10	1	6	8	0.632728	0.488429	0.752313	0.272275	0.18798	0.331138	0.0437797	0.281948	0.405694
jre-miRn13	jre-m11065-3p	UUUUAUUUUAACUCAUCUUAUCUCAUCUCUAAAAAUAAAUGAGAUUUAAGUUAUGUUUAGAUGUUGAAGUGAGUUGAGUUGAGUUG	20.9	86	24.3023	25.5814	0.95	AUGUUUAGAUGUUGAAGUGAGUUG	24	50	31	31	23	38	44	18	3	5	1.97728	1.51413	1.94347	0.782792	1.42865	1.45701	0.788035	0.140974	0.253559
jre-miRn14a	jre-m11176-3p	ACUGUUCAUUAUUGUUGAUGAACGGUAAUGAAGGUAAUAUAAACAAUUGCAAAAAAAAAAAAAACCUCUACACUGUUCAUUACUGUUGAUGAACAG	26.3	96	27.3958	29.1667	0.939286	AACCUCUACACUGUUCAUUACUGU	24	20	1	4	0	2	10	0	0	1	0.79091	0.0488429	0.250771	0	0.0751921	0.331138	0	0	0.0507118
jre-miRn14b	jre-m25405-3p	ACUGUUCAUUAUUGUUGAUGAACGGUAAUGAAGGUAAUAUAAACAAUUGCAAAAAAAAAAACCUCUACACUGUUCAUUACUGUUGAUGAACAG	26.4	93	28.3871	30.1075	0.942857	AACCUCUACACUGUUCAUUACUGU	24	20	1	4	0	2	10	0	0	1	0.79091	0.0488429	0.250771	0	0.0751921	0.331138	0	0	0.0507118
jre-miRn14c	jre-m8920-3p	ACUGUUCAUUAUUGUUGAUGAACGGUAAUGAAGGUAAUAUAAACAAUUGCAAAAAAAAAAAAAAACCUCUACACUGUUCAUUACUGUUGAUGAACAG	26.3	97	27.1134	28.866	0.939286	AACCUCUACACUGUUCAUUACUGU	24	20	1	4	0	2	10	0	0	1	0.79091	0.0488429	0.250771	0	0.0751921	0.331138	0	0	0.0507118
jre-miRn15	jre-m11193-5p	AAACAUAUAAAAUCCGCUCCGACUCUGACUCCGACUUGUCGGAGCGGAGUCAGAUUUUAUUAUUAU	27.1	66	41.0606	40.9091	1.0037	AAUCCGCUCCGACUCUGACUC	21	14	13	7	5	1	6	24	5	3	0.553637	0.634958	0.438849	0.170172	0.0375961	0.198683	1.05071	0.234957	0.152135
jre-miRn16	jre-m11240-5p	AAAUCGUGUUAACGGGUCAUGUUUGUGUCGUGUCGUGUCAAGGUAUGUACAUUACACUUCAUGGGUCGACACGAACACGACCCGUUAAGGAUUUC	41.7	95	43.8947	45.2632	0.969767	AACGGGUCAUGUUUGUGUCGUGUC	24	12	3	10	0	2	3	0	0	0	0.474546	0.146529	0.626927	0	0.0751921	0.0993414	0	0	0
jre-miRn17	jre-m11268-3p	AAAAGAUAUCCAUAAUACCGAAUGGGUAGUGAUAGGCUUACUACCUAUCUACUACCCAUCUACUAUUUGUAGUGUUUUUA	25.7	80	32.125	33.75	0.951852	AUCUACUACCCAUCUACUAUUUGU	24	119	31	18	30	33	44	0	2	8	4.70592	1.51413	1.12847	1.02103	1.24067	1.45701	0	0.0939827	0.405694
jre-miRn18	jre-m11423-3p	UCCGGUCCGGGACCGGUUCUUAGAAUGUGAAAACCGGCCGGUUCCGGUUUUAAGAUUUUUCGGACCGGACCGAACCGGACUGG	41.5	83	50	56.6265	0.882979	UUAAGAUUUUUCGGACCGGACCGA	24	6	12	4	1	11	6	8	4	10	0.237273	0.586115	0.250771	0.0340344	0.413557	0.198683	0.350238	0.187965	0.507118
jre-miRn19	jre-m11445-3p	AUUUUACUCAUUAUCUGCACACUAAACAUAAUUUUUUAAAUUUUAAUUUUUUUUCCCUUACUAAAUAUGUGGUGUAUGGAUGAUGAGUAGAAA	24.5	93	26.3441	23.6559	1.11364	ACUAAAUAUGUGGUGUAUGGAUGA	24	62	22	28	17	46	14	6	0	3	2.45182	1.07454	1.7554	0.578585	1.72942	0.463593	0.262678	0	0.152135
jre-miRn20	jre-m11490-5p	AGUUAGAUUUUGAAUUGAUUUGGCCUCCUAGACCAACCUUUAUAUAGGAGGCCAAUGCAAUACAAUAGUCAUCCU	27.7	75	36.9333	37.3333	0.989286	UGAAUUGAUUUGGCCUCCUAGACC	24	25	30	25	20	37	30	10	4	12	0.988638	1.46529	1.56732	0.680689	1.39105	0.993414	0.437797	0.187965	0.608542
jre-miRn21a	jre-m11520-5p	CGGAACAGAUAUAGUACCUGUAUCGGCCGGACGGCCGAAACGAAAAAUUUCGGCCGUAUCGGCCGGUAUGGUACGAAAUUUAAAACACUGUCGUGGUCUC	44.6	100	44.6	50	0.892	AUAGUACCUGUAUCGGCCGGACGG	24	41	22	11	14	10	14	5	8	11	1.62137	1.07454	0.68962	0.476482	0.375961	0.463593	0.218899	0.375931	0.55783
jre-miRn21b	jre-m15991-5p	CGGUAUAGAUAUAGUACCUGUAUCGGCCGGACGGCCGAAACGAAAAAUUUCGACCGUACCGGCCGGUACGGUACGAAAUUUAAAACACUGA	43	91	47.2527	48.3516	0.977273	AUAGUACCUGUAUCGGCCGGACGG	24	41	22	11	14	10	14	5	8	11	1.62137	1.07454	0.68962	0.476482	0.375961	0.463593	0.218899	0.375931	0.55783
jre-miRn21c	jre-m4689-5p	CGGAACAAAUAUAGUACCUGUAUCGGCCGGACGGCCGAAACGAAAAAUUUCGGCCGUAUCGGCCGGUACGGUACGAAAUUUAAAACA	44.6	87	51.2644	48.2759	1.0619	AUAGUACCUGUAUCGGCCGGACGG	24	41	22	11	14	10	14	5	8	11	1.62137	1.07454	0.68962	0.476482	0.375961	0.463593	0.218899	0.375931	0.55783
jre-miRn22a	jre-m11525-5p	AGCACUAUCCAAAUUGGAAAAUGCUGGAGCUCCCGCUGGGGGCUCCCGCUGGAGCUCCAGUGUAUUUUAUGAGGUGUA	36.9	78	47.3077	52.5641	0.9	AAAUUGGAAAAUGCUGGAGCUCCC	24	15	2	1	0	10	2	0	0	0	0.593183	0.0976858	0.0626927	0	0.375961	0.0662276	0	0	0
jre-miRn22b	jre-m11741-5p	GAACAUUAUUAAAUUGGAAAAUGCUGGAGCUCCCGCUGGGGGCUCCGCUGAGAGCUCCCGCUGGAGCUCCAGCGUAUUUUAUUAUGUGUAU	47.3	91	51.978	49.4505	1.05111	AAAUUGGAAAAUGCUGGAGCUCCC	24	15	2	1	2	10	2	0	0	0	0.593183	0.0976858	0.0626927	0.0680689	0.375961	0.0662276	0	0	0
jre-miRn22c	jre-m14937-5p	GAACAUUAUUAAAUUGGAAAAUGCUGGAGCUCCCGCUGGGGGCUCCCGCUGAGAGCUCCCGCUGGAGCUCUAGCGUAUUUUAUUAUGUGUAU	44.4	92	48.2609	48.913	0.986667	AAAUUGGAAAAUGCUGGAGCUCCC	24	15	2	1	2	10	2	0	0	0	0.593183	0.0976858	0.0626927	0.0680689	0.375961	0.0662276	0	0	0
jre-miRn22d	jre-m16291-5p	AGCACUAUCCAAAUUGGAAAAUGCUGGAGCUCCCGCUGGGGGCUCCCGCUGGGAGCUCCCGCUGGAGCUCCAGUGUAUUUUAUGAGGUGUA	53.7	91	59.011	56.044	1.05294	AAAUUGGAAAAUGCUGGAGCUCCC	24	15	2	1	0	10	2	0	0	0	0.593183	0.0976858	0.0626927	0	0.375961	0.0662276	0	0	0
jre-miRn22e	jre-m16898-5p	UUAGAGUUGGAAAUUGGAAAAUGCUGGAGCUCCCGCUGGGGGCUCCCGCUGGGAGCUCCCGCUGGAGCUCCAGUGUAUUUUAU	49.7	83	59.8795	55.4217	1.08043	AAAUUGGAAAAUGCUGGAGCUCCC	24	15	2	1	0	10	2	0	0	0	0.593183	0.0976858	0.0626927	0	0.375961	0.0662276	0	0	0
jre-miRn23a	jre-m11556-3p	UUAAUUGCUUGACUGUCAUAGUCUCUUCGGCCUUGAGAGUUAUCAAGGUCGGACAGUUUGUGACAGUUAAGUAAUUA	43.3	77	56.2338	38.961	1.44333	CAAGGUCGGACAGUUUGUGACAGU	24	18	16	7	3	3	0	0	0	2	0.711819	0.781487	0.438849	0.102103	0.112788	0	0	0	0.101424
jre-miRn23b	jre-m15949-3p	UAAUUGCUUGACUGUCAAAGUCUCUCUGGCCUUGAGAGUUUUCAAGGUCGGACAGUUUGUGACAGUUAAGUAAUUA	40.4	76	53.1579	39.4737	1.34667	CAAGGUCGGACAGUUUGUGACAGU	24	18	16	7	3	3	0	0	0	2	0.711819	0.781487	0.438849	0.102103	0.112788	0	0	0	0.101424
jre-miRn23c	jre-m3011-3p	UUAAUUGCUUGACUGUCAUAGUCUCUCCGGCCUUGAGAGUUGUCAAGGUCGGACAGUUUGUGACAGUUAAGUAAUUA	46.1	77	59.8701	41.5584	1.44063	CAAGGUCGGACAGUUUGUGACAGU	24	18	16	7	3	3	0	0	0	2	0.711819	0.781487	0.438849	0.102103	0.112788	0	0	0	0.101424
jre-miRn24	jre-m1161-3p	UUAUUCUACUCAUAAUCCAUAUACCACACAUUUGAUAAGAGAAUAAAAUUAAAGAAAUCCUAAAAAUGAUGGUGUGUGGUGUAUGAGGUUUAGGAAUAG	25.4	99	25.6566	29.2929	0.875862	AUGAUGGUGUGUGGUGUAUGAGGU	24	105	44	37	35	33	26	4	1	11	4.15228	2.14909	2.31963	1.19121	1.24067	0.860959	0.175119	0.0469913	0.55783
jre-miRn25a	jre-m11681-5p	ACCGGUCAGGUCCGAUCCGGUUUUGGACAAAAUUUAGGAUAGAACCGGUAUGUACCGGUUUUAUAUUUUCCAAAACCGAUUAUGCACCGGUU	35.8	92	38.913	43.4783	0.895	UCCGAUCCGGUUUUGGACAAAAUU	24	12	4	7	11	19	24	4	1	1	0.474546	0.195372	0.438849	0.374379	0.714325	0.794732	0.175119	0.0469913	0.0507118
jre-miRn25b	jre-m1701-5p	ACCGGUCCGGUCCGAUCCGGUUUUGGACAAAAUUUAGGAUAGAACCGGUAUGUACCGGUUUUAUAUUUUCCAAAACCGAUUAUGCACCGGUU	35.8	92	38.913	44.5652	0.873171	UCCGAUCCGGUUUUGGACAAAAUU	24	12	4	7	11	19	24	4	1	1	0.474546	0.195372	0.438849	0.374379	0.714325	0.794732	0.175119	0.0469913	0.0507118
jre-miRn26a	jre-m11691-5p	UCUUUUAUUUUUGGAAAAUGCUAGAGCUCCCGCUGGGGCUCCCGCUGGAGCUCUAGUGUAUUUUUUUAUGUAUAUUU	28.7	77	37.2727	40.2597	0.925806	UUGGAAAAUGCUAGAGCUCCCGCU	24	100	32	45	16	40	42	39	25	31	3.95455	1.56297	2.82117	0.544551	1.50384	1.39078	1.70741	1.17478	1.57207
jre-miRn26b	jre-m1349-5p	GUUUUUUUAUUUGGAAAAUGCUAGAGCUCCCGCUGGGGGCUCCCGCUGGGAGCUCCCGCUGGAGCUCUAGUGUAUUUUUUUAUGUGUAUUUUU	46.9	93	50.4301	46.2366	1.0907	UUGGAAAAUGCUAGAGCUCCCGCU	24	107	34	48	16	40	42	39	28	33	4.23137	1.66066	3.00925	0.544551	1.50384	1.39078	1.70741	1.31576	1.67349
jre-miRn26c	jre-m15047-5p	UAUAUCUCUAUUGGAAAAUGCUAGAGCUCCCGCUGGGGGCUCCCGCUGGGAGCUCCCGCUGGAGCUCUAGUGUAUUUUUUUAUGUGUAU	47.5	89	53.3708	49.4382	1.07955	UUGGAAAAUGCUAGAGCUCCCGCU	24	107	36	48	15	40	43	39	30	33	4.23137	1.75834	3.00925	0.510516	1.50384	1.42389	1.70741	1.40974	1.67349
jre-miRn26d	jre-m26308-5p	UAUUAUUCUUUUGGAAAAUGCUAGAGCUCCCGCUGGGGGCUCCCGCUGGGAGCUCCCGCUGGAGCUCUAGUGUAUUUUUUUAUGUGUAUUU	46.8	91	51.4286	47.2527	1.08837	UUGGAAAAUGCUAGAGCUCCCGCU	24	107	34	48	16	40	42	39	28	33	4.23137	1.66066	3.00925	0.544551	1.50384	1.39078	1.70741	1.31576	1.67349
jre-miRn26e	jre-m6503-5p	UCAUAUAUAAUUGGAAAAUGCUAGAGCUCCCGCUGGGGGCUCCCGCUGGAGCUCUAAUGUAUUUUUUUAUGUGUAU	32.6	76	42.8947	42.1053	1.01875	UUGGAAAAUGCUAGAGCUCCCGCU	24	107	37	48	15	40	43	39	30	33	4.23137	1.80719	3.00925	0.510516	1.50384	1.42389	1.70741	1.40974	1.67349
jre-miRn27	jre-m11784-5p	GAGUGUGUAAAUGUUGUGCAGUCGCUUUGAAAAAAAAUGAAUAAUUAUGUAGCAUUAUUUUUCAAAACCACUGUACGGCGUCUACGCAUUUUACG	34	95	35.7895	34.7368	1.0303	AUGUUGUGCAGUCGCUUUGAAAAA	24	428	310	273	291	379	375	137	78	181	16.9255	15.1413	17.1151	9.90402	14.2489	12.4177	5.99782	3.66532	9.17884
jre-miRn28	jre-m1183-3p	GCUUUUGUGACCAAUUUAUUACAAUUAAAAGACUAUUUGUAACCAAUUUUAAUUACAAAUAGUCAUUUUGCUGGAAUUAACUGGUAACAAAUAA	22.2	94	23.617	24.4681	0.965217	AGUCAUUUUGCUGGAAUUAACUGG	24	10	3	1	4	10	8	0	0	1	0.395455	0.146529	0.0626927	0.136138	0.375961	0.264911	0	0	0.0507118
jre-miRn29	jre-m11942-5p	AAAACCGGAAAACUGGACCGGACCGGACCGAACCGGACCGGUUGGUCCGGUUUUGAACCGGUCCGGUCCGGAACCGGUUCC	56.9	81	70.2469	62.963	1.11569	AACUGGACCGGACCGGACCGAACC	24	30	24	13	5	12	8	11	14	28	1.18637	1.17223	0.815006	0.170172	0.451153	0.264911	0.481577	0.657879	1.41993
jre-miRn30	jre-m12116-5p	UUGAGAGUUGAGUAUUUGGAUGUUAGACUCAACUUAAAAUUAGAUUGAACUCAACUGAGCCCAGUUGAGUUUGGGAAUCAAAUGCUACCUUAAU	29.9	94	31.8085	35.1064	0.906061	AGUAUUUGGAUGUUAGACUCAACU	24	365	122	80	88	159	177	11	7	16	14.4341	5.95884	5.01542	2.99503	5.97777	5.86115	0.481577	0.328939	0.811389
jre-miRn31	jre-m12157-3p	CACAAACUAACAUGAUUUCAUAUGAUAGUACGCUAGAUCUAUUUUAUAAUAAAAGUAGCAUUACAAUCUAACGUACCAUAUCAAGCCAUAUUAGUUUGU	25.5	99	25.7576	28.2828	0.910714	AUCUAACGUACCAUAUCAAGCCAU	24	10	4	1	4	12	7	4	0	0	0.395455	0.195372	0.0626927	0.136138	0.451153	0.231797	0.175119	0	0
jre-miRn32	jre-m1216-5p	CAUUAAGUUUAAUGGGUCGUGUUUGGGUUGACCCAUAUCGUGUAAUAUACACGACCUGGCACAAUACAAACACGAUCCGUUAAUACGAUUUGUCAGC	39.8	97	41.0309	41.2371	0.995	AAUGGGUCGUGUUUGGGUUGACCC	24	43	21	20	18	25	20	3	0	1	1.70046	1.0257	1.25385	0.61262	0.939901	0.662276	0.131339	0	0.0507118
jre-miRn33	jre-m12168-3p	CUGAGAUAUUUGUUCUACAUUACUCAUGAGAUUUUGUUUAAGAAGAAAAUAAUUUCUGUCAUGACUGGUGUAGACAUGAGCUUAU	22.2	85	26.1176	30.5882	0.853846	AUUUCUGUCAUGACUGGUGUAGAC	24	558	190	194	113	271	372	22	5	20	22.0664	9.28015	12.1624	3.84589	10.1885	12.3183	0.963153	0.234957	1.01424
jre-miRn34a	jre-m12254-5p	GCUCUACACAAAAAGGAAAAUGAUAGAGCCACCGCUCGCUGGGAGCCACCGUUGGCUCUAUCAUGUAUUUUUUGAUGUAUUUU	31.7	83	38.1928	43.3735	0.880556	AAAAGGAAAAUGAUAGAGCCACCG	24	58	20	13	11	11	17	6	5	9	2.29364	0.976858	0.815006	0.374379	0.413557	0.562935	0.262678	0.234957	0.456406
jre-miRn34b	jre-m19060-5p	GCAUAUUUCAAAAAGGAAAAUGAUAGAGCCACCGCUGGUGGCUCCCGCUGGGAGUUACCGCUGGCUCUAUCAUGUAUUUUUUUAUAUAUUU	40.2	91	44.1758	41.7582	1.05789	AAAAGGAAAAUGAUAGAGCCACCG	24	78	34	20	16	18	24	6	9	19	3.08455	1.66066	1.25385	0.544551	0.676729	0.794732	0.262678	0.422922	0.963524
jre-miRn35	jre-m12282-5p	UUAAUGAAAACGACGUGUCGUUUUGUUUCGGAGCCCAUUUAGUGUGUAAUGACAAAAACGACACGUCUUUUUUCAAUUGAU	26.5	81	32.716	35.8025	0.913793	CGACGUGUCGUUUUGUUUCGGAGC	24	9	30	6	16	23	17	0	5	2	0.35591	1.46529	0.376156	0.544551	0.864709	0.562935	0	0.234957	0.101424
jre-miRn36	jre-m12336-3p	UGAAUAAAACGACGCCGUUUGGUUUCAGUUAUGUUAAAACAUAACUACAGACUUAAAACGACGUCGUUCCAAUUA	23.8	75	31.7333	34.6667	0.915385	CUACAGACUUAAAACGACGUC	21	2	5	13	3	14	8	4	8	11	0.079091	0.244215	0.815006	0.102103	0.526345	0.264911	0.175119	0.375931	0.55783
jre-miRn37a	jre-m12407-3p	CUUACAAACUGAUGUAGUUCGUCAGAUUAUAAAAUUAUUUUUAUUGCAAAAUAGAUUUAACGGAUCAGAUGAAACCACAUCAAUUUGUGAA	24.4	91	26.8132	27.4725	0.976	UAACGGAUCAGAUGAAACCACAUC	24	47	21	13	10	13	19	1	0	3	1.85864	1.0257	0.815006	0.340344	0.488749	0.629162	0.0437797	0	0.152135
jre-miRn37b	jre-m12414-3p	UCUUACAAAUUGAUGUAGUUGGUCAGAUUAUAAAAUUAUUUUUAUUAUAAAGUAGAUUUAACGGAUCAGAUGAAACCACAUCAAUUUGUGAG	28.2	92	30.6522	26.087	1.175	UAACGGAUCAGAUGAAACCACAUC	24	47	21	13	10	13	19	1	0	3	1.85864	1.0257	0.815006	0.340344	0.488749	0.629162	0.0437797	0	0.152135
jre-miRn38	jre-m12613-3p	UAUUUUAUUUGGAGUUGUUCUUAAAUAGCUAAGCAUUGGCAUUGUUAGGGUCUAUUUGGGAACACAAUUGCAAUAAGAU	21.8	79	27.5949	31.6456	0.872	AGGGUCUAUUUGGGAACACAAUU	23	6	1	2	3	3	10	3	0	2	0.237273	0.0488429	0.125385	0.102103	0.112788	0.331138	0.131339	0	0.101424
jre-miRn39	jre-m1262-5p	AUAAAUUUUUAAAUUGAUGUGACUUAAUAUGAUACGUUAUAUUAUAAAGUAGAUCAACUGUAUCUUAUGAAAUUAUAUUAAUUUAUAGAUUUAUU	20.1	95	21.1579	15.7895	1.34	AAAUUGAUGUGACUUAAUAUGAUA	24	32	9	18	14	34	17	0	3	7	1.26546	0.439586	1.12847	0.476482	1.27827	0.562935	0	0.140974	0.354983
jre-miRn40	jre-m12634-5p	UUGAAGUCAAAAUGUUUGUUCACUUUUGGAGAUCACCUCGGGCGUAUUUUCGAAAGAAAGAACAAAAUUUUUGAAAUCUA	23.9	80	29.875	32.5	0.919231	AAUGUUUGUUCACUUUUGGAGAUC	24	0	0	0	0	22	21	0	1	2	0	0	0	0	0.827113	0.69539	0	0.0469913	0.101424
jre-miRn41	jre-m12655-5p	UCAUAAAUUGACGUGGUUCGUCAGAUUGUAAAGUUAUUUUUAUUGUAAAAUAAAUUUAAUAAAUCGGAUUUAAUCACAUUAAUUUAUAU	18.7	89	21.0112	20.2247	1.03889	ACGUGGUUCGUCAGAUUGUAAAGU	24	35	21	25	23	44	61	3	14	4	1.38409	1.0257	1.56732	0.782792	1.65423	2.01994	0.131339	0.657879	0.202847
jre-miRn42	jre-m12705-3p	UCAACUCAACUCAACUCAGUUUAGCAUCCAAAUACAAAUGUGUUUGGAUGUUAAAAUGAGUUUCAAUGUAUUUA	27.4	74	37.027	29.7297	1.24545	UUGGAUGUUAAAAUGAGUUUC	21	49	27	16	19	28	26	2	0	1	1.93773	1.31876	1.00308	0.646654	1.05269	0.860959	0.0875594	0	0.0507118
jre-miRn43	jre-m1281-5p	CAUCAUCCUAUGAUGUGGCAUUAGGUGAUUGAAAAUUAUUUAUUACAUUUCACUUGUAAACCUGUCAUUUAAUGCCACAUCAUGGGAUGCUGG	42.6	93	45.8065	35.4839	1.29091	UGAUGUGGCAUUAGGUGAUUGAA	23	19	12	10	14	34	28	6	6	2	0.751365	0.586115	0.626927	0.476482	1.27827	0.927187	0.262678	0.281948	0.101424
jre-miRn44a	jre-m12863-3p	UCUAAUUACUUUACUGUCACAAACUCUUUGGCCUUGACAAUAUCAAGGCCGGAGAGACUUUGACAGUCAAGCAUUUUGG	34.2	79	43.2911	40.5063	1.06875	AGGCCGGAGAGACUUUGACAGUCA	24	23	29	21	12	27	20	6	5	3	0.909547	1.41644	1.31655	0.408413	1.01509	0.662276	0.262678	0.234957	0.152135
jre-miRn44b	jre-m18373-3p	GUCUAAUUACUUAACUGUCACAAACUCUCCAUCCUUGACAACUCUCAAGGCCGGAGAGACUUUGACAGUCAAGCAAUUUGA	30.2	81	37.284	41.9753	0.888235	AGGCCGGAGAGACUUUGACAGUCA	24	23	29	21	12	27	20	6	5	3	0.909547	1.41644	1.31655	0.408413	1.01509	0.662276	0.262678	0.234957	0.152135
jre-miRn45	jre-m12921-5p	AUGGUAACAGUUUCAAACCGUCAUCAAAUAUCUUUAGUCACGUUUUGGUAAUUUUUUUAUGACGGUUUUCUCUGUUACAAA	21.6	81	26.6667	30.8642	0.864	UUUCAAACCGUCAUCAAAUAUCUU	24	21	6	12	0	9	9	11	13	17	0.830456	0.293057	0.752313	0	0.338365	0.298024	0.481577	0.610887	0.862101
jre-miRn46	jre-m12922-3p	CCGUACCGGCCGGUACGGCCGGUACAGGUACUAUAUAUGUUCCGUACCGGUCAAAAUACCGGCCGUUUCG	36.1	70	51.5714	57.1429	0.9025	UUCCGUACCGGUCAAAAUACC	21	1	5	2	12	11	13	8	10	10	0.0395455	0.244215	0.125385	0.408413	0.413557	0.43048	0.350238	0.469913	0.507118
jre-miRn47	jre-m12924-3p	CAUUCAAAUUUUCGUUCGAAUGUUAAUGGACCAAUGCUCAAACGUAAUGGGUUUAACGUUCGGACGUUAUUUCGAAUA	25.1	78	32.1795	35.8974	0.896429	UAAUGGGUUUAACGUUCGGACGUU	24	13	11	3	5	12	3	0	0	0	0.514092	0.537272	0.188078	0.170172	0.451153	0.0993414	0	0	0
jre-miRn48	jre-m13157-5p	AUUAUCUCAUAAUGUGACAUUAGAUGAUUAGAGAUUAUUUAUUAUAUUUUAUAUAUGAAUUUAUUAUCUAAUAUCACAUCAUAGACGAUGAA	21.1	92	22.9348	19.5652	1.17222	AAUGUGACAUUAGAUGAUUAGAGA	24	27	3	8	1	13	8	0	0	0	1.06773	0.146529	0.501542	0.0340344	0.488749	0.264911	0	0	0
jre-miRn49	jre-m13173-3p	GGCUUUUAAAAAAAAUUUCGGAGUCGGAAUCGGAGCUUCUUGGAGCUCCAACUCCGACUCCAACUCCGAAUAGAUAUUCAAAGC	31.7	84	37.7381	44.0476	0.856757	ACUCCGACUCCAACUCCGAAUAGA	24	45	25	20	20	23	14	32	20	18	1.77955	1.22107	1.25385	0.680689	0.864709	0.463593	1.40095	0.939827	0.912812
jre-miRn50	jre-m13209-5p	ACAGAAAAUGUCUUUUAGUGACGGUCUAGGGACUGUCACAAUUUCCCAACCGUCACUAAAAAGCAAUUGUGUU	27	73	36.9863	39.726	0.931034	UCUUUUAGUGACGGUCUAGGGACU	24	118	101	98	85	128	159	23	27	87	4.66637	4.93313	6.14389	2.89293	4.8123	5.2651	1.00693	1.26877	4.41193
jre-miRn51	jre-m13214-3p	AACAUAUAAAAAAAUACAUGCUAGAGCCCGCGGUAGCUCCCAGCGGGAGCCACCAGCGGUGGCUCUAGCAGUACUCAUAUAUAUA	40	85	47.0588	48.2353	0.97561	ACCAGCGGUGGCUCUAGCAGUACU	24	57	13	31	8	15	8	6	17	6	2.25409	0.634958	1.94347	0.272275	0.563941	0.264911	0.262678	0.798853	0.304271
jre-miRn52	jre-m13215-5p	UAUAUAUAUGAGUACUGCUAGAGCCACCGCUGGUGGCUCCCGCUGGGAGCUACCGCGGGCUCUAGCAUGUAUUUUUUUAUAUGU	50.3	84	59.881	48.8095	1.22683	AGUACUGCUAGAGCCACCGCUGGU	24	27	17	13	8	7	21	2	4	1	1.06773	0.830329	0.815006	0.272275	0.263172	0.69539	0.0875594	0.187965	0.0507118
jre-miRn53	jre-m13363-3p	CCAGAAAACCGGUCCGGACCGGACCGGACCGAACUGGACCGGUUUUACCGGUUUUGAACCGGUCCAGUCCAGAACCGGUUUUUAAA	46	86	53.4884	55.814	0.958333	UUUGAACCGGUCCAGUCCAGAACC	24	5	16	21	52	40	20	2	3	9	0.197728	0.781487	1.31655	1.76979	1.50384	0.662276	0.0875594	0.140974	0.456406
jre-miRn54a	jre-m13402-5p	CCCUAUUUUAAGAUUUUGAUUUAGGAAAUGAACAGUGGUUCCCUAAAUAUAGGAAAUCACUAUUCAUCCCCUAAAUCUUUUUUUAUUAAUAUUU	28.1	94	29.8936	26.5957	1.124	AGAUUUUGAUUUAGGAAAUGAACA	24	12	4	4	6	14	35	5	2	12	0.474546	0.195372	0.250771	0.204207	0.526345	1.15898	0.218899	0.0939827	0.608542
jre-miRn54b	jre-m14100-5p	CCCUAUUUUAAGAUUUUGAUUUAGGAAAUGAACAGUGGUUCCCUAAAUAUAGGGAACCACUAUUCAUCCCCUAAAUCAUUUUUUAUUAAUAUUU	38.5	94	40.9574	28.7234	1.42593	AGAUUUUGAUUUAGGAAAUGAACA	24	12	4	4	6	14	35	5	2	12	0.474546	0.195372	0.250771	0.204207	0.526345	1.15898	0.218899	0.0939827	0.608542
jre-miRn54c	jre-m14907-5p	CCCUAUUUUAAGAUUUUGAUUUAGGAAAUGAACAGUGGGAACCACUAUUCAUCCCCUAAAUUAUUUUUUAUUAAUAUUU	20.7	79	26.2025	26.5823	0.985714	AGAUUUUGAUUUAGGAAAUGAACA	24	9	4	4	6	13	29	5	2	12	0.35591	0.195372	0.250771	0.204207	0.488749	0.960301	0.218899	0.0939827	0.608542
jre-miRn54d	jre-m26793-5p	CCCUAUUUUAAGAUUUUGAUUUAGGAAAUGAACAGUGGUUUCUUAAAUAUAGGGAACCACUAUUCAUCCCCUAAAUCAUUUUUUAUUAAUAUUU	32.9	94	35	26.5957	1.316	AGAUUUUGAUUUAGGAAAUGAACA	24	12	4	4	6	14	35	5	2	12	0.474546	0.195372	0.250771	0.204207	0.526345	1.15898	0.218899	0.0939827	0.608542
jre-miRn54e	jre-m6934-5p	CCCUAUUUUAAGAUUUUGAUUUAGGAAAUGAACAGUGGUUCCCUAAAUAUAGGGAAUCACUAUUCAUCCCCUAAAUCAUUUUUUAUUAAUAUUU	35.9	94	38.1915	27.6596	1.38077	AGAUUUUGAUUUAGGAAAUGAACA	24	12	4	4	6	14	35	5	2	12	0.474546	0.195372	0.250771	0.204207	0.526345	1.15898	0.218899	0.0939827	0.608542
jre-miRn54f	jre-m7963-5p	CCCUAUUUUAAGAUUUUGAUUUAGGAAAUGAACAGUGGUUCCUAAAUAUAGGGAACCACUAUUCAUCCCCUAAAUCAUUUUUUAUUAAUAUUU	33.7	93	36.2366	27.957	1.29615	AGAUUUUGAUUUAGGAAAUGAACA	24	12	4	4	6	14	35	5	2	12	0.474546	0.195372	0.250771	0.204207	0.526345	1.15898	0.218899	0.0939827	0.608542
jre-miRn55	jre-m13414-3p	AGUAUAGGCCAUGUGAUUUAGGACUUCCAUUAGGGAGUUACAAAUGAUAUCUUCUAACAUCCCAAUAGAAGGCUCAAAUCACAUAGCCUAUAC	36.4	93	39.1398	37.6344	1.04	CAAUAGAAGGCUCAAAUCACA	21	8	28	9	57	60	49	3	0	7	0.316364	1.3676	0.564235	1.93996	2.25576	1.62258	0.131339	0	0.354983
jre-miRn56	jre-m13490-5p	UUAGGAAGAUAAUCGGUGCGUAAUCAGUUUUGAAAAAUACAAAACCGGUACAUACCGGUUCGGUCCUAAA	23.4	70	33.4286	38.5714	0.866667	AAUCGGUGCGUAAUCAGUUUUGAA	24	32	28	23	20	39	31	0	2	7	1.26546	1.3676	1.44193	0.680689	1.46625	1.02653	0	0.0939827	0.354983
jre-miRn57	jre-m13497-5p	UCAUUUUAGCAUGAGGACGUUCGAACGUAGAGUUUGACAUUUGAAUAAUUCAAUUGUAUUUACAUUCGAACGUUUGUUAGAAUGU	27.6	85	32.4706	31.7647	1.02222	AUGAGGACGUUCGAACGUAGAGU	23	3	4	4	4	3	12	5	0	7	0.118637	0.195372	0.250771	0.136138	0.112788	0.397366	0.218899	0	0.354983
jre-miRn58a	jre-m13510-3p	AUUUGGUGACGGUUUACUGUUCAACCGUCACAAAAAAGUAUUUUUAGUGAUGGUUGGAAGUGUUCCGUUCGAUACA	27.6	76	36.3158	38.1579	0.951724	UUAGUGAUGGUUGGAAGUGUUCC	23	10	5	0	7	6	4	1	0	1	0.395455	0.244215	0	0.238241	0.225576	0.132455	0.0437797	0	0.0507118
jre-miRn58b	jre-m28006-3p	AUUUGGUGACGGUUUACUGUUCAACCGUCACAAAAAAUAUUUUUAGUGAUGGUUGGAAGUGUUCCGUUCGUUACA	27.4	75	36.5333	37.3333	0.978571	UUAGUGAUGGUUGGAAGUGUUCC	23	10	5	0	7	6	4	1	0	1	0.395455	0.244215	0	0.238241	0.225576	0.132455	0.0437797	0	0.0507118
jre-miRn59	jre-m13518-5p	AAAAAAAAAAACGGCUGACUUAGAUUUACUGUUCAUGAACAGUAAUGAACAGUAACAUUAUAGCGGCUUUUAAGUAUAGG	21.4	80	26.75	31.25	0.856	ACGGCUGACUUAGAUUUACUGUUC	24	459	217	186	163	327	374	22	5	7	18.1514	10.5989	11.6608	5.54761	12.2939	12.3846	0.963153	0.234957	0.354983
jre-miRn60a	jre-m13532-3p	UUCUACUCAUAAUCCAUAUACCACACAUUUGAUAAGAAAAUAAAAUUAAAAAAAUCAUAAAAAAGAUGGUGUGUGGUGUAUGAGGUUUAGGAAUAGA	24.8	97	25.567	26.8041	0.953846	AGAUGGUGUGUGGUGUAUGAGGUU	24	58	21	17	17	11	3	0	1	1	2.29364	1.0257	1.06578	0.578585	0.413557	0.0993414	0	0.0469913	0.0507118
jre-miRn60b	jre-m20259-3p	AAUUAUUCUACUCAUAAUCCAUAUACCAUAUAUUUAAUAAGAAAAUAAAAUUAAAAAAUUAUAAAAAAGAUGGUGUGUGGUGUAUGAGGUUUAAAAAUAGA	23.6	101	23.3663	19.802	1.18	AGAUGGUGUGUGGUGUAUGAGGUU	24	57	21	17	17	11	1	4	6	1	2.25409	1.0257	1.06578	0.578585	0.413557	0.0331138	0.175119	0.281948	0.0507118
jre-miRn60c	jre-m23294-3p	UUCUACUCAUAAUCCAUAUACCACACAUUUGAUAAGAGAAUAAAAUUAAAAAAAUCAUAAAAAAGAUGGUGUGUGGUGUAUGAGGUUUAGGAAUAGA	24.8	97	25.567	27.8351	0.918519	AGAUGGUGUGUGGUGUAUGAGGUU	24	58	21	17	17	11	3	0	1	1	2.29364	1.0257	1.06578	0.578585	0.413557	0.0993414	0	0.0469913	0.0507118
jre-miRn61	jre-m13537-5p	UCUCAUCUCAACUCAUCUCAUCUCAACUCAACUCAGGUUGUGUUUGGAUGUUGAAGUGAGUUGAGUUGAGUUGAGUUGAGAUGAUA	43.5	86	50.5814	39.5349	1.27941	ACUCAUCUCAUCUCAACUCAACUC	24	14	15	15	2	8	13	7	3	4	0.553637	0.732644	0.940391	0.0680689	0.300768	0.43048	0.306458	0.140974	0.202847
jre-miRn62a	jre-m13566-3p	ACGAAAUCCUUAACGGGUCGUGUUCGUGUUGACCCGUUAAGUGUAAUGUACAUACCUUGACACGACACGAACACGAUCCGUUAACACGAUUUGAC	44.1	95	46.4211	45.2632	1.02558	ACGACACGAACACGAUCCGUUAAC	24	48	16	35	30	26	30	3	7	16	1.89818	0.781487	2.19425	1.02103	0.977498	0.993414	0.131339	0.328939	0.811389
jre-miRn62b	jre-m22794-3p	ACGAAAUCCUUAACGGGUCGUGUUCGUGUUGACCCGUUAAGUGUAAUGUACAUGUCUUGACACGACACGAACACGAUCCGUUAACACGAUUUGAC	42.8	95	45.0526	45.2632	0.995349	ACGACACGAACACGAUCCGUUAAC	24	48	16	35	30	26	30	3	7	16	1.89818	0.781487	2.19425	1.02103	0.977498	0.993414	0.131339	0.328939	0.811389
jre-miRn63a	jre-m13647-5p	AUUAUCUCAUGAUGUGACAUUAGAUGAUAGGUUCACAAGUGAAAUAUAAUAAAUAGUCUCCAAUCAUCUAAUGUCACAUCAUGAAAUGAUG	37.7	91	41.4286	29.6703	1.3963	GAUGUGACAUUAGAUGAUAGGUUC	24	11	7	12	2	7	7	0	2	0	0.435001	0.3419	0.752313	0.0680689	0.263172	0.231797	0	0.0939827	0
jre-miRn63b	jre-m13900-5p	AUUAUUUUAUGAUGUGACAUUAGAUGAUAGGUUCACAAGUGAAAUAUAAUAAAUAAUCUCUAAUCAUCUAAUAUCAUAUUAUAGGAUGAUG	27.1	91	29.7802	23.0769	1.29048	GAUGUGACAUUAGAUGAUAGGUUC	24	11	7	12	2	7	7	0	2	0	0.435001	0.3419	0.752313	0.0680689	0.263172	0.231797	0	0.0939827	0
jre-miRn63c	jre-m16471-5p	AUCAUCCUAUGAUGUGACAUUAGAUGAUAGGUUCAUAAGUAAAAUAUAAUAAAUAAUUUUCAAUCAUCUAAUACCAUAUCAUUGGAUGAUG	29	91	31.8681	25.2747	1.26087	GAUGUGACAUUAGAUGAUAGGUUC	24	11	7	12	2	7	6	0	2	0	0.435001	0.3419	0.752313	0.0680689	0.263172	0.198683	0	0.0939827	0
jre-miRn63d	jre-m20512-5p	AUCAUUCUAUGAUGUGACAUUAGAUGAUAGGUUCAUAAGUAAAAUAUAAUAAAUAGUCUCCAAUCAUCUAAUGUCACAUUAUGAAAUGAUG	35.1	91	38.5714	26.3736	1.4625	GAUGUGACAUUAGAUGAUAGGUUC	24	11	7	12	2	7	6	0	2	0	0.435001	0.3419	0.752313	0.0680689	0.263172	0.198683	0	0.0939827	0
jre-miRn64	jre-m13660-5p	AACUUGAAUAAUGGAUUGCCUUGACCUCCUAGGCCAACCUUUAUAUAGGAGGUCAAGGCAAGACAAUAGUCAUUCU	33.7	76	44.3421	40.7895	1.0871	AUGGAUUGCCUUGACCUCCUAGGC	24	44	4	6	6	12	14	0	1	1	1.74	0.195372	0.376156	0.204207	0.451153	0.463593	0	0.0469913	0.0507118
jre-miRn65	jre-m13680-5p	AGCUACUCCGAAUUCCGACUCCGAAUUUCGAUGACUCCGACUUCGUCGGAGUCGGAGUCGGAGUCGGACGGAGUC	45.8	75	61.0667	57.3333	1.06512	AAUUCCGACUCCGAAUUUCGAUGA	24	43	31	22	11	32	55	11	7	26	1.70046	1.51413	1.37924	0.374379	1.20307	1.82126	0.481577	0.328939	1.31851
jre-miRn66	jre-m13739-5p	GACUGUCACAGUCUCUCCGGCCUUGACAACUCUCAUCCGAUCUUGACAACUCCGACCUUGAGAGUUGUCAAGGUUGAAGAGUCUAUGACAGUUA	48.4	94	51.4894	47.8723	1.07556	GUCUCUCCGGCCUUGACAACUCUC	24	37	17	25	9	18	12	28	17	24	1.46318	0.830329	1.56732	0.30631	0.676729	0.397366	1.22583	0.798853	1.21708
jre-miRn67	jre-m13749-5p	UUAAACGAUAUUGACUGAUUCUCACUCACGGAGACGUUCGUGAGUGGGAGUCUAUCACUUAAGAGUCC	28	68	41.1765	44.1176	0.933333	UUGACUGAUUCUCACUCACGG	21	18	5	11	0	8	11	0	0	0	0.711819	0.244215	0.68962	0	0.300768	0.364252	0	0	0
jre-miRn68	jre-m13796-3p	UAUAUAGGAGACCAAGGUAAUACAAGAGUUUUACUUGAGCAAUUGCACAAUUGCUCAAGUAAAACUCUUGUAUUGCCUUGGCCUCAUAUAU	58.7	91	64.5055	35.1648	1.83438	AGUAAAACUCUUGUAUUGCCUUGG	24	23	2	16	5	9	1	0	0	1	0.909547	0.0976858	1.00308	0.170172	0.338365	0.0331138	0	0	0.0507118
jre-miRn69	jre-m13810-3p	UAUGCAUCUGUCCCACACCGGCACACACUCAACCUAUUGAGUGUAAAAUAAAAAAUAAAAAAAUAAUGUAAAGUGUGUGCCGGUGUGGGGCAGAUGCAUAG	58.9	101	58.3168	40.5941	1.43659	GUAAAGUGUGUGCCGGUGUGGGGC	24	154	25	31	32	29	26	38	23	22	6.09001	1.22107	1.94347	1.0891	1.09029	0.860959	1.66363	1.0808	1.11566
jre-miRn70a	jre-m13844-5p	GGCCGUUUUGGCCUAAAUUUCGGUCUGUACCGGCCUAUAUUUCGGUCGGUACCGGCCGAUAUUUCGGCCUGUGUGUUU	37.6	78	48.2051	52.5641	0.917073	GCCUAAAUUUCGGUCUGUACCGGC	24	7	5	4	5	19	19	3	4	17	0.276819	0.244215	0.250771	0.170172	0.714325	0.629162	0.131339	0.187965	0.862101
jre-miRn70b	jre-m19051-5p	GGCCGUUUCGGCCUAAAUUUCGGUCUGUACCGGCCUAUAUUUCGGCCGGUACCGGCCGAUAUUUCGGCCUGUGUUUUU	40.5	78	51.9231	53.8462	0.964286	GCCUAAAUUUCGGUCUGUACCGGC	24	7	5	4	5	19	19	3	4	17	0.276819	0.244215	0.250771	0.170172	0.714325	0.629162	0.131339	0.187965	0.862101
jre-miRn70c	jre-m23612-5p	GGCCGUUUCGGCCUAAAUUUCGGUCUGUACCGGCCUAUAUUUCGGCCGGUACAGGCCGAUAUUUCGGCCUGUGUAUUU	45.2	78	57.9487	52.5641	1.10244	GCCUAAAUUUCGGUCUGUACCGGC	24	7	5	4	5	19	19	3	4	17	0.276819	0.244215	0.250771	0.170172	0.714325	0.629162	0.131339	0.187965	0.862101
jre-miRn71	jre-m1406-3p	AGGGUGAAACCGGUCCGGUCCGGUCCGGUUUUGGAUAAAAUUUAGGACCGAACCGGUAUGUACUGGUUUUGUAUU	32.5	75	43.3333	48	0.902778	UUAGGACCGAACCGGUAUGUACUG	24	65	26	38	11	39	77	10	20	29	2.57046	1.26992	2.38232	0.374379	1.46625	2.54976	0.437797	0.939827	1.47064
jre-miRn72a	jre-m14097-5p	CUACAGUGGUUUUAAUCUCGUACCGUACCGGUCGGUACGGCUGGUAUUUGCUGUAUCGGCCAUUGGGCCGGUACAGGUAUCAUGUAU	38.2	87	43.908	50.5747	0.868182	UUUAAUCUCGUACCGUACCGGUCG	24	17	17	12	9	10	12	3	4	5	0.672274	0.830329	0.752313	0.30631	0.375961	0.397366	0.131339	0.187965	0.253559
jre-miRn72b	jre-m3395-5p	UUACAGUGGUUUUAAUCUCGUACCGUACCGGUCGGUACGGCUGGUAUUUGCUGUAUCGGCCAUUGGGCCGGUACAGGUAUCAUGUAU	38.2	87	43.908	49.4253	0.888372	UUUAAUCUCGUACCGUACCGGUCG	24	17	17	12	9	10	12	3	4	5	0.672274	0.830329	0.752313	0.30631	0.375961	0.397366	0.131339	0.187965	0.253559
jre-miRn73a	jre-m14108-3p	CUAAAUAAUGGGCCCAAAGUGGCCCAAAACGAAUUCUGGGCCCAAAGGGGCCCAAAAACUGAUUCUGGGCCAUUUAGGACCUAGUACCAUA	38.3	91	42.0879	48.3516	0.870455	ACUGAUUCUGGGCCAUUUAGGACC	24	32	18	16	4	5	3	0	0	0	1.26546	0.879172	1.00308	0.136138	0.18798	0.0993414	0	0	0
jre-miRn73b	jre-m25646-3p	CUAAAUAAUGGGUCCAAAGUGGCCCAAAACGAAUUCUGGGCCCAAAGGGGCCCAAAAACUGAUUCUGGGCCAUUUAGGACCUAGAAAAAUG	43.4	91	47.6923	46.1538	1.03333	ACUGAUUCUGGGCCAUUUAGGACC	24	32	18	16	4	5	3	0	0	0	1.26546	0.879172	1.00308	0.136138	0.18798	0.0993414	0	0	0
jre-miRn73c	jre-m3875-3p	AUAAAUAAUGGGCCCAAAGUGGCCCAAAACGAAUUCUGGGCCCAAAGGGGUCCAAAAACUGAUUCUGGGCCAUUUAGGACCCAGAAAAAAG	37.9	91	41.6484	46.1538	0.902381	ACUGAUUCUGGGCCAUUUAGGACC	24	32	18	16	4	5	3	0	0	0	1.26546	0.879172	1.00308	0.136138	0.18798	0.0993414	0	0	0
jre-miRn74	jre-m14127-5p	UCUUAUUAUGUAGGAUCGUGCUACAGCUCCCGCUGGGGGCUCCCGCUGGGAGCUCCCGUUGGAGCUGUAGUGUAUUUUUAUAUGUAUUUU	47.9	90	53.2222	48.8889	1.08864	UAGGAUCGUGCUACAGCUCCCGCU	24	16	14	12	3	3	7	11	3	5	0.632728	0.683801	0.752313	0.102103	0.112788	0.231797	0.481577	0.140974	0.253559
jre-miRn75	jre-m14145-3p	CUGGAGGUAUUGGUUUAGGAGGGUAACCAGUAUGUAAUUGGUUUUAAAAAAUACAAAACCGGUGCAUACUGGUUCGGUCUUAAAUUUUGUCUAAAAUCAGA	32.3	101	31.9802	35.6436	0.897222	ACUGGUUCGGUCUUAAAUUUUGUC	24	16	9	5	11	14	16	1	0	1	0.632728	0.439586	0.313464	0.374379	0.526345	0.529821	0.0437797	0	0.0507118
jre-miRn76	jre-m14152-3p	ACAUCAGCCCCACACCAGCACACACUCAACCUAUUGAGUGUAAAAAAAAAAAAAAGUAAUGUGAAGUGUGUGCUGGUGUGGGGCUGAUG	53.8	89	60.4494	43.8202	1.37949	AAUGUGAAGUGUGUGCUGGUGU	22	163	37	28	41	41	36	45	20	32	6.44592	1.80719	1.7554	1.39541	1.54144	1.1921	1.97009	0.939827	1.62278
jre-miRn77	jre-m14161-3p	GGGUGUAACCGGUCCGGUCCGGUUCGGUUUUAUAUAAAAUUUAGGACCGAACCGAUAUGUACCGGUUUUAUAU	31.8	73	43.5616	43.8356	0.99375	UUAGGACCGAACCGAUAUGUACC	23	77	27	42	20	48	97	18	22	39	3.045	1.31876	2.63309	0.680689	1.80461	3.21204	0.788035	1.03381	1.97776
jre-miRn78a	jre-m14171-5p	UGAAGCAAUUUUAAAUGGGUCUGUGUAUAUUGACCAAUUUGGUUCAAUAUAGAACAGAUUCCAUGAAAAAAAAUUUCGA	23.1	79	29.2405	29.1139	1.00435	UUAAAUGGGUCUGUGUAUAUUGAC	24	30	142	92	94	138	87	7	5	2	1.18637	6.93569	5.76773	3.19924	5.18826	2.8809	0.306458	0.234957	0.101424
jre-miRn78b	jre-m27214-5p	UGAAGCAAUUUUAAAUGGGUCUGUGUAUAUUGACCGAUUUGGUUCAAUAUAGAAUAGAUUCCAUGAAAAAAAAAUUCGA	20.9	79	26.4557	29.1139	0.908696	UUAAAUGGGUCUGUGUAUAUUGAC	24	30	142	93	94	138	87	7	5	2	1.18637	6.93569	5.83042	3.19924	5.18826	2.8809	0.306458	0.234957	0.101424
jre-miRn79	jre-m14203-5p	AAAAAUCUGAAGGCCGACUCGUGAUGAUUUGAUGAUUUACUCGAUCUACAUGUCAUUAUUUUGGUUUUAGAUUUCU	21.4	76	28.1579	32.8947	0.856	AGGCCGACUCGUGAUGAUUUGAUG	24	12	0	0	1	3	10	0	0	0	0.474546	0	0	0.0340344	0.112788	0.331138	0	0	0
jre-miRn80	jre-m1423-5p	GGGUGGCGCUUGAGUGUGGCUUGAGCGAACAUCACACAAAUUGCUCGAUCGAGCCUUUGCUCGAGUGUGGCUCG	37.3	74	50.4054	56.7568	0.888095	UGAGUGUGGCUUGAGCGAACA	21	18	4	11	6	9	11	0	2	4	0.711819	0.195372	0.68962	0.204207	0.338365	0.364252	0	0.0939827	0.202847
jre-miRn81	jre-m14345-5p	AUAUAACGGGACCUGGAGUGGUGAGAAUAGCUUUACUCUAAUAUUUUAGAUGGAAAAUGCUAAGCGUCCCACUCUCAGCUCCCGUUGGG	35.3	89	39.6629	44.9438	0.8825	ACCUGGAGUGGUGAGAAUAGCUUU	24	28	10	12	7	2	8	7	0	0	1.10727	0.488429	0.752313	0.238241	0.0751921	0.264911	0.306458	0	0
jre-miRn82	jre-m14357-3p	UUUUGCGUACUCCUUGCACACUCUACUAAUGUGAUUGACCGCAUUAGAUGGCUGAUGCGGCCAAUCACAUUAGUGGAGUGUGCAAGGAGUACGCAAAA	80.8	98	82.449	45.9184	1.79556	CAUUAGUGGAGUGUGCAAGGA	21	19	18	11	12	21	23	6	1	5	0.751365	0.879172	0.68962	0.408413	0.789517	0.761618	0.262678	0.0469913	0.253559
jre-miRn83	jre-m1436-3p	CUUUAGUGAUGGUUUCCAGAAACUGUCACAGAAAAUUCCUUUUAGUGACGGUUUUUUAGUGACGGUUUAGGGACUGUCACAAUUU	29.9	85	35.1765	37.6471	0.934375	UUUUUAGUGACGGUUUAGGGACU	23	19	7	16	5	20	9	5	0	5	0.751365	0.3419	1.00308	0.170172	0.751921	0.298024	0.218899	0	0.253559
jre-miRn84	jre-m14430-3p	UUAUUCUACUCAUAAUCCAUAUACUACACAUUUAAUAAGAAAAUAAAAUUAAUGAAAUCAUAAAAAGGUUGGUGUGUGGUGUAUGAGUCUUAGGAAUA	22.08	98	22.5306	25.5102	0.8832	AAGGUUGGUGUGUGGUGUAUGAGU	24	24	16	3	10	4	9	1	6	5	0.949092	0.781487	0.188078	0.340344	0.150384	0.298024	0.0437797	0.281948	0.253559
jre-miRn85	jre-m14507-5p	AAAUAUUUAUAAAUUGAUAUGACUUGAUAUGAUAUGAUAGAUUGUAAAAUAGAUCUAACAUAUUACAUUAAGUUAUCUCAUUUGUAAACUUAU	27.7	93	29.7849	18.2796	1.62941	AAAUUGAUAUGACUUGAUAUGAUA	24	10	2	5	11	2	6	0	2	2	0.395455	0.0976858	0.313464	0.374379	0.0751921	0.198683	0	0.0939827	0.101424
jre-miRn86a	jre-m14576-5p	UUUUAGGAAAAAGAUUUAGGGAAUGAAUAGUGGUUUCCCAUAUUUGGAGAACCACUAUUCGGGGAACCACUAUUCAUUCCCUAAAUCACUUUUAUCAAU	49.1	99	49.596	34.3434	1.44412	AAGAUUUAGGGAAUGAAUAGUGGU	24	15	4	1	1	8	18	0	2	2	0.593183	0.195372	0.0626927	0.0340344	0.300768	0.596049	0	0.0939827	0.101424
jre-miRn86b	jre-m20068-5p	UUUUAGGAAAAAGAUUUAGGGAAUGAAUAGUGGUUCUCCAUAUUUGAAAAAUUACUAUUCAUUCCCUAAAUCACUUUUAUCAAU	32.5	84	38.6905	26.1905	1.47727	AAGAUUUAGGGAAUGAAUAGUGGU	24	20	4	0	1	8	19	0	2	3	0.79091	0.195372	0	0.0340344	0.300768	0.629162	0	0.0939827	0.152135
jre-miRn86c	jre-m8866-5p	UUUUAGGAAAAAGAUUUAGGGAAUGAAUAGUGGUUUCCCAAAUAUAGGGAACCACUAUUCAUUCCCUAAAUCACUUUUAUUAAU	43.8	84	52.1429	29.7619	1.752	AAGAUUUAGGGAAUGAAUAGUGGU	24	15	4	1	1	8	18	0	2	2	0.593183	0.195372	0.0626927	0.0340344	0.300768	0.596049	0	0.0939827	0.101424
jre-miRn87a	jre-m14631-5p	AUGUGAAUUUAUUAUUUUACCCUCAUGUUUCAUGAAAUAUGAAAUAUGAGGAUAAAAGAGUAAAAUCACAUA	30.1	72	41.8056	23.6111	1.77059	AUUAUUUUACCCUCAUGUUUCAUG	24	19	8	10	18	27	27	1	3	7	0.751365	0.390743	0.626927	0.61262	1.01509	0.894073	0.0437797	0.140974	0.354983
jre-miRn87b	jre-m15659-5p	AUAUGAAUUUAUUAUUUUACCCUCAUGUUUCAUGAAAUAUGAAAUAUGAAACAUGAGGAUAAAAGAGUAAAAUCAUAU	28.6	78	36.6667	21.7949	1.68235	AUUAUUUUACCCUCAUGUUUCAUG	24	19	8	10	18	27	27	1	3	7	0.751365	0.390743	0.626927	0.61262	1.01509	0.894073	0.0437797	0.140974	0.354983
jre-miRn88-3p	jre-m14637-3p	GUCUCCAACUUCCCUCAAAGGCUUCCAGUAUUCUAUGCUAAUAUCAACUUGGGAGUAUGGAGUGCUGGAACGUUUUGAGGGACCUUGAAGGCUU	47.1	94	50.1064	45.7447	1.09535	GCUGGAACGUUUUGAGGGACC	21	1232	2202	1518	2522	2304	2849	201	101	561	48.7201	107.552	95.1676	85.8348	86.6213	94.3413	8.79972	4.74612	28.4493
jre-miRn88-5p	jre-m14637-5p	GUCUCCAACUUCCCUCAAAGGCUUCCAGUAUUCUAUGCUAAUAUCAACUUGGGAGUAUGGAGUGCUGGAACGUUUUGAGGGACCUUGAAGGCUU	47.1	94	50.1064	45.7447	1.09535	UCCCUCAAAGGCUUCCAGUAUU	22	13	12	4	15	6	9	0	0	0	0.514092	0.586115	0.250771	0.510516	0.225576	0.298024	0	0	0
jre-miRn89	jre-m14717-5p	CUACUCCGAAUUCCGACUCCGAAUUCUGACAACUCCGACUCCGUCGGAGUCAGCAUCGGAGCGGAGUUCGGACGGAGUUGGAAUU	43	85	50.5882	55.2941	0.914894	UUCCGACUCCGAAUUCUGACAAC	23	7	10	13	9	13	3	4	10	11	0.276819	0.488429	0.815006	0.30631	0.488749	0.0993414	0.175119	0.469913	0.55783
jre-miRn90	jre-m14729-3p	GAUCCACCCGGGUUUCGGCCCAGGUCUGACCCGAACCAACCCAGUUCGGGUUUCGGCCUGGGUUUGAAACCCGGGUUCCCA	53.8	81	66.4198	62.963	1.0549	UUUCGGCCUGGGUUUGAAACC	21	46	12	19	10	8	20	2	12	8	1.81909	0.586115	1.19116	0.340344	0.300768	0.662276	0.0875594	0.563896	0.405694
jre-miRn91	jre-m14731-5p	GGGUUAACGUCUGAACGUGACUUUCUGUGACAGUUCUCAACCGUCACAAGAAAAGGAACGUUCAAACGUUGUACCG	33	76	43.4211	46.0526	0.942857	CUGAACGUGACUUUCUGUGA	20	6	4	6	1	2	11	2	0	1	0.237273	0.195372	0.376156	0.0340344	0.0751921	0.364252	0.0875594	0	0.0507118
jre-miRn92	jre-m14760-5p	AUGUAAGGUAAUGAAUAGUAGCUGAUGAGAAGAAUUAUUGCAUCUCUCAACUAUUGACUUUGUUACUUUAAAAA	18.6	74	25.1351	28.3784	0.885714	AUGAAUAGUAGCUGAUGAGAAGAA	24	40	7	14	6	31	27	4	0	1	1.58182	0.3419	0.877698	0.204207	1.16548	0.894073	0.175119	0	0.0507118
jre-miRn93	jre-m14777-3p	AUAUAGGAACCGGUUCCGGACCGGACCGGUUCAAAAUCGGACCAACCGGUCCGGUCCGGUCUGGUUUUCCAGUUUAAAUUU	43.6	81	53.8272	51.8519	1.0381	CCGGUCCGGUCUGGUUUUCCA	21	39	16	26	21	29	19	14	6	29	1.54227	0.781487	1.63001	0.714723	1.09029	0.629162	0.612916	0.281948	1.47064
jre-miRn94	jre-m14828-3p	UAUUAUAGUGAUUUUAUUUUUUAUUUAUAUAUAAUAGUGAUAAGUAUUAUAAAAUGUUUGUGAAUAUUUAUGAGUAGAGAUUGAAGUCAGUUUGUGG	19.4	97	20	19.5876	1.02105	AUAUUUAUGAGUAGAGAUUGAAGU	24	312	72	83	71	125	196	66	51	41	12.3382	3.51669	5.2035	2.41644	4.69951	6.49031	2.88946	2.39656	2.07918
jre-miRn95	jre-m14882-3p	CAGCAUCUCAGUCACUGUCCAAUCUCAAGUGGGGGCUGGGAGCGCCUGUGACGCUAGCAGAUUCCACUUGGGAUUGGACGGACAUCUGAAGCGU	47.4	94	50.4255	56.383	0.89434	AUUCCACUUGGGAUUGGACGGACA	24	28	9	12	12	8	15	8	5	4	1.10727	0.439586	0.752313	0.408413	0.300768	0.496707	0.350238	0.234957	0.202847
jre-miRn96-3p	jre-m14933-3p	UUAACGGGAUAUUGGUCCGGUUCAAUAAGAAAGCCGUGCUCAAAAUGUUUUGGGUGCUGCUUUUUGAUUGAGCCGUGCCAAUAUCACGUUCC	47.7	92	51.8478	44.5652	1.16341	UGAUUGAGCCGUGCCAAUAU	20	860	409	410	217	206	169	79	59	256	34.0091	19.9768	25.704	7.38547	7.74479	5.59623	3.4586	2.77249	12.9822
jre-miRn96-5p	jre-m14933-5p	UUAACGGGAUAUUGGUCCGGUUCAAUAAGAAAGCCGUGCUCAAAAUGUUUUGGGUGCUGCUUUUUGAUUGAGCCGUGCCAAUAUCACGUUCC	47.7	92	51.8478	44.5652	1.16341	AUUGGUCCGGUUCAAUAAGA	20	198	77	102	41	77	89	14	11	47	7.83001	3.7609	6.39466	1.39541	2.8949	2.94713	0.612916	0.516905	2.38345
jre-miRn97a	jre-m14987-3p	GAUCCGGAACCGGAUCGGAACCGGCCGGUUUUUACAUUUUAAAAACCGAUUCCGGACCGGACCGGUUCAAAAAC	32.9	74	44.4595	51.3514	0.865789	AAAAACCGAUUCCGGACCGGACCG	24	116	46	30	29	40	47	28	47	52	4.58728	2.24677	1.88078	0.986998	1.50384	1.55635	1.22583	2.20859	2.63701
jre-miRn97b	jre-m21213-5p	UUUACAUUUUAAAAACCGAUUCCGGACCGGACCGAUUCAAAACCGGUAAAACCGGUCCGGUUCGGUCCUGUCCGGACCGGUUUUCCGGUUUGAGU	43.8	95	46.1053	50.5263	0.9125	AAAAACCGAUUCCGGACCGGACCG	24	74	33	23	27	36	44	22	43	43	2.92637	1.61182	1.44193	0.91893	1.35346	1.45701	0.963153	2.02063	2.18061
jre-miRn98	jre-m15017-5p	GUGUAACCGGUUCGGUCCGGUCUGGUUUUGGACAAAAUCUAGGACCGAACCGGUAUGUACCGGUUUUACA	35.7	70	51	50	1.02	UUCGGUCCGGUCUGGUUUUGG	21	27	20	9	10	23	29	6	7	4	1.06773	0.976858	0.564235	0.340344	0.864709	0.960301	0.262678	0.328939	0.202847
jre-miRn99	jre-m15179-3p	UUAUUCUACUCAUAAUCUAUAUACCAUACAUUUGAUAAGAGAAUAAAAUUAAAUAAAUCAUAAAAAGGUUGGUGUGUGGUGUAUGAAGUUUAGGAAUA	21.2	98	21.6327	24.4898	0.883333	AAGGUUGGUGUGUGGUGUAUGAAG	24	14	7	2	3	4	11	3	0	0	0.553637	0.3419	0.125385	0.102103	0.150384	0.364252	0.131339	0	0
jre-miRn100	jre-m15240-5p	GGGUGUGCAAAAUUCCGAAAAUUCUGACUCCGUCCGACUUCCGACUUCGUCGGAGUCAUCGGAAUUCGGAGUUGGAAUUCGGAGUAGCUCCGAAUAUCUA	43.1	100	43.1	49	0.879592	AAUUCCGAAAAUUCUGACUCCGUC	24	50	23	21	5	24	43	5	0	4	1.97728	1.12339	1.31655	0.170172	0.902305	1.42389	0.218899	0	0.202847
jre-miRn101	jre-m15243-3p	UUUCCGACCUCCGACUCCGACAAGAGUCGGAGCCAAAUUGGAGCUCCGACUCCGACUCCGAUCGGAGGUCGGAGC	45.8	75	61.0667	61.3333	0.995652	AGCUCCGACUCCGACUCCGAUCGG	24	44	22	15	10	16	10	12	6	16	1.74	1.07454	0.940391	0.340344	0.601537	0.331138	0.525356	0.281948	0.811389
jre-miRn102	jre-m1525-5p	UGUAAAAUCCUUAAGUUAGGGGUAAAAUUGUUAUUUUUUCACAUAUAGAGGGUAAAAUGAUAAUUUUACUCUAAGUUAGUAUUUUUUCAU	20.1	90	22.3333	23.3333	0.957143	UUAAGUUAGGGGUAAAAUUGUU	22	25	18	14	58	44	58	4	0	5	0.988638	0.879172	0.877698	1.974	1.65423	1.9206	0.175119	0	0.253559
jre-miRn103	jre-m15537-3p	AACAAGUUGAGCUGUUCUUACAGAAUCUUCAAGAAAUUGAUGAAGUUUGAUAUCAUUUCUUGGAUUGUUCUGAACAGGAUCAACAAAAC	26.2	89	29.4382	32.5843	0.903448	UUUCUUGGAUUGUUCUGAACAGGA	24	4	8	14	5	23	32	0	0	1	0.158182	0.390743	0.877698	0.170172	0.864709	1.05964	0	0	0.0507118
jre-miRn104	jre-m15581-3p	AUGUUUAUCAGAGCAUUAUCUAACCCAACGAAAGUUAUGUCCGGUGGGUAUAACUUCCGGUGGGUUAGAUAAUGCUCUUAUUGACA	45.1	86	52.4419	39.5349	1.32647	ACUUCCGGUGGGUUAGAUAAUGCU	24	6156	8084	6435	6527	10679	7796	2218	1481	2127	243.442	394.846	403.428	222.143	401.488	258.155	97.1034	69.5942	107.864
jre-miRn105	jre-m15597-3p	GUCUCUGACAAGUCUCUCCGUCUCUCUCUUUCUUUCUUUGCAUCCACACGCGAGAGAGAGAGAGAGAGAGAGAAACUUGAGAAGGAAAAG	40.4	90	44.8889	46.6667	0.961905	AGAGAGAGAGAGAGAGAAACUUGA	24	4	9	8	0	2	1	9	15	5	0.158182	0.439586	0.501542	0	0.0751921	0.0331138	0.394017	0.70487	0.253559
jre-miRn106	jre-m15638-3p	CCCUGGACCGGACCGAAUAGGCAGAAGGACCGGUCCGGUCCGGUCGGUCCUAUUCGGUCCAAUCCUAAC	37.3	69	54.058	62.3188	0.867442	UCCGGUCGGUCCUAUUCGGUC	21	41	12	14	17	11	10	29	12	24	1.62137	0.586115	0.877698	0.578585	0.413557	0.331138	1.26961	0.563896	1.21708
jre-miRn107	jre-m15705-5p	UUUCGAUCCUUGGACCUGUGGGUUAUGGGUGUGCAACGGAAGCGUGGUGGGCCCAUAACCCACAAGUCCCAAGAUCACCG	44.7	80	55.875	56.25	0.993333	UGGACCUGUGGGUUAUGGGUGUGC	24	33	68	53	47	35	22	20	34	19	1.305	3.32132	3.32271	1.59962	1.31586	0.728504	0.875594	1.59771	0.963524
jre-miRn108	jre-m15902-5p	GUAAUUAGAUAAUUAGGUCUCGUUUUGUUAUACAGAUGAGAUGAGAUGAGAUGAUUUGUAUAACUAAACGAAACCUAACUUUGUUCAAUUAA	29.5	92	32.0652	28.2609	1.13462	AAUUAGGUCUCGUUUUGUUAUACA	24	28	9	6	13	18	13	12	1	5	1.10727	0.439586	0.376156	0.442448	0.676729	0.43048	0.525356	0.0469913	0.253559
jre-miRn109a	jre-m15910-5p	UCAUCAUCUCAUGAUGUGGCAUUAGAUGAUUUGAAUAGUAAAUAGUCUCCAAUCAUCUAAUGUCACAUCAUGAGAUGAUGAG	50	82	60.9756	34.1463	1.78571	AUGAUGUGGCAUUAGAUGAUUUGA	24	13	4	4	1	10	11	0	0	0	0.514092	0.195372	0.250771	0.0340344	0.375961	0.364252	0	0	0
jre-miRn109b	jre-m8562-5p	UCAUCAUCUCAUGAUGUGGCAUUAGAUGAUUUGAAUAGUAAAUAGUCUCUAAUCAUCUAAUAUCACAUCAUGAGAUGAUGAG	43.5	82	53.0488	31.7073	1.67308	AUGAUGUGGCAUUAGAUGAUUUGA	24	13	4	4	1	10	11	0	0	0	0.514092	0.195372	0.250771	0.0340344	0.375961	0.364252	0	0	0
jre-miRn110	jre-m15920-3p	UCUCGAUCUGAUCUGGUCCGGUCCGGACCGAAAUAGUCGGUCCGACCGGACCGUUUAUCACCUUUAGUCGAAU	36.6	73	50.137	53.4247	0.938462	CCGACCGGACCGUUUAUCACCU	22	20	19	15	14	18	12	3	15	14	0.79091	0.928015	0.940391	0.476482	0.676729	0.397366	0.131339	0.70487	0.709965
jre-miRn111a	jre-m1595-3p	GUGGUUUUGAGUUGAGAUGAGUUUAGUAAUUUAAAAGUUAGAUAUUUGAAUGUUAGACUCAACUUAAAAUUAG	18	73	24.6575	26.0274	0.947368	AGAUAUUUGAAUGUUAGACUCAAC	24	33	14	2	4	5	16	0	0	0	1.305	0.683801	0.125385	0.136138	0.18798	0.529821	0	0	0
jre-miRn111b	jre-m5114-3p	GAAGUUUUGAGUUGAGUGAUAUUUAGUGAUUUAAAAAUUAGAUAUUUGAAUGUUAGACUCAACUUAAAAUUAG	23.5	73	32.1918	23.2877	1.38235	AGAUAUUUGAAUGUUAGACUCAAC	24	33	14	2	4	5	16	0	0	0	1.305	0.683801	0.125385	0.136138	0.18798	0.529821	0	0	0
jre-miRn112	jre-m15982-3p	GGAAAAAACGACGUGUUGUUUUGCCCAUUUCUUAAAACACAGACAUCCUUUAAACGACAUGUCGUUUUAUUGAAACUCAAAACGACAUGUCGUUUACCUUC	31.6	101	31.2871	36.6337	0.854054	UAUUGAAACUCAAAACGACAUGUC	24	99	28	26	34	71	69	0	1	0	3.91501	1.3676	1.63001	1.15717	2.66932	2.28485	0	0.0469913	0
jre-miRn113	jre-m15995-5p	GUUCAUAAAGAGAUAGGCUCUUUUAAGUAUAAGGAUAUAUAUAUAUAUAUAUAUUCUAUUAUAAUAAGAGCUUAUCCAACGUGAAUA	28.4	87	32.6437	22.9885	1.42	AGAUAGGCUCUUUUAAGUAUAAGG	24	3	5	8	3	12	14	3	0	1	0.118637	0.244215	0.501542	0.102103	0.451153	0.463593	0.131339	0	0.0507118
jre-miRn114	jre-m16042-3p	CCCGGAUUUACCCGGGUUCCAACCCGGGUCUGACCCGGAUCAAUCCGGCCUGGGUUUCGGCUCGGGUUUGAAACCCGGAUCCGGA	49.9	85	58.7059	63.5294	0.924074	UUUCGGCUCGGGUUUGAAACC	21	20	8	5	3	5	11	2	7	1	0.79091	0.390743	0.313464	0.102103	0.18798	0.364252	0.0875594	0.328939	0.0507118
jre-miRn115	jre-m16097-3p	AAAGUUUUGAGUUGAGAUGAAUUUAGUAAUUUGAGAGUUGGGUGUUUGGAUGUUAUACCUAACUUAAAAUUAGACUGAACUCAACUGAGUCUUGAAACCAA	29.8	101	29.505	31.6832	0.93125	AAUUAGACUGAACUCAACUGAGUC	24	30	5	7	6	18	23	0	0	6	1.18637	0.244215	0.438849	0.204207	0.676729	0.761618	0	0	0.304271
jre-miRn116a	jre-m16199-5p	AUAAAAAAUGAUUUAGGGGAUGAAUAGUAGUUCUCUAUAUUUAGGAAACUACUGUUUAUUUCCUAAAUCAAAAUCCUA	33.8	78	43.3333	25.641	1.69	AUUUAGGGGAUGAAUAGUAGUUCU	24	16	7	0	4	4	12	0	1	3	0.632728	0.3419	0	0.136138	0.150384	0.397366	0	0.0469913	0.152135
jre-miRn116b	jre-m5966-5p	AUAAAAAAUGAUUUAGGGGAUGAAUAGUAGUUCUUUAUAUUUAGGGAACCACUGUUCAUUUCUUAAAUUAAAAUUCUA	30.4	78	38.9744	24.359	1.6	AUUUAGGGGAUGAAUAGUAGUUCU	24	16	7	0	4	4	14	0	1	5	0.632728	0.3419	0	0.136138	0.150384	0.463593	0	0.0469913	0.253559
jre-miRn117	jre-m16204-3p	GGCGGAGGGUCGGAGUCGGAUCGGAGCAGAGCCGGAGUCGGUUCAUCAAUGACUCCGACUCCGACUCCGACAAGUCGGAGUC	45.9	82	55.9756	63.4146	0.882692	AUGACUCCGACUCCGACUCCGACA	24	78	70	67	38	42	32	61	78	35	3.08455	3.419	4.20041	1.29331	1.57903	1.05964	2.67056	3.66532	1.77491
jre-miRn118	jre-m16278-5p	UCUUCCUCUACUGUUCUUCGGGUAUACUGUUUGUAGGGUUACAAUCCCGAUAUUUGAACAUGUAUACUUGGAGAACUAUGGGGAGGU	36.6	87	42.069	41.3793	1.01667	CUGUUCUUCGGGUAUACUGUUUGU	24	22	33	14	19	36	12	0	1	1	0.870001	1.61182	0.877698	0.646654	1.35346	0.397366	0	0.0469913	0.0507118
jre-miRn119	jre-m16316-3p	GGGCGCUGGGGGUUGAGGGUUAAGCGCUGAGCAGUCAACAAUGACUGCUCAGGGCAUGGACUUCAACAAUUUCUACAAGCAA	37	82	45.122	52.439	0.860465	CAGGGCAUGGACUUCAACAAUUU	23	0	0	1	0	10	38	15	21	46	0	0	0.0626927	0	0.375961	1.25832	0.656696	0.986818	2.33274
jre-miRn120	jre-m16340-3p	AUUUAUAAACUAUCUCAAUUCAUCUCAACUCAUCUUUAAAUUUAAAUGACUUGAGAUGACUUGAGAGGAUAUGUUUUU	21	78	26.9231	25.641	1.05	AAUGACUUGAGAUGACUUGAGAGG	24	12	11	2	5	21	4	9	0	3	0.474546	0.537272	0.125385	0.170172	0.789517	0.132455	0.394017	0	0.152135
jre-miRn121	jre-m16341-5p	CCUCGAGCGCACGUCAAGCUCCGAUCUUAUGUCGGAGCUCCUAUAGGAGGUCGGAGCUCCGAUAGGAGGUCGGAGCUUCGACCUCCGAUCGGAG	53.6	94	57.0213	60.6383	0.940351	ACGUCAAGCUCCGAUCUUAUGUCG	24	35	59	37	22	48	67	19	8	22	1.38409	2.88173	2.31963	0.748757	1.80461	2.21863	0.831814	0.375931	1.11566
jre-miRn122	jre-m16409-5p	CUAAAGUUUAAGCGAUUUUGUGUACGGGAAUAUGAAGACAUUAGGGUUUCUUCGUACCCUAUUUAAGCAUAUCAUUAGCACGAAAUUGAGGACUUUGGA	31.1	99	31.4141	36.3636	0.863889	AGCGAUUUUGUGUACGGGAAUAUG	24	70	50	22	18	70	81	0	14	11	2.76819	2.44215	1.37924	0.61262	2.63172	2.68222	0	0.657879	0.55783
jre-miRn123	jre-m16423-5p	GCCGUACCGGCCUGAAUUUCGGCCUGUACCGGCCUAUAUUUCGGACGAUACCGGCCGGUACCGGCCGAUAUUUCGGCCUGUAUGUU	49.7	86	57.7907	58.1395	0.994	CCUGAAUUUCGGCCUGUACCG	21	7	8	10	16	22	25	14	6	4	0.276819	0.390743	0.626927	0.544551	0.827113	0.827845	0.612916	0.281948	0.202847
jre-miRn124a	jre-m16479-5p	CCGGUUCUGGACCGGACCGGUUCAAAACUGGACCAACCGGUCUUGUUCGGUCCAGUCCAAACUGGUUUUCCAA	35.5	73	48.6301	54.7945	0.8875	ACCGGACCGGUUCAAAACUGGACC	24	9	12	11	8	15	22	8	9	8	0.35591	0.586115	0.68962	0.272275	0.563941	0.728504	0.350238	0.422922	0.405694
jre-miRn124b	jre-m21944-5p	CCGGUUCCGGACCGGACCGGUUCAAAACUGGACCAACCGGUCCGGUUCGGUCCGGUCCGGUCCGAUUUUCCGGU	51.2	74	69.1892	64.8649	1.06667	ACCGGACCGGUUCAAAACUGGACC	24	9	12	11	8	15	22	8	9	8	0.35591	0.586115	0.68962	0.272275	0.563941	0.728504	0.350238	0.422922	0.405694
jre-miRn124c	jre-m7094-5p	CCGGUUCCGGACCGGACCGGUUCAAAACUGGACCAACCGGUCCGGUUCGGUCCGGUCCAGUCCGGUUUUCCGGU	49.2	74	66.4865	64.8649	1.025	ACCGGACCGGUUCAAAACUGGACC	24	9	12	11	8	15	22	8	9	8	0.35591	0.586115	0.68962	0.272275	0.563941	0.728504	0.350238	0.422922	0.405694
jre-miRn125	jre-m16544-5p	UCAUAAUUUCAUGAUGUGGCAUUAGAUGAUUAGAGAUUAUUUAUUAUAUUUUACUUGUGAACCUAUAAUCAAAUGUCAUAUCAUGGGAUGAUGAG	28.8	95	30.3158	27.3684	1.10769	AUGAUGUGGCAUUAGAUGAUUAGA	24	25	8	10	3	12	5	0	0	0	0.988638	0.390743	0.626927	0.102103	0.451153	0.165569	0	0	0
jre-miRn126	jre-m16568-3p	UUAUUAUUCUUAUACAAUAUAUAUCACAUAUUAUUUUUAUUUUAUUAUUUUUUAUUUUUCUAUAAUAAAUAUGUGGUGUAUGAAUGAUAAGUAAAAUAAUU	18.1	101	17.9208	11.8812	1.50833	AAUAUGUGGUGUAUGAAUGAUAAG	24	13	10	11	6	5	13	0	0	1	0.514092	0.488429	0.68962	0.204207	0.18798	0.43048	0	0	0.0507118
jre-miRn127	jre-m16617-5p	AAAUAAAUAAUAAAAUCUACCUCUUCCCAUUAGUUUAAGCUUUUGGGACAAGUGGUAAUUUUAUAACACCUAG	18.5	73	25.3425	28.7671	0.880952	UAAAAUCUACCUCUUCCCAUUAGU	24	22	8	12	5	10	16	1	2	5	0.870001	0.390743	0.752313	0.170172	0.375961	0.529821	0.0437797	0.0939827	0.253559
jre-miRn128	jre-m16668-5p	ACUGGUCCGGUACGGUCCGGUCUGGUUUUGGAUAAAAUCUAGGACCGAACCGGUAUGUACCGGUUUUGUAUUUUUCAAAACCGAU	38	85	44.7059	45.8824	0.974359	UACGGUCCGGUCUGGUUUUGG	21	9	20	18	14	22	38	9	7	7	0.35591	0.976858	1.12847	0.476482	0.827113	1.25832	0.394017	0.328939	0.354983
jre-miRn129a	jre-m16669-5p	UAUGUGAAUUUAUUCUUUUACCCUCAUGUUUUAUGAAAUAUGAAAUAUGAAAUAUGAGGAUAAAAGAGUAAAAUCACAUAU	34.7	81	42.8395	22.2222	1.92778	UAUUCUUUUACCCUCAUGUUUU	22	16	6	9	16	23	20	1	4	6	0.632728	0.293057	0.564235	0.544551	0.864709	0.662276	0.0437797	0.187965	0.304271
jre-miRn129b	jre-m23805-5p	UAUGUGAAUUUAUUCUUUUACCCUCAUGUUUUAUGAAAUAUGAAAUAUGAAAUAUGAGGAUAAAAGAGUAAAAUCAUAUAU	32.8	81	40.4938	20.9877	1.92941	UAUUCUUUUACCCUCAUGUUUU	22	16	6	9	16	23	20	1	4	6	0.632728	0.293057	0.564235	0.544551	0.864709	0.662276	0.0437797	0.187965	0.304271
jre-miRn129c	jre-m8796-5p	UAUAUAAAUUUAUUCUUUUACCCUCAUGUUUUAUGAAAUAUGAAAUAUAAAAUAUAAAAUAUGAGGAUAAAAGAAUUAAAUCAUAUAU	24.5	88	27.8409	14.7727	1.88462	UAUUCUUUUACCCUCAUGUUUU	22	16	6	9	16	23	20	1	4	6	0.632728	0.293057	0.564235	0.544551	0.864709	0.662276	0.0437797	0.187965	0.304271
jre-miRn130	jre-m16717-3p	GAGGGCCAAGUCGGAGGUGGAGGCGGAGUCGGAGUCAGUUCUUCAAUGACUCCGACUCCGACUCCGAUUUUCAAUAGGAAAAAAACUU	39.2	88	44.5455	51.1364	0.871111	ACUCCGACUCCGAUUUUCAAUAGG	24	35	20	9	8	14	19	10	0	21	1.38409	0.976858	0.564235	0.272275	0.526345	0.629162	0.437797	0	1.06495
jre-miRn131	jre-m16869-3p	GUUUUGAGUUGAGAUGAGUUUAGUAAUUUGAGAGUUUGGUGUUUGGAUGUUAAACUCAACUUGAAAUUAGACUGAGCUCAGCUCAACUCAACUG	34.7	94	36.9149	36.1702	1.02059	UUGAAAUUAGACUGAGCUCAGCUC	24	19	3	4	1	13	16	0	0	1	0.751365	0.146529	0.250771	0.0340344	0.488749	0.529821	0	0	0.0507118
jre-miRn132	jre-m16924-3p	UUAAUUGCUUGACUGUCAUAGUCUCUUCGGCCUUGAGAGUUGUAAAGGUCGGACAGUUUGUGACGGUUAACUAAUUA	30.8	77	40	40.2597	0.993548	AAAGGUCGGACAGUUUGUGACGGU	24	12	19	14	11	11	13	9	3	6	0.474546	0.928015	0.877698	0.374379	0.413557	0.43048	0.394017	0.140974	0.304271
jre-miRn133	jre-m16929-5p	CAAAUGUCCCUUGGACGUUACCUACUGCUAGUGUAUAUAUAUAUAUAUAUAUAUAUACACUACUGUAGGAAUUUUAGGGUCUAUUUA	30.7	87	35.2874	29.8851	1.18077	UUGGACGUUACCUACUGCUAGUGU	24	49	52	34	31	58	53	1	0	6	1.93773	2.53983	2.13155	1.05507	2.18057	1.75503	0.0437797	0	0.304271
jre-miRn134	jre-m16944-5p	UGAGCCUUUGCUUGAGUGUGGCUCGAGCGAACAUCACACAAAUUGUUCGUCGAACCUUCGCUCAAGUGUGGCUUG	34.8	75	46.4	50.6667	0.915789	CUUGAGUGUGGCUCGAGCGAACA	23	19	2	5	6	9	12	1	0	5	0.751365	0.0976858	0.313464	0.204207	0.338365	0.397366	0.0437797	0	0.253559
jre-miRn135	jre-m17098-3p	UUGUUUUGAGAUUUAAAAAAAUUGAAUUGUUUAUUUUAUUUUAUAUUAAAAGUUAAAAAAAAUUGUAAUGAUGAGAUGAGAUGAGAUAUUUUCUCAAAACA	21.9	101	21.6832	16.8317	1.28824	AUGAUGAGAUGAGAUGAGAUAUUU	24	43	15	13	11	11	8	29	2	12	1.70046	0.732644	0.815006	0.374379	0.413557	0.264911	1.26961	0.0939827	0.608542
jre-miRn136a	jre-m1715-3p	UAAAUGGUCAAUGCCUUAAAGUAUUAAUUGAUAGACAAGUUCCGAAAGUGGAAGACAUUCCACUUGUGGAUCUGGUCUAUCAACCUUGACCACACC	35.9	96	37.3958	39.5833	0.944737	CUUGUGGAUCUGGUCUAUCAACCU	24	77	62	58	22	59	77	6	3	25	3.045	3.02826	3.63618	0.748757	2.21817	2.54976	0.262678	0.140974	1.2678
jre-miRn136b	jre-m1996-3p	CUUAAAAUAUUAAUUGAUAGGCAUUUUUCGGAAGUGGAAGAUAUUCCACUUGUGGAUCUGGUCUAUCAACCUUGACCACACC	26.8	82	32.6829	37.8049	0.864516	CUUGUGGAUCUGGUCUAUCAACCU	24	77	62	58	22	59	77	6	3	25	3.045	3.02826	3.63618	0.748757	2.21817	2.54976	0.262678	0.140974	1.2678
jre-miRn137	jre-m17175-5p	AGAAUCUAUUAAGCUCAGGAGGGAUAGCGCCAUGGAGUAAUAGCACUGGCUUUUGAUUCUUCUGUUCUGUAGCGCUAUCCAUCCUGAGUUUCACCGGUUCU	42.3	101	41.8812	45.5446	0.919565	AAGCUCAGGAGGGAUAGCGCCAUG	24	2880	45	62	20	27	25	31	25	46	113.891	2.19793	3.88695	0.680689	1.01509	0.827845	1.35717	1.17478	2.33274
jre-miRn138	jre-m17184-5p	UUAAGACAGGUUCUUCAGCGGGUCUAGAUUUUAAUAUAAUCUAGAUUCUUGAAACGAGUUGUCAUCG	22	67	32.8358	35.8209	0.916667	UUCUUCAGCGGGUCUAGAUUUU	22	142	114	104	95	184	191	13	5	32	5.61546	5.56809	6.52004	3.23327	6.91767	6.32474	0.569136	0.234957	1.62278
jre-miRn139	jre-m17190-5p	CGGAACAGAUAUAGUACCUGUACUGGCCGGACGGCUGAAACAAAAAAAUUCGGCCGUACCGGCCAGUACGGUACGAAAUUUAAAACU	45.4	87	52.1839	47.1264	1.10732	AUAGUACCUGUACUGGCCGGACGG	24	26	11	9	6	3	15	4	6	8	1.02818	0.537272	0.564235	0.204207	0.112788	0.496707	0.175119	0.281948	0.405694
jre-miRn140	jre-m17215-5p	AAAGAUUUUAUUAUAUCGGUCGGUUCAGCGGUUCGGUCCAGCUUCAAACCGAGACCGAACCGCUGAACAUCGGUUUCUUGAAAUUUCC	39.3	88	44.6591	45.4545	0.9825	UUAUAUCGGUCGGUUCAGCGGUUC	24	12	8	13	5	14	6	7	2	0	0.474546	0.390743	0.815006	0.170172	0.526345	0.198683	0.306458	0.0939827	0
jre-miRn141	jre-m17218-3p	AAGCUCAGUUUGAUAAAAAUGUGACCUGGUUUUGAAUUUAUGAUAAAAUCUUAGGUUGCGUUUGGAUGUUGAAGUGAGUU	24.5	80	30.625	32.5	0.942308	AAUCUUAGGUUGCGUUUGGAUGUU	24	54	36	22	35	40	34	0	0	4	2.13546	1.75834	1.37924	1.19121	1.50384	1.12587	0	0	0.202847
jre-miRn142	jre-m17264-3p	CCUGGGUUCAACCAGGUUUUGGCCCGGGUCUAACCCGGACCAAUCCGGUCCGGGUUCUGGCCUGGGUUUGAAACCUGGGUCCCGG	57.4	85	67.5294	63.5294	1.06296	UUCUGGCCUGGGUUUGAAACC	21	11	4	2	4	2	2	4	0	6	0.435001	0.195372	0.125385	0.136138	0.0751921	0.0662276	0.175119	0	0.304271
jre-miRn143	jre-m17309-3p	AUGAGUUGCUCGAAUAUGACUCGAGCGAACAUCACACAGAUUGUUCAUUCGAGAUUUCGCUCGAGUGUAGCUCGAGCAAAAUAA	31.8	84	37.8571	42.8571	0.883333	GAGAUUUCGCUCGAGUGUAGCUCG	24	19	8	12	0	23	10	3	0	0	0.751365	0.390743	0.752313	0	0.864709	0.331138	0.131339	0	0
jre-miRn144a	jre-m17311-3p	AAAAUUCUACUCAUUAUCACUACACCACACAUGAUUUUUUUAUUAUUUUUAUUUUUUUCCCUUACCAAAUGUGUGAUGUAUGGAUGAUGAGUAGAAGAAUG	31.11	101	30.802	27.7228	1.11107	AAUGUGUGAUGUAUGGAUGAUGAG	24	45	24	25	11	37	14	5	0	0	1.77955	1.17223	1.56732	0.374379	1.39105	0.463593	0.218899	0	0
jre-miRn144b	jre-m3134-3p	AUUAUACUCAUCAUCCUCACACUACACACCAUACACAAUUUUUAUUUUUUUUCUCUUACCAAAUGUGUGAUGUAUGGAUGAUGAGUAGAAAAAUU	25.84	95	27.2	29.4737	0.922857	AAUGUGUGAUGUAUGGAUGAUGAG	24	45	24	25	11	37	14	5	0	0	1.77955	1.17223	1.56732	0.374379	1.39105	0.463593	0.218899	0	0
jre-miRn145	jre-m17325-3p	AAAUUAUACUCAUUAUCUUUACAUCACAUGUACAUAACAUAGUUUUUUAAUUUUUUUUCUCUUACAAAUUAUGUGGUGUAUGGAUGAUGAGUAGAAAAACU	27.82	101	27.5446	23.7624	1.15917	AUUAUGUGGUGUAUGGAUGAUGAG	24	19	6	10	6	6	5	0	0	0	0.751365	0.293057	0.626927	0.204207	0.225576	0.165569	0	0	0
jre-miRn146	jre-m17339-5p	AGUCUUGGUCUCAAAAUAUGUGGACCGAUGACAUUUGGUUUGGUUUCGGGGUCUACAAAUUUUGGACCGGACC	29.4	73	40.274	45.2055	0.890909	UCAAAAUAUGUGGACCGAUGAC	22	4	9	10	3	8	10	0	0	1	0.158182	0.439586	0.626927	0.102103	0.300768	0.331138	0	0	0.0507118
jre-miRn147	jre-m17355-5p	AUCAGACCAAACCGGACCGGAAUCUAUAAAACCGGAAGUACCGGUUUAGAAGGUUAACCGGUGCGGUAUUGGUUCUUGAAAAUG	36	84	42.8571	45.2381	0.947368	ACCGGACCGGAAUCUAUAAAACCG	24	9	4	0	0	0	2	5	14	2	0.35591	0.195372	0	0	0	0.0662276	0.218899	0.657879	0.101424
jre-miRn148	jre-m1751-3p	CUUUAAUAUCAACUCAUCUCAUUUAUAAAAACAAACGUCUGAAUGCAUGAUUAGAUGUGUUUGAAUGUUGAAGUGAGUUGAAUUAAAU	25.4	88	28.8636	27.2727	1.05833	AUGUGUUUGAAUGUUGAAGUGAGU	24	27	9	8	9	14	23	8	0	5	1.06773	0.439586	0.501542	0.30631	0.526345	0.761618	0.350238	0	0.253559
jre-miRn149a	jre-m17586-5p	UGCCGUUUCGGUCUAAAUUUCGGCCUGUACCGGCCUAUAUUUCGGCCGGUACCGGCCGAUAUUUCGGCCUCUGUUUUU	40.5	78	51.9231	52.5641	0.987805	GUCUAAAUUUCGGCCUGUACCGGC	24	11	16	12	7	8	5	3	0	3	0.435001	0.781487	0.752313	0.238241	0.300768	0.165569	0.131339	0	0.152135
jre-miRn149b	jre-m20107-5p	GGCCGUUUCGGUCUAAAUUUCGGCCUGUACCGGCCUAUAUUUCGACCGGUACCGGCCGAUAUUUCGGCCU	34.1	70	48.7143	55.7143	0.874359	GUCUAAAUUUCGGCCUGUACCGGC	24	11	16	12	7	8	5	3	0	3	0.435001	0.781487	0.752313	0.238241	0.300768	0.165569	0.131339	0	0.152135
jre-miRn149c	jre-m27862-5p	GGCUGUUUCGGUCUAAAUUUCGGCCUGUACCGGCCUAUAUUUCGGCCGGGACCGGCCGAUAUUUGGGCCUGUUUUUUU	40.1	78	51.4103	52.5641	0.978049	GUCUAAAUUUCGGCCUGUACCGGC	24	11	16	12	7	8	5	3	0	3	0.435001	0.781487	0.752313	0.238241	0.300768	0.165569	0.131339	0	0.152135
jre-miRn150	jre-m17601-3p	AUCGGAGUCGGAUCGGAGCGGAGUCGGAGUCGGAUCAUCAAUGGAUCCAACUCCGACUCCGACUCCGACUGUCAUGAA	47.5	78	60.8974	56.4103	1.07955	AUCCAACUCCGACUCCGACUCCGA	24	15	32	15	4	9	13	14	12	11	0.593183	1.56297	0.940391	0.136138	0.338365	0.43048	0.612916	0.563896	0.55783
jre-miRn151	jre-m17629-5p	ACUAAACAAAUAUAGUACUUGUACCGGCCGGACGGCCGAAAUGAAAAAUUUCGGCCGUACCGGUCGGUACAGUACGAAAUUUAAAACAC	48.7	89	54.7191	43.8202	1.24872	UAUAGUACUUGUACCGGCCGGACG	24	12	14	10	6	4	8	5	6	11	0.474546	0.683801	0.626927	0.204207	0.150384	0.264911	0.218899	0.281948	0.55783
jre-miRn152	jre-m17631-5p	AGUGUUUUAAAUUUCGUACUGUACCGACCGGUACGGCCGAAAUUUUUCAUUUCGGCCGUCCGGCCGGUACAAGUACUAUAUUUGUUUAGUA	43.2	91	47.4725	42.8571	1.10769	AUUUCGUACUGUACCGACCGGUAC	24	142	49	56	40	83	55	8	17	40	5.61546	2.3933	3.51079	1.36138	3.12047	1.82126	0.350238	0.798853	2.02847
jre-miRn153	jre-m17682-3p	GUGAAUUACGUAAUCGCCGCGUAAUCGUUUUGAAAAAAAUAAAUAAAAUAUGAUUACGCGACGAUUACGCACUUCACGGCUGUACGU	31.7	87	36.4368	37.931	0.960606	UUACGCGACGAUUACGCACUUCAC	24	15	11	2	6	13	4	1	0	14	0.593183	0.537272	0.125385	0.204207	0.488749	0.132455	0.0437797	0	0.709965
jre-miRn154	jre-m1768-5p	UUUGAGAGUUAGGUGUUUGGAUGUUAGACUCAGCUUAAAAUUAGACUAAAUUGAGUUGAUCUCAGCUGAGUCUAGCAACCAAACGGGGCCUUAGGG	37.8	96	39.375	41.6667	0.945	AGGUGUUUGGAUGUUAGACUCAGC	24	134	68	34	41	42	48	4	3	3	5.2991	3.32132	2.13155	1.39541	1.57903	1.58946	0.175119	0.140974	0.152135
jre-miRn155	jre-m17731-3p	GAAAAAAAAAGAGAAAUAAUAUUUAUAGUCGUGAAAUGCGCUUACGUACUUCACGACUGUAUGUAGAAUUACUCGAGAAAAAAA	26.2	84	31.1905	29.7619	1.048	UCACGACUGUAUGUAGAAUUACUC	24	3109	1779	1334	1539	2341	2962	203	58	216	122.947	86.8915	83.6321	52.379	88.0124	98.0831	8.88728	2.7255	10.9537
jre-miRn156	jre-m17747-5p	UAAAGUUGUAUUUAGAUGUUGAGAUGAUUUGAGUUGAAUUAUAAAUAUUAAUAUUUUGUGAAUUUUAUUCAGAUGUACUUAACUCUUUUAGACUGAA	19.7	97	20.3093	21.6495	0.938095	UUUAGAUGUUGAGAUGAUUUGAGU	24	22	16	9	6	19	2	1	0	3	0.870001	0.781487	0.564235	0.204207	0.714325	0.0662276	0.0437797	0	0.152135
jre-miRn157a	jre-m17750-3p	AUCAGCCUACUAUUUAUCACACACUCAACACACUUAGUGUAUUGAGGUUUUAAAAAAAAAAAAAAAUUAAAUGCAUGGUGUGUGAAGUGUGUAGGCUGA	34.9	99	35.2525	32.3232	1.09062	AUUAAAUGCAUGGUGUGUGAAGUG	24	86	35	19	14	16	12	3	2	2	3.40091	1.7095	1.19116	0.476482	0.601537	0.397366	0.131339	0.0939827	0.101424
jre-miRn157b	jre-m3862-3p	AUCAGCCUACUAUUUAUCACACACUCAACACACUUAGUGUAUUGAGGUUUAAAAAAAAAAAAAAAAAAUUAAAUGCAUGGUGUGUGAAGUGUGUAGGCUGA	33.7	101	33.3663	31.6832	1.05313	AUUAAAUGCAUGGUGUGUGAAGUG	24	86	35	19	14	16	12	3	2	2	3.40091	1.7095	1.19116	0.476482	0.601537	0.397366	0.131339	0.0939827	0.101424
jre-miRn157c	jre-m7062-3p	AUCAGCCUACUAUUCAUCACACACUCAACACACUUAGUGUAUUGAGGUUUAAAAAAAAAAAAAAAAUUAAAUGCAUGGUGUGUGAAGUGUGUAGGCUGA	33.8	99	34.1414	33.3333	1.02424	AUUAAAUGCAUGGUGUGUGAAGUG	24	86	35	19	14	16	12	3	2	2	3.40091	1.7095	1.19116	0.476482	0.601537	0.397366	0.131339	0.0939827	0.101424
jre-miRn158	jre-m17778-5p	GACCGGACCGAACCGAAAUGGACCGGACCGGACCGGACCUAUAUGUGAGUCGGUCCGGUCCAGGGUGGAGAAAAUGUAGACCAAAUAGGUCCGGUCCGGUC	54.1	101	53.5644	59.4059	0.901667	AACCGAAAUGGACCGGACCGGACC	24	45	28	28	21	32	18	28	13	4	1.77955	1.3676	1.7554	0.714723	1.20307	0.596049	1.22583	0.610887	0.202847
jre-miRn159	jre-m17814-3p	UUAUAGUGAUUUUAUUUUUUAUUUAUAUUUAAUAGUGAUAAAUAUUAUAGAAUGUUUAUGAAUUGUUAUGAGUAGAGAUUGAAGUGGGUUUGUGG	18	95	18.9474	22.1053	0.857143	AUUGUUAUGAGUAGAGAUUGAAGU	24	376	98	112	82	139	225	76	50	41	14.8691	4.78661	7.02159	2.79082	5.22585	7.45061	3.32726	2.34957	2.07918
jre-miRn160	jre-m1790-5p	GGCUAUGCAUGUACUGUUCAUUACUGUUGAUGUCACUGUUCAUCAACAGUAUUGAACAGUGUAGACGGUUUUUUUUUU	29	78	37.1795	35.8974	1.03571	GUACUGUUCAUUACUGUUGAUGUC	24	45	11	8	14	26	18	2	0	3	1.77955	0.537272	0.501542	0.476482	0.977498	0.596049	0.0875594	0	0.152135
jre-miRn161	jre-m18074-3p	UAUGUAUCAGCCCCACAUCAGCACACACUUCACAUUAUUUUUUUUUAUUUUUUUUUACACUCAAUAGAUUGAAUGUGUGCUGGUGUGGGGCUGAUGCAAAU	50.6	101	50.099	35.6436	1.40556	AUUGAAUGUGUGCUGGUGUGGGGC	24	15	10	7	6	10	4	13	8	3	0.593183	0.488429	0.438849	0.204207	0.375961	0.132455	0.569136	0.375931	0.152135
jre-miRn162	jre-m18123-5p	ACAGAAAAUGCAUUUUAGUGACGGUCUAGGGACUGUCACAAUUUUCCAACCGUCACUAAAAAGCAAUUGUGUU	25.7	73	35.2055	38.3562	0.917857	CAUUUUAGUGACGGUCUAGGGACU	24	107	66	66	47	85	88	18	22	73	4.23137	3.22363	4.13772	1.59962	3.19566	2.91402	0.788035	1.03381	3.70196
jre-miRn163	jre-m18182-3p	GAAAACUUUUACUCAUCAUCUACACACUAAACAUAAUUUUUUAAAUUUUAAUUUUUUUCCUUACUAAAUGUGUGGUGUAUGGAUGAUGAAUAGAAAAAUUC	23.3	101	23.0693	23.7624	0.970833	AUGUGUGGUGUAUGGAUGAUGAAU	24	19	7	8	9	19	3	0	0	2	0.751365	0.3419	0.501542	0.30631	0.714325	0.0993414	0	0	0.101424
jre-miRn164a	jre-m18440-3p	UAUGCAUCUGCCUACACCCGGCACACACUUCACAUAUAUUUUUUUUUUUUACACUCAAUGCAUUAAGUGUGUGCCGGUGUAGGCAGAUGCAAA	49.2	93	52.9032	40.8602	1.29474	AUUAAGUGUGUGCCGGUGUAGG	22	44	16	9	10	23	14	3	0	4	1.74	0.781487	0.564235	0.340344	0.864709	0.463593	0.131339	0	0.202847
jre-miRn164b	jre-m3740-3p	UAUGCAUCUGCCUACACCCGGCACACACUUCACAUAUUUUUUUUUUUUUACACUCAAUGCAUUAAGUGUGUGCCGGUGUAGGCAGAUGCAAA	49.2	92	53.4783	41.3043	1.29474	AUUAAGUGUGUGCCGGUGUAGG	22	44	16	9	10	23	14	3	0	4	1.74	0.781487	0.564235	0.340344	0.864709	0.463593	0.131339	0	0.202847
jre-miRn165	jre-m1847-3p	AGAUUUUUACUCAUCAUUUCUACACCAUACACAACACAUGAUUUUUUAAAUUUUUUUCAUUUAUCAAAUGUGUGGUAUAUAGAUAAUGAGUAGAAAAAAUU	22.5	101	22.2772	22.7723	0.978261	AUGUGUGGUAUAUAGAUAAUGAGU	24	33	13	9	9	8	24	1	0	1	1.305	0.634958	0.564235	0.30631	0.300768	0.794732	0.0437797	0	0.0507118
jre-miRn166	jre-m18490-3p	UUUUAAAUUUCGUACCGUACCGGCCGGUACGGCCGAAAUUUUUCAUACCAGCCGUCCGGCCAGUACAGGUACUAUAUCUAUUU	34	83	40.9639	45.7831	0.894737	CCGUCCGGCCAGUACAGGUACU	22	10	1	3	1	2	1	2	6	7	0.395455	0.0488429	0.188078	0.0340344	0.0751921	0.0331138	0.0875594	0.281948	0.354983
jre-miRn167	jre-m18491-5p	UGAAAUAGAUAUAGUACCUGUACUGGCCGGACGGCUGGUAUGAAAAAUUUCGGCCGUACCGGCCGGUACGGUACGAAAUUUAAAACU	45.6	87	52.4138	45.977	1.14	AUAGUACCUGUACUGGCCGGACGG	24	26	11	9	6	3	15	4	6	8	1.02818	0.537272	0.564235	0.204207	0.112788	0.496707	0.175119	0.281948	0.405694
jre-miRn168	jre-m18542-5p	AGUUUAUUAAUAGGAUAAUGCUGGAGCUCCCGCUGGGGGCUCCCGCUGGGAGCUCCGGCUGGAGUUCUAGUGUAUUUU	41.4	78	53.0769	52.5641	1.00976	UAGGAUAAUGCUGGAGCUCCCGCU	24	51	22	13	8	17	16	12	23	20	2.01682	1.07454	0.815006	0.272275	0.639133	0.529821	0.525356	1.0808	1.01424
jre-miRn169	jre-m18560-3p	UUAUAAUAAAAGUAAUUUUACAAUCUGACGAACCAUAUAAAACCACAUCAGUUUGUGGGAUUGCUUUUGUGUAAUCUCUUUGU	20.9	83	25.1807	28.9157	0.870833	AGUUUGUGGGAUUGCUUUUGUGUA	24	32	21	11	8	8	23	3	0	0	1.26546	1.0257	0.68962	0.272275	0.300768	0.761618	0.131339	0	0
jre-miRn170	jre-m18591-5p	UGACGGUUUCAAACCGUCACCAAAUAUCUUUAGAGACGUUUUGGCAAUUUUUGGUGACGGUUUCCUCUGUCAC	28.4	73	38.9041	42.4658	0.916129	AAACCGUCACCAAAUAUCUUUAGA	24	24	7	10	5	22	10	12	16	19	0.949092	0.3419	0.626927	0.170172	0.827113	0.331138	0.525356	0.751861	0.963524
jre-miRn171a	jre-m18747-5p	UUUUACGUUUUAAAAACCGGUUCCGGACCAGACCGGUUUAAAACCGGUAAAACCGGUCCGGUUCGGUCAGGUCCGGUCCGGUUUUCCGAUUUGAAUU	44	97	45.3608	48.4536	0.93617	UAAAAACCGGUUCCGGACCAGACC	24	23	3	2	7	4	10	4	5	1	0.909547	0.146529	0.125385	0.238241	0.150384	0.331138	0.175119	0.234957	0.0507118
jre-miRn171b	jre-m5665-5p	UUUUACAUUUUAAAAACCGGUUCCGGACCAGACCGGUUCAAAACCGGUAGAACCGGUCCGGUCCAAACCGGUUUUCCGGUUUGAGUU	39	87	44.8276	48.2759	0.928571	UAAAAACCGGUUCCGGACCAGACC	24	25	5	3	9	4	10	4	5	1	0.988638	0.244215	0.188078	0.30631	0.150384	0.331138	0.175119	0.234957	0.0507118
jre-miRn171c	jre-m6058-5p	UUUUACAUUUUAAAAACCGGUUCCGGACCAGACCGGUUCAAAACCGGUAAAAUCGGUCCGGUUCGGAACGGUUUUCCAGUUUGAUUU	33.6	87	38.6207	43.6782	0.884211	UAAAAACCGGUUCCGGACCAGACC	24	25	5	3	9	4	10	4	5	1	0.988638	0.244215	0.188078	0.30631	0.150384	0.331138	0.175119	0.234957	0.0507118
jre-miRn172	jre-m1886-3p	GAAUUAGAGUUAGUUUAUAUACAGUCCCUAUUUAGUCUCCAAAUAGGGACUGUUCAUGCAAGCCAAUAUAGUUA	21.9	74	29.5946	33.7838	0.876	AAAUAGGGACUGUUCAUGCAAGCC	24	30	35	28	14	62	94	1	3	9	1.18637	1.7095	1.7554	0.476482	2.33096	3.1127	0.0437797	0.140974	0.456406
jre-miRn173	jre-m18948-3p	UGACGUUUGAACGAUUUUCUAAAGUCAUCAAUUUUUUGGGACGAAUUUUAAAUUUCAUCCCAAGAAAUGACUUUUAGGGAUGAAAAAAAUUUCG	24.6	94	26.1702	29.7872	0.878571	CAAGAAAUGACUUUUAGGGAUGAA	24	0	2	3	1	13	29	7	0	0	0	0.0976858	0.188078	0.0340344	0.488749	0.960301	0.306458	0	0
jre-miRn174	jre-m19008-5p	AGAAGUGUGGUGGAAUGUUAUGAUCCUGAGGGUUAAAGAUUUAACCAAAUUAGGAUCCAACAAUCUUAGAACUUUUG	23.4	77	30.3896	35.0649	0.866667	UGGAAUGUUAUGAUCCUGAGGGUU	24	59	38	35	13	41	43	8	4	10	2.33318	1.85603	2.19425	0.442448	1.54144	1.42389	0.350238	0.187965	0.507118
jre-miRn175	jre-m23936-5p	CCAUCAUCUUAUGAUGUGGCAUUAGGUGAUUGAAAAUUAUUUAUUAUAUUUUACUUUUAAAUUUAUUAUUUAAUGUCACAUUAUGGGAUGAUGGA	38.47	95	40.4947	24.2105	1.67261	AUGAUGUGGCAUUAGGUGAUUGAA	24	19	12	10	14	34	28	6	6	2	0.751365	0.586115	0.626927	0.476482	1.27827	0.927187	0.262678	0.281948	0.101424
jre-miRn176-3p	jre-m19114-3p	UCACAGUUGAAGCUGCCAGCAUGAUCUGAGCUUUCUUCAGCUGAUGAUCCCUAUCUAUCCUGGAAAGAAUAGAUCAUGUGGCAGUUUCACCUGUUGAUGGA	44.3	101	43.8614	44.5545	0.984444	AAUAGAUCAUGUGGCAGUUUCACC	24	2879	3228	3652	4443	3977	4147	529	166	887	113.852	157.665	228.954	151.215	149.52	137.323	23.1595	7.80056	44.9814
jre-miRn176-5p	jre-m19114-5p	UCACAGUUGAAGCUGCCAGCAUGAUCUGAGCUUUCUUCAGCUGAUGAUCCCUAUCUAUCCUGGAAAGAAUAGAUCAUGUGGCAGUUUCACCUGUUGAUGGA	44.3	101	43.8614	44.5545	0.984444	UGAAGCUGCCAGCAUGAUCUGAGCU	25	19534	24701	18071	32215	27069	20282	5059	4266	16029	772.482	1206.47	1132.92	1096.42	1017.69	671.614	221.482	200.465	812.859
jre-miRn177	jre-m19122-5p	UUUGAGAAAGUUAACGGGUCGUGUUUGUGUUGACCCAUUAAGUGUAAUGUAUACACCUUGACACGACACGAACACGACCCGUUAAUAAAUAAGAA	41.8	95	44	38.9474	1.12973	UUAACGGGUCGUGUUUGUGUUGA	23	31	13	19	9	12	13	2	1	0	1.22591	0.634958	1.19116	0.30631	0.451153	0.43048	0.0875594	0.0469913	0
jre-miRn178	jre-m19124-5p	UUGUGAUAAAUUAUUUGUGACAAGAAUGAUUAUUUGAGAUGAAAAUAAAUUCAUUUUAGUAAGAAAUAGUCAUUUUUUACAGGAAAUAGCUUAUCAUAAA	26.7	100	26.7	21	1.27143	UUAUUUGUGACAAGAAUGAUUAUU	24	10	4	0	2	1	10	0	0	0	0.395455	0.195372	0	0.0680689	0.0375961	0.331138	0	0	0
jre-miRn179	jre-m19160-3p	AGAUUUUACUUUUGAUUUUGAUUUUGAGAAUGACAUGAUUUUUCCUAUAAAAAUUCUCGGGAUAGAAAAUCAGAAAGAAAAUU	19.6	83	23.6145	24.0964	0.98	AAAUUCUCGGGAUAGAAAAUCAG	23	19	10	9	0	8	19	0	0	0	0.751365	0.488429	0.564235	0	0.300768	0.629162	0	0	0
jre-miRn180	jre-m19172-3p	GGAGUCGGAGGGCAAAGUCGGAGUCAGAGCCGGAUCGGAGUGGAGUCGGUCGGUCCGACUCCACCUCCAACUCCGACUCUGACUCUGACUUUCAGACUAAA	59.7	101	59.1089	58.4158	1.01186	CAACUCCGACUCUGACUCUGACUU	24	37	32	31	19	35	21	2	7	11	1.46318	1.56297	1.94347	0.646654	1.31586	0.69539	0.0875594	0.328939	0.55783
jre-miRn181a	jre-m19224-5p	AUAUAUAUGUAUAUGGAUCGUGCUACAGCCCCCGCUGGGGGCUCCCGCUGGGGCUGUAGUGUAUUUUUAUAUGUGUUUUU	35.5	80	44.375	46.25	0.959459	AUAUGGAUCGUGCUACAGCCCCCG	24	12	4	0	2	4	1	5	20	5	0.474546	0.195372	0	0.0680689	0.150384	0.0331138	0.218899	0.939827	0.253559
jre-miRn181b	jre-m21089-5p	AUAUAUAUAUAUAUGGAUCGUGCUACAGCCCCCGUUGGGGGCUCCCGCUGGGAGCUCCCGCUGGGGGCUGUAGCAUAUAUUGUAUGUGUUUUUUU	58.9	95	62	49.4737	1.25319	AUAUGGAUCGUGCUACAGCCCCCG	24	8	2	0	2	3	0	0	10	2	0.316364	0.0976858	0	0.0680689	0.112788	0	0	0.469913	0.101424
jre-miRn182	jre-m19234-5p	UUUUCAUCAUUUUAUGAUGUGGCAUUAGAUGAUAGGUUUAAAAGUGAAAUAUAAUAAAUAGUCUCCAAUCAUCUAAUGUCACAUUAUAGAAUGAUAUGAAG	39.4	101	39.0099	25.7426	1.51538	UUUAUGAUGUGGCAUUAGAUGAUA	24	41	14	15	15	14	22	8	0	2	1.62137	0.683801	0.940391	0.510516	0.526345	0.728504	0.350238	0	0.101424
jre-miRn183a	jre-m19257-5p	UCCAUCAUCCUAUGAUGUGGCAUUAGAUGAUUGGAAAUUAUUUAUUACAUUUAAUUUGUAAACCUAUCCUCUAAUGCCAUAACAUGGAAUGAUGAGAG	37	98	37.7551	31.6327	1.19355	UAUGAUGUGGCAUUAGAUGAUUGG	24	34	24	16	13	22	35	2	6	1	1.34455	1.17223	1.00308	0.442448	0.827113	1.15898	0.0875594	0.281948	0.0507118
jre-miRn183b	jre-m26729-5p	CUCAUCAUCUUAUGAUGUGGCAUUAGAUGAUUGGAGACUAUUUAUUAUAUUUUACUUGUGAACCUAUCAUAUGAUGUCACAUCAUGGAAUUAUGAGA	31.6	97	32.5773	30.9278	1.05333	UAUGAUGUGGCAUUAGAUGAUUGG	24	42	22	19	14	30	47	7	6	5	1.66091	1.07454	1.19116	0.476482	1.12788	1.55635	0.306458	0.281948	0.253559
jre-miRn183c	jre-m3943-5p	CUCAUCAUCCUAUGAUGUGGCAUUAGAUGAUUGGAGACUAUUUAUUAUAUUUCACUUGUGAACCUAUUAUCUAAUAUCACAUCAUGGGAUGAUGAGA	44.8	97	46.1856	32.9897	1.4	UAUGAUGUGGCAUUAGAUGAUUGG	24	41	26	19	14	32	47	7	6	5	1.62137	1.26992	1.19116	0.476482	1.20307	1.55635	0.306458	0.281948	0.253559
jre-miRn184	jre-m19358-3p	UCUUUAAUUAUUUCUUCAUGAAAAGAUCAUUUUUUAUUUUAUUUUUUUUUUCUUAUAAAAAAAAAUGAUCCUUUCAUGUAGAAAGAAUUAAAGU	28.5	94	30.3191	15.9574	1.9	AAUGAUCCUUUCAUGUAGAAA	21	11	13	16	30	21	38	0	1	3	0.435001	0.634958	1.00308	1.02103	0.789517	1.25832	0	0.0469913	0.152135
jre-miRn185	jre-m19375-5p	AACCGACCGGACCGAUCGUUUCGGUCCGGACCGAGACUUAGACCGGUCCGGACCGAGACUUAGACCGGUCCGGUCCAUA	54.1	79	68.481	62.0253	1.10408	ACCGAUCGUUUCGGUCCGGACCGA	24	20	5	12	7	18	23	3	4	7	0.79091	0.244215	0.752313	0.238241	0.676729	0.761618	0.131339	0.187965	0.354983
jre-miRn186a	jre-m19518-5p	UCGGAGUCCGAUUCCGAUCGGAGGUCGGAGCUUCGCCCUCCGAUCGGAGCUCCGAACGGAGGUCGGAGCUCCGACCUCCGAUCGGAACUCCGAC	78.6	94	83.617	65.9574	1.26774	AUUCCGAUCGGAGGUCGGAGCUUC	24	20	31	12	12	28	25	24	13	13	0.79091	1.51413	0.752313	0.408413	1.05269	0.827845	1.05071	0.610887	0.659253
jre-miRn186b	jre-m21520-5p	UCGGAGUCCGAUUCCGAUCGGAGGUCGGAGCUUCGAACUCUGAUCGGAACUCCGAACGGAGGUUGGAGCUCCGACAUCCGAUCGAAACUCCGAA	60.6	94	64.4681	57.4468	1.12222	AUUCCGAUCGGAGGUCGGAGCUUC	24	20	31	12	12	28	25	24	13	13	0.79091	1.51413	0.752313	0.408413	1.05269	0.827845	1.05071	0.610887	0.659253
jre-miRn187	jre-m19543-3p	AAUUAUACUCAUCAUCUUCAUACUACACACCACAUAUAAUUUUUUUUUUAUUUUUUUAUUUUACUAAAUGUGUGGUGUAUAGAUGAUGAGUAAAAUAAAUC	28.42	101	28.1386	21.7822	1.29182	AUGUGUGGUGUAUAGAUGAUGAGU	24	49	20	21	17	17	26	3	0	4	1.93773	0.976858	1.31655	0.578585	0.639133	0.860959	0.131339	0	0.202847
jre-miRn188	jre-m19817-5p	CAAAAUAGAUAUAGUACCUAUACCGGCCGGACGGCCGAUACGAAAAAUUUCGGCCGUACUGGCCGAUACGGUACGAAAUUUAAAACU	37.8	87	43.4483	44.8276	0.969231	AUAGUACCUAUACCGGCCGGACGG	24	20	12	6	4	3	13	4	6	8	0.79091	0.586115	0.376156	0.136138	0.112788	0.43048	0.175119	0.281948	0.405694
jre-miRn189	jre-m19906-3p	UUUUAUCUUCAUAUUUCAUAUAUCACAUGUUAAAAAAUAUGAGGAUAAAAAAAUUAAAUCACAUAUUUUUAAGUGAUGUACAGAGUGUGAAGUUUAUG	23.1	98	23.5714	21.4286	1.1	AUUUUUAAGUGAUGUACAGAGUGU	24	39	9	6	13	8	11	0	0	4	1.54227	0.439586	0.376156	0.442448	0.300768	0.364252	0	0	0.202847
jre-miRn190a	jre-m19983-5p	GAAUUCUGAGAAUUCCGACUCCGUCCGACCUCUGCUCCGAUGCCGACUCCGACGGAGUCGGAGUUGUCGGAAUUCG	46.6	76	61.3158	57.8947	1.05909	AAUUCCGACUCCGUCCGACCUCUG	24	38	14	12	5	22	9	35	31	8	1.50273	0.683801	0.752313	0.170172	0.827113	0.298024	1.53229	1.45673	0.405694
jre-miRn190b	jre-m25438-5p	GAAUUCCGAGAAUUCCGACUCCGUCCGACCUCUGCUCCGAUGCCGACUCCGACGGAGUCGGAGUUGUCGGAAUUCG	48.8	76	64.2105	59.2105	1.08444	AAUUCCGACUCCGUCCGACCUCUG	24	38	14	12	5	22	9	35	31	8	1.50273	0.683801	0.752313	0.170172	0.827113	0.298024	1.53229	1.45673	0.405694
jre-miRn191	jre-m20060-5p	AAUAAAUUUUUUAAAUGACUUGUGUUCGAACAUAAAUUAUGUCUGUCAUUUAUAUGUUUGAACAGAAAUUUUAUUUUUGAAAAUUAUAU	20.1	89	22.5843	17.9775	1.25625	UUAAAUGACUUGUGUUCGAACAUA	24	116	69	56	51	104	125	6	4	3	4.58728	3.37016	3.51079	1.73576	3.90999	4.13923	0.262678	0.187965	0.152135
jre-miRn192a	jre-m20124-3p	UCAUCCGGGUUUCGGCCCUGAUCUGACCCGGAUCAAUCCGGUCCGGGUUUCGGUCCGGAUUUGAGAUCCGGGUUCCGGU	40.9	79	51.7722	60.7595	0.852083	UUUCGGUCCGGAUUUGAGAUCC	22	21	8	7	4	1	5	0	0	7	0.830456	0.390743	0.438849	0.136138	0.0375961	0.165569	0	0	0.354983
jre-miRn192b	jre-m9996-3p	AUUCACCCGGGUUUCGGCCCGGAUCUGACCCGGAUCAAUCCGGUCCGGGUUUCGGUCCGGAUUUGAGAUCCGGGUUCCUGG	49.7	81	61.358	61.7284	0.994	UUUCGGUCCGGAUUUGAGAUCC	22	21	8	7	4	1	5	0	0	7	0.830456	0.390743	0.438849	0.136138	0.0375961	0.165569	1	0	0.354983
jre-miRn193	jre-m20218-3p	AUGCUUUGAAGAUCAAGAGAGAUCAAUGGAAGAGCUUAGAAUUUUGUUUUUCAAUACUUUAUUUCAUUGGUCGAUUGUAAUUGAUUUUCAUGGCA	28.3	95	29.7895	30.5263	0.975862	UUUCAUUGGUCGAUUGUAAUUGAU	24	8	8	12	10	20	18	1	0	0	0.316364	0.390743	0.752313	0.340344	0.751921	0.596049	0.0437797	0	0
jre-miRn194	jre-m20232-5p	CCUUGUAAAAAAGUGGAUCUCACCUUAAAAAAGUGUAAAAAAACUAUUCUUUAUUAGUGAGACCUAUUUUUUUACAAAAGGU	24.8	82	30.2439	26.8293	1.12727	AAGUGGAUCUCACCUUAAAAAAGU	24	14	7	9	7	6	24	0	0	0	0.553637	0.3419	0.564235	0.238241	0.225576	0.794732	0	0	0
jre-miRn195	jre-m20256-5p	AAAUUAUAUAACUUGAUGCAGUAUGUUAGAUUGUAAAAUUAAUUUUAUUAUAAAGUAGAUCUAACAUAUUAUGUCAGUUUAUAAAUUUA	20.6	89	23.1461	16.8539	1.37333	ACUUGAUGCAGUAUGUUAGAUUGU	24	10	5	12	1	5	3	4	0	1	0.395455	0.244215	0.752313	0.0340344	0.18798	0.0993414	0.175119	0	0.0507118
jre-miRn196	jre-m20300-5p	AGUAAUCUCACAAACUGAUGUGACUUCAUGUGAUUUAUCAAAUUGUAAAGUAGAUCUAAUGGAUCACAUGAAAUCACGUUAGUUUGUAAAAUUAUUU	36.5	97	37.6289	27.8351	1.35185	CAAACUGAUGUGACUUCAUGUGAU	24	24	6	11	11	6	24	0	0	0	0.949092	0.293057	0.68962	0.374379	0.225576	0.794732	0	0	0
jre-miRn197	jre-m20365-5p	CAAAUCGUGUUAACGGGUCGUGUUCGUGUCGUAUUAAGGUAUGUACAUUACACUUAAUGGGUCAACACGAACACGACCCGUUAAGGAUUUC	45.6	91	50.1099	42.8571	1.16923	UAACGGGUCGUGUUCGUGUCGUA	23	109	71	43	40	69	29	12	4	29	4.31046	3.46785	2.69579	1.36138	2.59413	0.960301	0.525356	0.187965	1.47064
jre-miRn198	jre-m20420-5p	AAUACUUUUAUAAAUUGGUAUGACUUGAUGUGAUUUGUUAGAUUAUAAAGUUAAUCUAACAAAUCACAUCAAGCCACAUCAAUUUAUAAGAUUAUU	46.3	96	48.2292	22.9167	2.10455	UAAAUUGGUAUGACUUGAUGUG	22	7	8	4	10	12	12	1	5	5	0.276819	0.390743	0.250771	0.340344	0.451153	0.397366	0.0437797	0.234957	0.253559
jre-miRn199a	jre-m20435-3p	UUUAUGUAUCAAUUAUUAUUCAUUUUCAUACUUUAUAUUUAUAAUUUUUUCAUAGAGUAUGAAGUGUGGGAUAGUGAAUAGUGACUGAUGAGAAUA	29.3	96	30.5208	22.9167	1.33182	AGUGUGGGAUAGUGAAUAGUGACU	24	251	59	73	46	52	108	14	5	11	9.92592	2.88173	4.57657	1.56558	1.955	3.57629	0.612916	0.234957	0.55783
jre-miRn199b	jre-m22815-3p	AUAAGUCACUAUUCAUCCUCACACUCCACGCCUAAUAGAUUUUUUUUUUAUAUAGGGUGUGGAGUGUGGGAUAGUGAAUAGUGACUGAUGAGAAGA	49.3	96	51.3542	37.5	1.36944	AGUGUGGGAUAGUGAAUAGUGACU	24	250	57	73	45	49	108	14	5	11	9.88638	2.78405	4.57657	1.53155	1.84221	3.57629	0.612916	0.234957	0.55783
jre-miRn200a	jre-m2048-3p	ACACAGAGUUCACUACAACAUAAUUGCUUUUUAGUGACGGUUGGAAAAUUGUGACAGUCCAUAGAUCGUCACUAAAAGGCAUUUUCUGUG	31.4	90	34.8889	37.7778	0.923529	GUCCAUAGAUCGUCACUAAAAGGC	24	11	14	14	11	21	12	4	1	0	0.435001	0.683801	0.877698	0.374379	0.789517	0.397366	0.175119	0.0469913	0
jre-miRn200b	jre-m25035-3p	ACGCAAUUGCUUUUUAGUGACGAUUGGGAAAUUGUGACAGUCCAUAGAUCGUCACUAAAAGGCAUUUUCUGUG	28.6	73	39.1781	39.726	0.986207	GUCCAUAGAUCGUCACUAAAAGGC	24	11	14	14	11	21	12	4	1	0	0.435001	0.683801	0.877698	0.374379	0.789517	0.397366	0.175119	0.0469913	0
jre-miRn201	jre-m20563-3p	AAAAAAUAUUAUACAUCAGUCACUACUUAUUUUCAUACUCUAUGAGUGAAUAGUAGCUGAUGAGAAUAAUUUUUUUAA	19	78	24.359	23.0769	1.05556	AGUGAAUAGUAGCUGAUGAGAAUA	24	25	5	9	9	24	18	5	4	1	0.988638	0.244215	0.564235	0.30631	0.902305	0.596049	0.218899	0.187965	0.0507118
jre-miRn202a	jre-m20611-5p	UCGGAGCUCCGAUCUCCGAUCGGAACUCCGACUGGAGUUCGGAGGGAGUUCCGAACGGAGGUCGGAGCUCCAA	58	73	79.4521	61.6438	1.28889	GAUCUCCGAUCGGAACUCCGACUG	24	17	15	5	7	4	3	1	0	5	0.672274	0.732644	0.313464	0.238241	0.150384	0.0993414	0.0437797	0	0.253559
jre-miRn202b	jre-m9512-5p	UCGGAGCUCCGAUCUCCGAUCGGAACUCCGACUGGAGUUCGGAGGGAGUUCCGAACGGAGGUCGGAGCUCCGAC	61.3	74	82.8378	63.5135	1.30426	GAUCUCCGAUCGGAACUCCGACUG	24	17	15	5	7	4	3	1	0	5	0.672274	0.732644	0.313464	0.238241	0.150384	0.0993414	0.0437797	0	0.253559
jre-miRn203a-3p	jre-m20748-3p	GUUUUCAACAUCCCUCAAAGGCUUCCAGCAUUCAACAUGCUAUGAUCAACUUCAAGCACGAGAGAGUGCUGGAACGCCUUAAGGGAACUUGAAGACUU	46.4	98	47.3469	44.898	1.05455	UGCUGGAACGCCUUAAGGGAAC	22	2360	4843	3595	5079	5827	6010	622	530	2310	93.3274	236.546	225.38	172.861	219.072	199.014	27.231	24.9054	117.144
jre-miRn203b-3p	jre-m20751-3p	GUUUUCAACAUCCCUCAAAGGCUUCCAGCAUUCAACAUGCUAAGAUCAACUUCAAGCACGAGAGAGUGCUGGAACGCCUUAAGGGAACUUGAAGACUU	44.2	98	45.102	44.898	1.00455	UGCUGGAACGCCUUAAGGGAAC	22	2360	4843	3595	5079	5827	6010	622	530	2310	93.3274	236.546	225.38	172.861	219.072	199.014	27.231	24.9054	117.144
jre-miRn203a-5p	jre-m20748-5p	GUUUUCAACAUCCCUCAAAGGCUUCCAGCAUUCAACAUGCUAUGAUCAACUUCAAGCACGAGAGAGUGCUGGAACGCCUUAAGGGAACUUGAAGACUU	46.4	98	47.3469	44.898	1.05455	UCCCUCAAAGGCUUCCAGCAUU	22	183	223	119	317	142	145	56	64	202	7.23683	10.892	7.46044	10.7889	5.33864	4.8015	2.45166	3.00745	10.2438
jre-miRn203b-5p	jre-m20751-5p	GUUUUCAACAUCCCUCAAAGGCUUCCAGCAUUCAACAUGCUAAGAUCAACUUCAAGCACGAGAGAGUGCUGGAACGCCUUAAGGGAACUUGAAGACUU	44.2	98	45.102	44.898	1.00455	UCCCUCAAAGGCUUCCAGCAUU	22	183	223	119	317	142	145	56	64	202	7.23683	10.892	7.46044	10.7889	5.33864	4.8015	2.45166	3.00745	10.2438
jre-miRn204a	jre-m20785-5p	AAAUUUAGAAAUUAAUUUGGAUAUUACUGUAGCUAUAUUCUAAAUAUUUAGAAUAUAGCUAAUUCAAUGUGAACAAUUUAUUGAUCUAAGGCC	22.6	93	24.3011	22.5806	1.07619	AUUAAUUUGGAUAUUACUGUAGCU	24	20	6	4	4	12	16	3	0	4	0.79091	0.293057	0.250771	0.136138	0.451153	0.529821	0.131339	0	0.202847
jre-miRn204b	jre-m26258-5p	AAAUUUGGAAAUUAAUUUGGAUAUUACUGUAGCUAUAUUCCAAAUAUUUGGAAUAUAGCUAAUUCAAUGUGAGCAAUUUAUUGACCUAAUAG	23	92	25	25	1	AUUAAUUUGGAUAUUACUGUAGCU	24	20	6	4	4	12	16	3	0	4	0.79091	0.293057	0.250771	0.136138	0.451153	0.529821	0.131339	0	0.202847
jre-miRn205	jre-m20799-3p	UAAAGCACUGUUUCUUACUGUUUACAAGGAGAUAUAUAUAUAUAUAUAUAUAUAUAUACUAGUUGUGGAGUGACGUGCAAUGCACGU	22.2	87	25.5172	29.8851	0.853846	AUAUACUAGUUGUGGAGUGACGUG	24	22	4	4	3	8	11	2	2	0	0.870001	0.195372	0.250771	0.102103	0.300768	0.364252	0.0875594	0.0939827	0
jre-miRn206	jre-m2080-5p	ACACCCGGGUUAUGACUCGGGCCGGAACUCGGGUUUCUACAACCCGGAAAUCCGGGUUCCAGCUUCAACCCGGUUUU	38.2	77	49.6104	57.1429	0.868182	UAUGACUCGGGCCGGAACUCG	21	24	11	16	3	3	7	9	2	5	0.949092	0.537272	1.00308	0.102103	0.112788	0.231797	0.394017	0.0939827	0.253559
jre-miRn207	jre-m20830-5p	CGUUAAAACACGAUUGUUUAACGAGUUGAUAACGGGUCAACCCGUUAUGACUUGUUAAAAAAGUUAAAAUUACAAU	22.7	76	29.8684	31.5789	0.945833	CGAUUGUUUAACGAGUUGAUAACG	24	24	13	22	22	16	15	2	3	10	0.949092	0.634958	1.37924	0.748757	0.601537	0.496707	0.0875594	0.140974	0.507118
jre-miRn208a	jre-m20864-3p	ACGGGUCAUAACGGGUUGACCCGUUAUCAACCCGUUAAGCUAUCGUGUCUUAACGGGUCAACUCGUUUUGACCCAA	41.1	76	54.0789	48.6842	1.11081	UCGUGUCUUAACGGGUCAACUCGU	24	25	20	13	26	27	12	0	0	11	0.988638	0.976858	0.815006	0.884895	1.01509	0.397366	0	0	0.55783
jre-miRn208b	jre-m27081-3p	GGAUCAAAACGAGUUGAGCCGUUAUCAAUCUGUUAAGCAAUCGUGUCUUAACGGGUCAACUCGUUUUGACCCGA	33.7	74	45.5405	44.5946	1.02121	UCGUGUCUUAACGGGUCAACUCGU	24	26	20	17	26	31	20	0	0	11	1.02818	0.976858	1.06578	0.884895	1.16548	0.662276	0	0	0.55783
jre-miRn209	jre-m20884-5p	UAUUAGAGUUAUAUUUUGGAUUGUCUUGACCUCCUAAGUCAACCAUUAUAUAGGAAGUCAAGGCAAUACAAUAGUGAUAAUUAAGCAA	24.2	88	27.5	30.6818	0.896296	AUAUUUUGGAUUGUCUUGACCUCC	24	30	13	6	4	11	14	3	0	3	1.18637	0.634958	0.376156	0.136138	0.413557	0.463593	0.131339	0	0.152135
jre-miRn210	jre-m20895-3p	AAUCUUACAAACUGAUGUGUUUUUAUCUGAUCCGUUAGAUCUAUUUUACAAUAAAAAUAACUAUAUAAUCUGACGAAUCACAUCAAGCUACAUCAGUU	23.1	98	23.5714	27.551	0.855556	AUAAUCUGACGAAUCACAUCAAGC	24	65	15	13	29	16	31	2	5	1	2.57046	0.732644	0.815006	0.986998	0.601537	1.02653	0.0875594	0.234957	0.0507118
jre-miRn211	jre-m20928-5p	AAAUUGUAAUAAUGAGUUGAGAUGAGUUUGGGAUCCAAACGAAACCCUUCGUUUGAUUAUUAAACUUCUCUCAACUCAUCAUUAUAAUUUU	38.7	91	42.5275	29.6703	1.43333	AAUGAGUUGAGAUGAGUUUGGGAU	24	79	36	31	18	19	29	9	3	4	3.12409	1.75834	1.94347	0.61262	0.714325	0.960301	0.394017	0.140974	0.202847
jre-miRn212	jre-m20953-5p	CAUAAAAGGCUUUUUAGUGAUGGUUUGGAGACUGUUACAAUUUCACAAUCGUCACUAAAAAAUAAUUAUGU	18.3	71	25.7746	29.5775	0.871429	UUUUUAGUGAUGGUUUGGAGACU	23	1	4	4	4	12	16	7	0	3	0.0395455	0.195372	0.250771	0.136138	0.451153	0.529821	0.306458	0	0.152135
jre-miRn213	jre-m12713-3p	GUGUGUGUACAUAGCUACACACACAUGCAUACAUAUAUAUAUAUGUGUGUGUGUGUGUGUGUCUGUGUAUGUAUAUAUGU	42.5	80	53.125	35	1.51786	UGUGUGUGUGUGUCUGUGUAU	21	2	6	8	4	2	0	10	8	3	0.079091	0.293057	0.501542	0.136138	0.0751921	0	0.437797	0.375931	0.152135
jre-miRn214	jre-m20972-3p	UUUUAGUGACGGUUUCUAGAAACUGUCACAGAAAAUGCCUUUUAGUGACGGUUUAGGGACAUUCACAAUUU	23.6	71	33.2394	36.6197	0.907692	UUUAGUGACGGUUUAGGGACA	21	13	2	9	1	4	7	4	0	1	0.514092	0.0976858	0.564235	0.0340344	0.150384	0.231797	0.175119	0	0.0507118
jre-miRn215	jre-m21067-5p	AUAAGCCCCACACCCUGCACACCCACUUAAAAUCACAUGUUUUUAAGUGGGUGUGCAGGGUGUGAGGCUUCU	54.4	72	75.5556	48.6111	1.55429	CACCCUGCACACCCACUUAAAAU	23	4	46	39	22	21	7	3	9	4	0.158182	2.24677	2.44502	0.748757	0.789517	0.231797	0.131339	0.422922	0.202847
jre-miRn216	jre-m21096-5p	UAAUGUGUGGAGAUUGUGUGAAUAGUAAGAGGUUUUGUAGAUUUUUUGUUAAUCUAUAAAGCUUUGCUAUUUAUGGUUCCCGUACACUA	29.2	89	32.809	31.4607	1.04286	AGAUUGUGUGAAUAGUAAGAGGUU	24	63	14	9	6	24	21	18	3	4	2.49137	0.683801	0.564235	0.204207	0.902305	0.69539	0.788035	0.140974	0.202847
jre-miRn217	jre-m21135-3p	GCAUCUGCCUACACCCGGCACACACUUCACAUAUUUUUUCUUUUUUUUUUUUUUUUACACUCAAUGCAUUGAAUGUGUGCCGGUGUAGGUAGAUGCAAAAA	43.77	101	43.3366	37.6238	1.15184	AUUGAAUGUGUGCCGGUGUAGGUA	24	19	7	7	2	12	10	0	0	2	0.751365	0.3419	0.438849	0.0680689	0.451153	0.331138	0	0	0.101424
jre-miRn218a	jre-m21204-3p	GAACGGAGGUCGAAGCUCCGACCUCCGAUCGGAACUCCGACUGGAGUUCGGAGGGAGUUCCGAACGGAGGUCAGAGCUCCGACUCCGA	60.5	88	68.75	62.5	1.1	UUCCGAACGGAGGUCAGAGCU	21	13	3	0	0	5	0	1	0	0	0.514092	0.146529	0	0	0.18798	0	0.0437797	0	0
jre-miRn218b	jre-m25439-3p	AUCGGAGGUCGGAGCUCCGACCUCCGAUCGGAACUCCGACUGGAGUUCGGAGGGAGUUCCGAACGGAGGUCAGAGCUCCGACUCCGA	68.5	87	78.7356	63.2184	1.24545	UUCCGAACGGAGGUCAGAGCU	21	13	3	0	0	5	0	1	0	0	0.514092	0.146529	0	0	0.18798	0	0.0437797	0	0
jre-miRn218d	jre-m28933-3p	GUCGGAGCUCCGACCUCCGAUCGGAAACUCCGACUGGAGUUCGGAGGGAGUUCCGAACGGAGGUCAGAGCUCCGACUCCGA	57.3	81	70.7407	62.963	1.12353	UUCCGAACGGAGGUCAGAGCU	21	13	3	0	0	5	0	1	0	0	0.514092	0.146529	0	0	0.18798	0	0.0437797	0	0
jre-miRn218e	jre-m5658-3p	AUCGGAGGUCGGAGCUCCGACCUCCGAUCGGAUCUCCGACUGGAGUUCGGAGGGAGUUCCGAACGGAGGUCAGAGCUCCGACUCCGA	64.6	87	74.2529	63.2184	1.17455	UUCCGAACGGAGGUCAGAGCU	21	13	3	0	0	5	0	1	0	0	0.514092	0.146529	0	0	0.18798	0	0.0437797	0	0
jre-miRn218c-3p	jre-m27299-3p	CGGAGCUCCGACCUCCGAUCGGAACUCCGAACGGAGGUCGGAGGGAGUUCCGAACGGAGGUCAGAGCUCCGACUCUGA	55.2	78	70.7692	64.1026	1.104	UUCCGAACGGAGGUCAGAGCU	21	13	3	0	0	5	0	1	0	0	0.514092	0.146529	0	0	0.18798	0	0.0437797	0	0
jre-miRn218c-5p	jre-m27299-5p	CGGAGCUCCGACCUCCGAUCGGAACUCCGAACGGAGGUCGGAGGGAGUUCCGAACGGAGGUCAGAGCUCCGACUCUGA	55.2	78	70.7692	64.1026	1.104	ACCUCCGAUCGGAACUCCGAACGG	24	21	32	26	14	20	15	16	11	19	0.830456	1.56297	1.63001	0.476482	0.751921	0.496707	0.700475	0.516905	0.963524
jre-miRn219	jre-m21215-3p	AAAAAUUCUAUUCAUCAUCCACAAAUCAUACAUAAUUUUUUUAUUUUAUGAAACGUGUGUUGUAUAGAUGAUGAGUAAAAGAAAU	18.1	85	21.2941	22.3529	0.952632	AACGUGUGUUGUAUAGAUGAUGAG	24	20	0	6	2	2	11	0	0	0	0.79091	0	0.376156	0.0680689	0.0751921	0.364252	0	0	0
jre-miRn220	jre-m21247-5p	UAGGAUUCAUUGUUUGGAUGUUGAGAUGACUUCAAUCCAUUUCAUAUGAUCAUCUCAAUAUUUAAAUACCACUUAAAU	20.5	78	26.2821	28.2051	0.931818	UGUUUGGAUGUUGAGAUGAC	20	9	16	9	10	8	17	0	0	3	0.35591	0.781487	0.564235	0.340344	0.300768	0.562935	0	0	0.152135
jre-miRn221	jre-m21303-5p	CCUAGGCAUGAAAUGACGUCGUUUCAUGCCUGGGUUAAAAAAAAAAACCUACGCAUGAAACGACGUCGUUUCAUGCGUAGU	53	81	65.4321	43.2099	1.51429	AAAUGACGUCGUUUCAUGCCUGGG	24	35	25	16	6	14	13	4	2	5	1.38409	1.22107	1.00308	0.204207	0.526345	0.43048	0.175119	0.0939827	0.253559
jre-miRn222	jre-m21452-3p	AACCCGACCGGGUUGGGCUGGGUCAGACCCGGGCCGGAACCCGGGUUUUCCAAAACCCGGAUUCCGGAUUCCGAGUUGAACCCGGUUUUUUU	49.7	92	54.0217	59.7826	0.903636	AUUCCGGAUUCCGAGUUGAACC	22	74	12	15	4	29	17	9	0	9	2.92637	0.586115	0.940391	0.136138	1.09029	0.562935	0.394017	0	0.456406
jre-miRn223	jre-m21473-5p	UUUGCUCGAGAGGUCUGUCGAGCUAUCUUUGAGCGAAGUCUUUGACUUGUGUUCGCUCAAGCGGCUAGACAUUUCGCUCGAGCGAU	39	86	45.3488	50	0.906977	AGGUCUGUCGAGCUAUCUUUGAGC	24	15	14	8	7	5	6	2	6	4	0.593183	0.683801	0.501542	0.238241	0.18798	0.198683	0.0875594	0.281948	0.202847
jre-miRn224	jre-m2154-3p	UAAUACUAAAGAAACUCAUCUCUAUCCAGAACGGAGACUAAGGUCUCAUUUGGAUAGUAAGAUGAGAUGAAAUAAUUUUA	26.7	80	33.375	31.25	1.068	CAUUUGGAUAGUAAGAUGAGAUGA	24	56	82	45	33	64	63	12	0	11	2.21455	4.00512	2.82117	1.12314	2.40615	2.08617	0.525356	0	0.55783
jre-miRn225	jre-m21580-5p	AUAAUAUUCUAAUAAUUAGGUUGUGUUUGGAUGUUGAAGUGAAUUGAGUUGAGUUAAAUUGAGAUGAUAAAAUAUUAUUAGAAUAUUAUU	18.5	90	20.5556	21.1111	0.973684	AAUAAUUAGGUUGUGUUUGGAUGU	24	38	20	37	34	40	40	0	0	3	1.50273	0.976858	2.31963	1.15717	1.50384	1.32455	0	0	0.152135
jre-miRn226	jre-m21591-3p	AUGACGGAAGAACUAUACCGUUCGAACGGUAUAGUUAGGGAUAAAAUAUUUUGUCUCUAAUAAUGAAACCGUUCGAAUGUAGUGUUUUAAAGUUCA	34.2	96	35.625	33.3333	1.06875	AUGAAACCGUUCGAAUGUAGUGUU	24	25	4	2	0	9	21	0	0	2	0.988638	0.195372	0.125385	0	0.338365	0.69539	0	0	0.101424
jre-miRn227	jre-m21593-3p	UGACGCCGUUCCAAGUUUAAGUGGAACGAUGUCGUUUUAGUUAAUAAGUAUUACAACUGAUAAUAGAAACGACGUUGUUUGGCAUUAAACCAAAUGGUGUC	39.7	101	39.3069	36.6337	1.07297	AACGACGUUGUUUGGCAUUAAACC	24	34	10	17	5	14	32	2	0	5	1.34455	0.488429	1.06578	0.170172	0.526345	1.05964	0.0875594	0	0.253559
jre-miRn228a	jre-m21688-5p	AUAUAUAUAUAUAGGAAAAUGCUGGAGCUCCCGCUGGGGGCUCCCGCUGGGAGCUCCCGCUGGACCUCCAGUGUAUUUUAAAAUGUGUA	45.3	89	50.8989	49.4382	1.02955	AUAGGAAAAUGCUGGAGCUCCCGC	24	39	15	15	8	25	20	23	18	17	1.54227	0.732644	0.940391	0.272275	0.939901	0.662276	1.00693	0.845844	0.862101
jre-miRn228b	jre-m7204-5p	AUAUAUAUAUAUAGGAAAAUGCUGGAGCUCCCGCUGGGUGCUCCGCUGAGCUCUCCCGCUGGAGCUCCAGUGUAUUUUAUUAUGUGUAUUU	44.2	91	48.5714	45.0549	1.07805	AUAGGAAAAUGCUGGAGCUCCCGC	24	20	7	4	6	12	8	13	6	15	0.79091	0.3419	0.250771	0.204207	0.451153	0.264911	0.569136	0.281948	0.760677
jre-miRn229	jre-m21789-5p	CAUGCAUGAGAUCGGGGUUUACUCUGCAGGGGUGGGUCCGAAGGGCCCUGCCUUGGAGAGGUUCCCCGACAUUAAAAAAA	38.8	80	48.5	55	0.881818	AUCGGGGUUUACUCUGCAGGGGUG	24	30	85	53	84	108	41	81	86	50	1.18637	4.15165	3.32271	2.85889	4.06037	1.35767	3.54616	4.04125	2.53559
jre-miRn230	jre-m21857-5p	GGCUAUUUCGGACUAAAUUUCGGCCUGUACCGGUCGAUAUUUCGGCCGGUACCGGCCGAUAUUUCGGCCUGUGUGUGUG	38.6	79	48.8608	54.4304	0.897674	GACUAAAUUUCGGCCUGUACCGGU	24	22	15	9	7	15	3	1	2	3	0.870001	0.732644	0.564235	0.238241	0.563941	0.0993414	0.0437797	0.0939827	0.152135
jre-miRn231	jre-m21888-5p	AAGUUGUAAUAAUGAGUUGAGAUGAGUUGAGAGAUGUUUAAUACAUUUCAUCAGCCUUACAAAAUUUAUUGUUCAUUUA	20.4	79	25.8228	26.5823	0.971429	AAUGAGUUGAGAUGAGUUGAGAGA	24	276	189	154	127	152	129	77	21	15	10.9146	9.23131	9.65468	4.32237	5.7146	4.27168	3.37104	0.986818	0.760677
jre-miRn232	jre-m21894-3p	UAUUAAACUAAACGGCGUCGUUUUAUUCUUAACGUAUUAAAAACAAAUUAAGUAGAACGACGCCGUUUGGUUUAGAC	33.3	77	43.2468	32.4675	1.332	CAAAUUAAGUAGAACGACGCCGUU	24	15	11	8	9	9	11	0	5	22	0.593183	0.537272	0.501542	0.30631	0.338365	0.364252	0	0.234957	1.11566
jre-miRn233	jre-m21919-5p	UCUAAACCAAACGGCGUCGUUCUACUUAAUUUGUUUUUAAUACGUUAAGAAUAAAACGACGCCGUUUAGUUUAAU	28.4	75	37.8667	32	1.18333	ACGGCGUCGUUCUACUUAAUUUGU	24	13	12	6	3	12	4	4	11	1	0.514092	0.586115	0.376156	0.102103	0.451153	0.132455	0.175119	0.516905	0.0507118
jre-miRn234a	jre-m21945-5p	GAGGACCGAAAACAUUCGGUCUGGUCCACGGUCCACGGUUUUUUCGGACCGGACCGGACCGAAUGAAAAAAAAAAAA	35.9	77	46.6234	49.3506	0.944737	AACAUUCGGUCUGGUCCACGGUCC	24	110	30	37	24	41	46	4	2	8	4.35001	1.46529	2.31963	0.816826	1.54144	1.52324	0.175119	0.0939827	0.405694
jre-miRn234b	jre-m23946-5p	GAGGACCGAAAACAUUCGGUCUGGUCCACGGUCCACGGUUUUUUUGGACCGGACCGGACAGAAUGAAAAAUAAAAAA	30.7	77	39.8701	46.7532	0.852778	AACAUUCGGUCUGGUCCACGGUCC	24	110	30	37	24	41	46	4	2	8	4.35001	1.46529	2.31963	0.816826	1.54144	1.52324	0.175119	0.0939827	0.405694
jre-miRn235	jre-m21967-3p	AAGUUUUGAGUUGAGAUGAGUUUAGUAAUUUGAGAAUUGAGUGUUUAAAUGUUAGACUAAACUUAAAAUUAGACUAAACUGAGUUGAACUCAAAUGAAUUU	23.6	101	23.3663	25.7426	0.907692	AUUAGACUAAACUGAGUUGAACUC	24	18	6	11	7	16	15	4	1	7	0.711819	0.293057	0.68962	0.238241	0.601537	0.496707	0.175119	0.0469913	0.354983
jre-miRn236	jre-m21999-3p	UUGUCACACACUCAACACACUUAGUGUAUUGAGUUAAAAAAAAAAAAAUUUGAAUGCAUGGUGUGUGGAGAGUGUAGGCUG	25.8	81	31.8519	35.8025	0.889655	AUUUGAAUGCAUGGUGUGUGGAGA	24	27	14	12	8	5	11	1	0	2	1.06773	0.683801	0.752313	0.272275	0.18798	0.364252	0.0437797	0	0.101424
jre-miRn237a	jre-m22073-5p	UGGCCAUUUAAUUGCGGCGAAAAUAUUAUUUGUGACCAAAACAGACUAAUUUUGGCUGUAAAUAGUCAUUUCGCUGGAAUUAAAUGGCCAC	41	91	45.0549	36.2637	1.24242	AUUGCGGCGAAAAUAUUAUUUGUG	24	23	7	6	9	7	15	0	2	2	0.909547	0.3419	0.376156	0.30631	0.263172	0.496707	0	0.0939827	0.101424
jre-miRn237b	jre-m3883-5p	UGGCCAUUUAAUUGCGGCGAAAAUAUUAUUUGUGACCAAAAUAGAUUCAUUUUGACUGUAAAUAGUCAUUUCGCUGGAAUUAAAUGGCCAC	38.7	91	42.5275	34.0659	1.24839	AUUGCGGCGAAAAUAUUAUUUGUG	24	23	7	6	9	7	15	0	2	2	0.909547	0.3419	0.376156	0.30631	0.263172	0.496707	0	0.0939827	0.101424
jre-miRn238a	jre-m22100-5p	ACAGAAAAAGCUUUUUAGUGACAGUUUGGGGACUGUCACAAUUUCCCAACCUUCACUAAAAAGCAAUUGUGUU	26	73	35.6164	36.9863	0.962963	CUUUUUAGUGACAGUUUGGGGACU	24	6	1	4	1	11	10	0	0	4	0.237273	0.0488429	0.250771	0.0340344	0.413557	0.331138	0	0	0.202847
jre-miRn238b	jre-m26097-5p	ACAGAAAAGGCUUUUUAGUGACAGUUUGGGGACUGUCAUAAUUUCUCAACUGUCAUUAAAAAGCAAUUGUGUU	28	73	38.3562	34.2466	1.12	CUUUUUAGUGACAGUUUGGGGACU	24	5	1	4	1	11	10	0	0	4	0.197728	0.0488429	0.250771	0.0340344	0.413557	0.331138	0	0	0.202847
jre-miRn239	jre-m22133-3p	AAGUUUUAUUCAUCAUCUUUACACAUUACACAUUAUACUUAUUUUUUAUUUUUUAUUUUUAUUAAAUGUGUAGUAUAUAGAUGAUGAGUAUAAAAA	22.1	96	23.0208	16.6667	1.38125	AUGUGUAGUAUAUAGAUGAUG	21	27	8	8	8	6	20	0	0	0	1.06773	0.390743	0.501542	0.272275	0.225576	0.662276	0	0	0
jre-miRn240	jre-m2216-3p	UUCUACUCGUAUACUAGACAUGUCGAUGGCUUCGUGUGUCAUGUCAGCCAUCGACUGUCUUGUAUACGAGUUAAAAA	41.8	77	54.2857	41.5584	1.30625	CCAUCGACUGUCUUGUAUAC	20	2	16	3	12	6	10	8	0	3	0.079091	0.781487	0.188078	0.408413	0.225576	0.331138	0.350238	0	0.152135
jre-miRn241	jre-m2217-5p	AAACCUAUGGCAUGGGCGGAGUAGGGAAGACACAAAUUAAUAAAAGUUAUCUUCCCCACCCGCCCAUGCCAAAGCCUU	38.9	78	49.8718	47.4359	1.05135	CAUGGGCGGAGUAGGGAAGACA	22	13	0	1	4	0	1	4	0	4	0.514092	0	0.0626927	0.136138	0	0.0331138	0.175119	0	0.202847
jre-miRn242	jre-m22178-5p	CUUAGAUCAUAAGAGUACUGCUAGAGCCACCGCUAGUGGCUCCCGCUGGAGUCACCGCUGGCUCUAGCAUGUAUUUUUAAAUAUGUUU	41.8	88	47.5	46.5909	1.01951	AAGAGUACUGCUAGAGCCACCGCU	24	41	13	18	7	18	16	0	2	3	1.62137	0.634958	1.12847	0.238241	0.676729	0.529821	0	0.0939827	0.152135
jre-miRn243	jre-m22194-3p	UCUCAACUCAACUCAACUCAACUCAUUUCAACAUCCAAAAAAUAAGUUAAAAUGAGUUGAGAUGAGUCUCGAAUCCA	22.9	77	29.7403	33.7662	0.880769	AAGUUAAAAUGAGUUGAGAUGAGU	24	15	15	8	7	7	5	0	0	0	0.593183	0.732644	0.501542	0.238241	0.263172	0.165569	0	0	0
jre-miRn244	jre-m22222-3p	UUAUACAACCGGUUUUAUGAGAUGAGUUAGGCCCAUAAAUUUCAUCAUGCUCGGGCCUAACUCAUCUCAUAAAACCGGUUAUAUG	51.5	85	60.5882	38.8235	1.56061	CGGGCCUAACUCAUCUCAUAAAAC	24	13	7	4	2	13	8	0	2	1	0.514092	0.3419	0.250771	0.0680689	0.488749	0.264911	0	0.0939827	0.0507118
jre-miRn245	jre-m22242-3p	AUGUUGAUGGUGUGCUUUAUACAUUGGUUUGAGAAUAGAAUAAUUAAUUUCAAUGAAAAAUUUAAUUCUCAAGUCAGUGUGUAGAGCACACCUAAUAA	40.2	98	41.0204	28.5714	1.43571	AUUCUCAAGUCAGUGUGUAGAGCA	24	37	22	14	12	14	22	1	0	1	1.46318	1.07454	0.877698	0.408413	0.526345	0.728504	0.0437797	0	0.0507118
jre-miRn246	jre-m2228-3p	UUUUAAAAACCGGUUCCGGACCGGACCGGUUCAAAACCGGUAAAACCGGUCCGAUUCGGUUCGGUCCGGUCUGGUUUUUCGGUUUGAAUUU	48	91	52.7473	49.4505	1.06667	UCGGUCCGGUCUGGUUUUUCG	21	29	13	5	3	4	11	0	2	5	1.14682	0.634958	0.313464	0.102103	0.150384	0.364252	0	0.0939827	0.253559
jre-miRn247a	jre-m22306-5p	CUUUAGAGUUAUAUUUUGGAUUGUCUUGGCCUCCUAGGCCAACCAUUAUAUAGGAGGCCAAGGUAAUACAAUAGUGAUAGUUAAGC	28.7	86	33.3721	38.3721	0.869697	AUAUUUUGGAUUGUCUUGGCCUCC	24	40	10	10	3	16	16	3	2	8	1.58182	0.488429	0.626927	0.102103	0.601537	0.529821	0.131339	0.0939827	0.405694
jre-miRn247b	jre-m8959-5p	CAUUAGAGUUAUAUUUUGGAUUGUCUUGGCCUCCUAGGCCAACCAUUAUAUAGGAGGCCAAGACAAUACAAUAGUGAAAGUUAAGCA	32.9	87	37.8161	37.931	0.99697	AUAUUUUGGAUUGUCUUGGCCUCC	24	40	10	10	3	16	16	3	2	8	1.58182	0.488429	0.626927	0.102103	0.601537	0.529821	0.131339	0.0939827	0.405694
jre-miRn248a	jre-m22405-5p	CUGAAAAAUGCUUUUUAGUGACGGUUUAGGGACUGUCACAAUUUCCUAACCGUCAUUAAAAAGCAAUUAUGUU	30.2	73	41.3699	34.2466	1.208	CUUUUUAGUGACGGUUUAGGGACU	24	23	10	17	6	27	23	5	0	6	0.909547	0.488429	1.06578	0.204207	1.01509	0.761618	0.218899	0	0.304271
jre-miRn248b	jre-m23468-5p	AUAAAAAAUGCUUUUUAGUGACGGUUUAGGGACUGACACAAUUUUCCAACCGUCACUAAAAAGUAAUUGUGUU	27	73	36.9863	32.8767	1.125	CUUUUUAGUGACGGUUUAGGGACU	24	20	8	15	6	26	23	5	0	6	0.79091	0.390743	0.940391	0.204207	0.977498	0.761618	0.218899	0	0.304271
jre-miRn249	jre-m22596-5p	AUAUUUAAGUUUAGUAGUAGCACACUGGCUUCUCGAAAAUUCUAAAAUGUCUUUUCGGGAACGGGGUGUUACAAUUAUCGACUCAUUUUA	26.6	90	29.5556	34.4444	0.858065	UUAGUAGUAGCACACUGGCUUCUC	24	21	16	9	3	10	7	2	1	5	0.830456	0.781487	0.564235	0.102103	0.375961	0.231797	0.0875594	0.0469913	0.253559
jre-miRn250	jre-m22788-5p	GUGUUAACGGAUCGUGUUCGUGUCGUGUCAAGACAUGUACAUUACACUUAACGGGUCAACACGAACACGACCCGUUAAGGA	32.7	81	40.3704	46.9136	0.860526	AUCGUGUUCGUGUCGUGUCAAGAC	24	83	28	21	31	25	27	6	2	8	3.28228	1.3676	1.31655	1.05507	0.939901	0.894073	0.262678	0.0939827	0.405694
jre-miRn251	jre-m22798-5p	ACGUUCGAACAUUAAUGACUAUCGUUCGAACGUUUAAACGAAUAACUUACACGUUCACACGUAAGUGCGCUUAAUGUUCGAACAU	28.1	85	33.0588	37.6471	0.878125	AUUAAUGACUAUCGUUCGAACGUU	24	11	2	10	7	10	5	1	0	0	0.435001	0.0976858	0.626927	0.238241	0.375961	0.165569	0.0437797	0	0
jre-miRn252	jre-m22837-3p	GACACGAAAUCCUUAACGGGUCGUGUUCGUGUUGACCCGUUAAGUGUAAUGUACAUACCUUGACACGACAUGAACACGACCCGUUAACACGAUUUGACACC	44.9	101	44.4554	46.5347	0.955319	ACAUGAACACGACCCGUUAACACG	24	55	24	36	11	23	18	8	2	3	2.175	1.17223	2.25694	0.374379	0.864709	0.596049	0.350238	0.0939827	0.152135
jre-miRn253	jre-m22954-5p	UUAUUGAACUAGUGUUAGGGUUACUGUAGCCGAGUUACUGUAGCUCGGCACUGUAGCCUCGGCACUGUUCAUCCA	37.9	75	50.5333	48	1.05278	AGUGUUAGGGUUACUGUAGCCGAG	24	221	112	100	34	121	124	41	30	30	8.73956	5.47041	6.26927	1.15717	4.54912	4.10611	1.79497	1.40974	1.52135
jre-miRn254	jre-m23029-5p	UGACCAUGACUCUGACUCUGACUCUGACUUUGUCGAAGUUCAAAUUCGAACUUUGAUUCAGACUUUGACUUGUCAGAGCAGAGUCGGAUUAAGACUUU	39.7	98	40.5102	40.8163	0.9925	UCUGACUCUGACUCUGACUUUGUC	24	205	33	38	25	59	91	8	0	12	8.10683	1.61182	2.38232	0.850861	2.21817	3.01336	0.350238	0	0.608542
jre-miRn255	jre-m23100-3p	UGUGAUCAUUUAAUUGUAGCGAAAAGACUAUUUAUAAUCAAAACAAACUUAUUUUAGCUAUAAAUAGUCAUUUCGCUGGAAUUAACUGGCCAC	31	93	33.3333	29.0323	1.14815	AUAAAUAGUCAUUUCGCUGGAAUU	24	96	41	42	38	60	58	18	2	22	3.79637	2.00256	2.63309	1.29331	2.25576	1.9206	0.788035	0.0939827	1.11566
jre-miRn256a	jre-m23125-5p	UGGAUAAGUGCUAGAGAGCAUCUAUUGUAGUGGUGCACACAAUGCACACACUACGCAGAUGCCUCUCAUCCACUUUUUUUUUUU	33.2	84	39.5238	41.6667	0.948571	CUAGAGAGCAUCUAUUGUAGUGGU	24	36	8	12	6	8	7	0	0	2	1.42364	0.390743	0.752313	0.204207	0.300768	0.231797	0	0	0.101424
jre-miRn256b	jre-m7716-5p	AAGAGAAGUGCUAGAGAGCAUCUAUUGUAGUGGUGCACACAAUGCACAAACUACGUGGAUGCCUCUCAUCCACUUGUUUUU	34.8	81	42.963	43.2099	0.994286	CUAGAGAGCAUCUAUUGUAGUGGU	24	36	8	12	6	8	7	0	0	2	1.42364	0.390743	0.752313	0.204207	0.300768	0.231797	0	0	0.101424
jre-miRn257	jre-m23197-5p	UGGGAAACAUAUUCUUAAGUGACAGGUAGUAAUUCUCCAGGCCACCCGGGUUUGGGGUGUUACACCUAUGCUUAGGACAAAUUACCCAU	35.1	89	39.4382	44.9438	0.8775	AUUCUUAAGUGACAGGUAGUAAUU	24	37	2	4	14	12	15	0	5	0	1.46318	0.0976858	0.250771	0.476482	0.451153	0.496707	0	0.234957	0
jre-miRn258	jre-m23273-5p	AAUGUAUUUCAUGACGUGCUUAUGUAACUAUGUGUUUAUAGAGCCAUCCCUAUAUAAACACAUAGUUACAUAAGCACGUCAUGAACUCUUUC	51.7	92	56.1957	33.6957	1.66774	AUGACGUGCUUAUGUAACUAUGUG	24	8	1	4	1	11	16	0	0	0	0.316364	0.0488429	0.250771	0.0340344	0.413557	0.529821	0	0	0
jre-miRn259a	jre-m23336-5p	GAGGACCGAAAUCAUUCGGUCUGGUCCACGGUCCACAGUUUUUUCGGACCGGACCGGACCGAAUGAAAAAUUAAAAA	37.5	77	48.7013	48.0519	1.01351	AUCAUUCGGUCUGGUCCACGGUCC	24	36	19	9	10	23	8	0	2	2	1.42364	0.928015	0.564235	0.340344	0.864709	0.264911	0	0.0939827	0.101424
jre-miRn259b	jre-m7017-5p	GAGGACCGAAAUCAUUCGGUCUGGUCCACGGUCCACAGUUUUUUCGGACCGGACCGGACCGAAUGAAAAAUUUAAAA	37.5	77	48.7013	48.0519	1.01351	AUCAUUCGGUCUGGUCCACGGUCC	24	36	19	9	10	23	8	0	2	2	1.42364	0.928015	0.564235	0.340344	0.864709	0.264911	0	0.0939827	0.101424
jre-miRn260	jre-m23356-5p	UAAGAAAGUUAUAAUGAUGAGAUGAGUUGAGAUGAGAGUAUUUCGCCUUAUCUUAUUUUACCAUUAUAAUUUUAUCA	23.8	77	30.9091	25.974	1.19	AUAAUGAUGAGAUGAGUUGAGAUG	24	136	92	64	45	60	43	73	24	32	5.37819	4.49355	4.01233	1.53155	2.25576	1.42389	3.19592	1.12779	1.62278
jre-miRn261	jre-m23477-5p	UAAGGUUCUAAUGGGACUCUAAUUAUAUCAUUGACUAAUCCUUUUGGAGUAUAGGCAAUGUGGUUUGGGCAUUCCAUUGGAGCGUUAC	29.2	88	33.1818	38.6364	0.858824	AUGGGACUCUAAUUAUAUCAUUGA	24	20	2	3	5	9	11	0	0	1	0.79091	0.0976858	0.188078	0.170172	0.338365	0.364252	0	0	0.0507118
jre-miRn262	jre-m23542-5p	UAAAGACACGAUUUCUUAACGGGUUGAUAACAGGUCAACACGUUUUGACCCGUUAUGACCUGUUAAGAAAGUUAAAGUUAU	30.4	81	37.5309	35.8025	1.04828	AUUUCUUAACGGGUUGAUAACAGG	24	31	18	14	28	22	20	3	0	7	1.22591	0.879172	0.877698	0.952964	0.827113	0.662276	0.131339	0	0.354983
jre-miRn263	jre-m23552-3p	GGAACCGGUACUUUUCUAGAUUACGUGAUAAUGUUUAAUGAAUAAUGUUACAUGUAGUCAUGGAGUGUACAAAUAUU	21.5	77	27.9221	31.1688	0.895833	AAUGUUACAUGUAGUCAUGGAGUG	24	14	13	12	5	7	8	0	1	0	0.553637	0.634958	0.752313	0.170172	0.263172	0.264911	0	0.0469913	0
jre-miRn265a	jre-m23679-3p	UUUUAUAAAUUGUCAAGGUAAUACAAAAGUCUCAUAUUGCUUAAGUGUGAGACUUGUAUUGUGAAGACAAUCUAUAAA	27.3	78	35	26.9231	1.3	GUGUGAGACUUGUAUUGUGAAGAC	24	95	57	36	21	74	57	0	1	3	3.75682	2.78405	2.25694	0.714723	2.78211	1.88749	0	0.0469913	0.152135
jre-miRn265b	jre-m25431-3p	UUUUAUAGAUUGCUAAGACAAUACAAGAGUCUCAUAUUGCAUAAGUGUGAGACUUGUAUUGUGAAGACAAUCUAUAAA	33.8	78	43.3333	29.4872	1.46957	GUGUGAGACUUGUAUUGUGAAGAC	24	95	57	36	21	74	57	0	1	3	3.75682	2.78405	2.25694	0.714723	2.78211	1.88749	0	0.0469913	0.152135
jre-miRn265c	jre-m28478-3p	UUUUAUAAAUUGUCAAGACAAUACAAGAGUCUCACAUUGCUUUAGUGUGAGACUUGUAUUGUGAAGACAAUGUAUAAA	33.1	78	42.4359	29.4872	1.43913	GUGUGAGACUUGUAUUGUGAAGAC	24	79	45	30	19	69	55	0	0	2	3.12409	2.19793	1.88078	0.646654	2.59413	1.82126	0	0	0.101424
jre-miRn266a	jre-m2394-5p	CCCAGGCAUGAAACGACGUCGUUUCAUGCCUAGGUUUUAAAAAAAAAAAAACCUACGCAUGAAACGACGUCGUUUCAUGCGUAGGU	55.2	86	64.186	43.0233	1.49189	AAACGACGUCGUUUCAUGCCUAGG	24	36	23	17	6	16	6	4	2	6	1.42364	1.12339	1.06578	0.204207	0.601537	0.198683	0.175119	0.0939827	0.304271
jre-miRn266b	jre-m25615-5p	CCCAGGCAUGAAACGACGUCGUUUCAUGCCUAGGUUUAAAAAAAAAAAACCUACGCAUGAAAUGACGUCGUUUCAUGCGUAGUUAUAUAUAU	50.1	92	54.4565	38.0435	1.43143	AAACGACGUCGUUUCAUGCCUAGG	24	36	23	17	6	16	6	4	2	6	1.42364	1.12339	1.06578	0.204207	0.601537	0.198683	0.175119	0.0939827	0.304271
jre-miRn266c	jre-m28955-3p	UAUAUAAACUACGCAUGAAACGACGUCGUUUCAUGCGUAGGUUUUUUUUUUUUUAAACCCAGGCAUGAAACGACGUCGUUUCAUGCCUAGGUUAAUUAGAA	52.3	101	51.7822	36.6337	1.41351	AAACGACGUCGUUUCAUGCCUAGG	24	36	23	17	6	16	6	4	2	6	1.42364	1.12339	1.06578	0.204207	0.601537	0.198683	0.175119	0.0939827	0.304271
jre-miRn267	jre-m23980-5p	AAAAACCGGUUUUGGAUUGGACUGGUUCAAAACCGGUAAAACCGGUCCGGUUCGGUCCGAUCCAAUCCGAUUUUUC	35.4	76	46.5789	47.3684	0.983333	UUUGGAUUGGACUGGUUCAAAACC	24	13	1	2	3	9	15	0	0	0	0.514092	0.0488429	0.125385	0.102103	0.338365	0.496707	0	0	0
jre-miRn268	jre-m24107-5p	UUGAGAGUUAUACAAAGGAAAAUGCUGGAGCUCCCGCUGGGGGCUCCCGCUGAGAGCUCCCGCUGGAGCUCCAGUGUAUUUUAUUAUGUGUUUUUUUUAAU	48.6	101	48.1188	46.5347	1.03404	UACAAAGGAAAAUGCUGGAGCUCC	24	19	7	8	6	8	6	16	6	12	0.751365	0.3419	0.501542	0.204207	0.300768	0.198683	0.700475	0.281948	0.608542
jre-miRn269	jre-m24161-5p	AGGAUUUUAAUUUAGGAGAUGAACAAUGGUUCCCUAAAUGUAGGGAACUGCUAUUCAUCCUCUAAAUCAUCUUU	24.7	74	33.3784	33.7838	0.988	UUUAGGAGAUGAACAAUGGUUC	22	16	4	4	2	1	3	0	0	0	0.632728	0.195372	0.250771	0.0680689	0.0375961	0.0993414	0	0	0
jre-miRn270	jre-m24218-5p	GACGUGCGCUCGACGUGGCGCUCGAGCGAAACUCUUUCAGAGAGGUUCGCUCGACUUCCGCUCGAGCAAACCUCU	38.3	75	51.0667	60	0.851111	CGACGUGGCGCUCGAGCGAAAC	22	16	26	11	9	14	13	1	6	3	0.632728	1.26992	0.68962	0.30631	0.526345	0.43048	0.0437797	0.281948	0.152135
jre-miRn271	jre-m2428-5p	GAAGACCGAAAACAUUCGGUCCGGUCCACAGUCCAAGGUUUUUUUGGACCGGACCGGACCGGACCGAAUGAAAAAAAGAAAA	40.2	82	49.0244	48.7805	1.005	AACAUUCGGUCCGGUCCACAGUCC	24	18	7	7	4	21	13	2	10	7	0.711819	0.3419	0.438849	0.136138	0.789517	0.43048	0.0875594	0.469913	0.354983
jre-miRn272	jre-m24466-5p	AGAAAAGGCUUUUUAGUGACUGUUUGGGGACUGUCACAAUUUCUCAACCGUCACUAAAAAGCAAUUGUG	24.3	69	35.2174	39.1304	0.9	UUUUAGUGACUGUUUGGGGAC	21	11	2	4	1	12	8	0	0	4	0.435001	0.0976858	0.250771	0.0340344	0.451153	0.264911	0	0	0.202847
jre-miRn273	jre-m24550-5p	GGACCGGAACCGGCCGGUUUUCACAUUUUAAGAACCGGUCCCGGACCGGACCGGUUCAAAACUGGUAAAGUCCGGACCGGUUUUCCGGUUU	48.9	91	53.7363	56.044	0.958824	CGGCCGGUUUUCACAUUUUAAGA	23	4	6	3	3	7	15	5	1	3	0.158182	0.293057	0.188078	0.102103	0.263172	0.496707	0.218899	0.0469913	0.152135
jre-miRn274	jre-m24565-5p	GGUUUUUCUAAAAGAAUAAUGCUAGAGCCACCGCUAGGGGCUCUUGCUGGGCUCUAGCAUUAAUUUUUUUGUGUUUUUU	28.9	79	36.5823	39.2405	0.932258	AAAGAAUAAUGCUAGAGCCACCGC	24	24	3	5	0	11	16	2	3	1	0.949092	0.146529	0.313464	0	0.413557	0.529821	0.0875594	0.140974	0.0507118
jre-miRn275	jre-m24598-3p	UUAAAUUAAGUUAUUAGUGUUGUAGUACAUGGAAGGAAAUUUGUUGGUUAUAUAACAUAUGACCGCCAUGACUCGCAUUGGUAGCUGAUUUUACAUUGAUA	27.2	101	26.9307	31.6832	0.85	AUGACUCGCAUUGGUAGCUGAUUU	24	12	12	0	1	5	6	0	0	0	0.474546	0.586115	0	0.0340344	0.18798	0.198683	0	0	0
jre-miRn276	jre-m24723-5p	UGUCACCAUGAGGCUAUCUAGAACUUUGUACCCUACAUUCAAUGUUGUAUGUCAGCAAAUAUGUAGGGUAAAAGAAGAAUUAGAUGACAUGGUCGCGA	33.5	98	34.1837	38.7755	0.881579	AGGCUAUCUAGAACUUUGUACCCU	24	27	6	14	12	10	7	1	0	1	1.06773	0.293057	0.877698	0.408413	0.375961	0.231797	0.0437797	0	0.0507118
jre-miRn277	jre-m24781-3p	CUCAAACCAAAAAAUCGGACCGGAUCGGACCAGACCGAACCAGACCGGUUUUGAAUCGGUCCGGUCCGGAACUGAUUUUUAAAAUGUAAA	37.6	90	41.7778	46.6667	0.895238	UCCGGUCCGGAACUGAUUUUU	21	1	4	0	2	5	7	0	2	10	0.0395455	0.195372	0	0.0680689	0.18798	0.231797	0	0.0939827	0.507118
jre-miRn278	jre-m24896-3p	UUUGUUUCAAUCCAUUUACAUAAAUAAGUCAAAACGGGUUGACAUUACACAACCCGUUAUGUUAUUGGGUUGUGUUAGGGUUUGAGAUUUU	27.3	91	30	32.967	0.91	UAUGUUAUUGGGUUGUGUUAGGGU	24	31	23	13	8	13	23	0	3	9	1.22591	1.12339	0.815006	0.272275	0.488749	0.761618	0	0.140974	0.456406
jre-miRn279	jre-m24906-5p	UGACUGCUCUCUUCCGGUCUUGACAUACACUAAUUGAGAGUUGUCAGGACUGGAGAGUCUAUGACAGUUAA	27.6	71	38.8732	43.662	0.890323	CUUCCGGUCUUGACAUACACUA	22	5	15	4	11	10	23	1	1	1	0.197728	0.732644	0.250771	0.374379	0.375961	0.761618	0.0437797	0.0469913	0.0507118
jre-miRn280	jre-m24907-3p	GAAAUUAUAUUCAUCAUUUUCAUAUAAUACAUAUUACAUUUUUUUAUUUUUUUCUUAUUAAAUAUGUGAUAUAUGGAUGAUGAGUAGAAUAAUUU	21	95	22.1053	15.7895	1.4	AUAUGUGAUAUAUGGAUGAUGAGU	24	47	11	7	8	14	11	2	0	0	1.85864	0.537272	0.438849	0.272275	0.526345	0.364252	0.0875594	0	0
jre-miRn281	jre-m24921-5p	GAUGGGGUAGAGGACACACUCUAUGGACAAAAGUCCAAGAGACACACUCUACGGAUAAAAGUCCUAGAGAUUGUGUUUUCUGUUUUUAUUU	30.9	91	33.956	39.5604	0.858333	AGGACACACUCUAUGGACAAAAGU	24	46	6	11	11	25	55	3	0	2	1.81909	0.293057	0.68962	0.374379	0.939901	1.82126	0.131339	0	0.101424
jre-miRn282	jre-m2495-5p	UUAUAACAGAUUAUUUGCGAUGAGAAUGACUAUUUAUAACAAAAACAGAUUCAUUUUAAUAGGAAAUAGUCAUUUUCGUAGGAAAUAACUGACUACA	25.1	97	25.8763	25.7732	1.004	UUAUUUGCGAUGAGAAUGACUAU	23	41	3	4	9	9	19	0	0	0	1.62137	0.146529	0.250771	0.30631	0.338365	0.629162	0	0	0
jre-miRn283	jre-m25088-3p	UUUUUUAUUCUUUGUUCGAGCUCAAGUUGAGAGUUACUCGAUAAGCUAAACUCUCAACUCGAGCUCGAGCUCAAAUUGUUUAU	33.6	83	40.4819	36.1446	1.12	ACUCUCAACUCGAGCUCGAGCUCA	24	41	10	9	5	17	19	9	1	19	1.62137	0.488429	0.564235	0.170172	0.639133	0.629162	0.394017	0.0469913	0.963524
jre-miRn284	jre-m2510-5p	AGAUGGAACAGUGUGUCGUAGGUUCGCUCGAGCGAAGGUUCACUUGGCUCGAGCGAAGUAAGACAGAGAGUUCGCUCG	39.8	78	51.0256	53.8462	0.947619	GUGUGUCGUAGGUUCGCUCGAGCG	24	80	44	36	16	33	24	61	50	23	3.16364	2.14909	2.25694	0.544551	1.24067	0.794732	2.67056	2.34957	1.16637
jre-miRn285	jre-m25143-5p	GUGAAAAUUUACUGUUCAUUCAUGUAGAAGCGUGAUAGGCGCUUAUUAUAAUAGAUAGAUAUAGGAAAAUAAUUUUCACA	19.7	80	24.625	28.75	0.856522	ACUGUUCAUUCAUGUAGAAGCGUG	24	61	19	27	14	19	15	1	0	3	2.41228	0.928015	1.6927	0.476482	0.714325	0.496707	0.0437797	0	0.152135
jre-miRn286	jre-m25146-5p	UAGCAAUAUAUAAAAUCCCCUCCGACUCCGACUCCGACUUGUCGGAGCGGAGUCGGAGCGGAGUCGGAUUUUUUUAUUAUUU	40.7	82	49.6341	46.3415	1.07105	UAAAAUCCCCUCCGACUCCGACUC	24	16	21	14	3	6	7	35	10	4	0.632728	1.0257	0.877698	0.102103	0.225576	0.231797	1.53229	0.469913	0.202847
jre-miRn287	jre-m25228-5p	UUUGCUUGUUAACGUGAUUUGAUGUGGUAUCUCAGAUUAUAAAAUUAUAUUUAUUAUAAAAUAAAUCUAACAUAUCACAUGAAAUUACGUUAAUUUAUGAA	28.1	101	27.8218	20.7921	1.3381	AACGUGAUUUGAUGUGGUAUCUCA	24	18	8	6	2	16	9	0	0	0	0.711819	0.390743	0.376156	0.0680689	0.601537	0.298024	0	0	0
jre-miRn288	jre-m25266-5p	UAAGAUUCCAAUGGGACUUCAAUUGUAUCAUUGACUAGUCAUUUUGAAGUAUAUGUCAUAUGGUUUUGACAUUCCAUUGGAGUGUUAC	26.4	88	30	32.9545	0.910345	AUGGGACUUCAAUUGUAUCAUUGA	24	153	33	30	27	48	44	33	15	21	6.05046	1.61182	1.88078	0.91893	1.80461	1.45701	1.44473	0.70487	1.06495
jre-miRn289	jre-m25288-3p	UAUUCUUAUCAGUCACAAUUUACUACCCCACAUUCCAUAUCUUAUGAAAAAAUAACUGUCAGAGUGUGGGAGUGAAUAGUAACUAAUGAGAAGC	29.3	94	31.1702	34.0426	0.915625	AGAGUGUGGGAGUGAAUAGUAACU	24	41	8	20	9	33	29	1	2	3	1.62137	0.390743	1.25385	0.30631	1.24067	0.960301	0.0437797	0.0939827	0.152135
jre-miRn290a	jre-m25328-3p	UGAAAAAUUCUAUUCAUCAUCCCCACACACCACACAUUUUUUAUUUUCUUACCAAAUGUGUUGUAUAUGGAUGAUGAGUAGAAGAAUUC	30	89	33.7079	31.4607	1.07143	AUGUGUUGUAUAUGGAUGAUGAGU	24	34	7	11	7	11	13	0	0	2	1.34455	0.3419	0.68962	0.238241	0.413557	0.43048	0	0	0.101424
jre-miRn290b	jre-m4839-3p	AAUUCUAUUCAUCAUCCAUACACAUUACAUACCACACUAUUUAUUUAUUUAUUUUUUACCUUACCAAAUGUGUUGUAUAUGGAUGAUGAGUAGAAUAAUUC	31.88	101	31.5644	25.7426	1.22615	AUGUGUUGUAUAUGGAUGAUGAGU	24	31	6	8	7	11	12	0	0	1	1.22591	0.293057	0.501542	0.238241	0.413557	0.397366	0	0	0.0507118
jre-miRn291	jre-m25375-3p	AACGGAAGUCGGAGCUCCGACCUCCGUUCGGAACUCCCUCCGAACUCCAGUCGGAGUUCCGAUCGGAGGUCAGAGCUCCGACCUCCAAU	62.3	89	70	60.6742	1.1537	GUUCCGAUCGGAGGUCAGAGCUCC	24	57	29	24	16	21	21	18	5	18	2.25409	1.41644	1.50463	0.544551	0.789517	0.69539	0.788035	0.234957	0.912812
jre-miRn292	jre-m25382-5p	UCAUCAUUUCAUGAUGUGGUAUUAGAUGAUUGAAGACUAUUUAUUAUAUUUACUUGUAAAUCUAUCAUUUAAUAUCACAUCAUGAGAGAAAUAAUGAUGAA	35.4	101	35.0495	23.7624	1.475	AUGAUGUGGUAUUAGAUGAUUGAA	24	24	10	11	11	20	29	0	6	1	0.949092	0.488429	0.68962	0.374379	0.751921	0.960301	0	0.281948	0.0507118
jre-miRn293	jre-m25410-5p	GGUCGGAGCUCUGACCUCCGAUCGGAACUCCGACUGGAGUUCGGAGGGAGUUCCGAACGGAGGUCGGAGCUCCGACUU	65.6	78	84.1026	62.8205	1.33878	CUGACCUCCGAUCGGAACUCCGAC	24	17	17	10	8	13	7	10	7	9	0.672274	0.830329	0.626927	0.272275	0.488749	0.231797	0.437797	0.328939	0.456406
jre-miRn294	jre-m25486-3p	AUAAAAACUACGCAUGAAACGACGUCGUUUCAUGCGUAGGUUUUUUUUUUUUUUAAACCCAGGCAUGAAACGACGUCGUUUCAUGCCUGGUUUAAUUAGAA	54.8	101	54.2574	36.6337	1.48108	AAACGACGUCGUUUCAUGCCUGGU	24	42	22	16	7	17	8	5	4	9	1.66091	1.07454	1.00308	0.238241	0.639133	0.264911	0.218899	0.187965	0.456406
jre-miRn295	jre-m25552-3p	CUAUGCAUCUGCCCCACACCGGCACACAUUUCACCUCACUUUUUUUUUUUUUUUACACUCAAUAGGUUGAGUGUGUGCCGGUGUGAGGCAGAUGCAUAU	57.6	99	58.1818	44.4444	1.30909	GUUGAGUGUGUGCCGGUGUGAGGC	24	8	6	7	8	16	9	18	13	4	0.316364	0.293057	0.438849	0.272275	0.601537	0.298024	0.788035	0.610887	0.202847
jre-miRn296	jre-m25669-3p	CACAAAUUGAAGUAGUUUCAUGCGGUUCAUUAGAUUGUAAAGUUAUUUUUAUUAUAAAAUAGAUCUAACGGAUCAUAUGAAACCACAUCAUUUUGU	27.7	96	28.8542	27.0833	1.06538	AUCUAACGGAUCAUAUGAAACCAC	24	21	3	8	6	13	10	0	1	1	0.830456	0.146529	0.501542	0.204207	0.488749	0.331138	0	0.0469913	0.0507118
jre-miRn297	jre-m25732-5p	UUUUCAGGAAUUAAUCCGUAUUGGUUCCACCAUUGGGUGAACCAAAGAGGAAAAUUUCCUUUAAA	21.1	65	32.4615	35.3846	0.917391	UUAAUCCGUAUUGGUUCCACC	21	11	23	29	124	44	55	7	6	27	0.435001	1.12339	1.81809	4.22027	1.65423	1.82126	0.306458	0.281948	1.36922
jre-miRn298	jre-m25793-5p	UGGCCAUUUAAUUGCGGCGAAAAAGUUAUUUGUGACCAAAACAGAUUAAUUUUAGUUGUAAAUAGUCAUUUCGCUGGAAUUAAAUGGCCAC	36.6	91	40.2198	34.0659	1.18065	AUUGCGGCGAAAAAGUUAUUUGUG	24	10	6	2	11	6	16	0	1	2	0.395455	0.293057	0.125385	0.374379	0.225576	0.529821	0	0.0469913	0.101424
jre-miRn299	jre-m25821-3p	AGCUCCUUUGGCUCAAUAAAUUUGGCUAGUGAUUUAACUUGAAGUUAAAAUUACUGUUGAUUUGUUGAGCCAAUUGUAGCA	32.5	81	40.1235	33.3333	1.2037	AAAUUACUGUUGAUUUGUUGAGCC	24	10	7	9	1	4	21	0	0	0	0.395455	0.3419	0.564235	0.0340344	0.150384	0.69539	0	0	0
jre-miRn300	jre-m25865-3p	GAUGUCAUUUGGGAUGAGGAGAAAAAUUGUGUGAUUGUAAUAAUUUUUCACAUAGUGUAUUUUCUUCUCUGAGUCUAGUGAUUUU	24.3	85	28.5882	30.5882	0.934615	AUAGUGUAUUUUCUUCUCUGAGUC	24	19	11	17	5	13	8	0	3	1	0.751365	0.537272	1.06578	0.170172	0.488749	0.264911	0	0.140974	0.0507118
jre-miRn301	jre-m25904-3p	AAUUUCUAUUAAUAAUUCUCAUGUAUCACACACAAUAUAUAUUUUUUAAUUUUUAUCUUUUAUCAAAUGUGUGAUAUAUGGAUGAUAAGUAGAAGAA	20.8	97	21.4433	19.5876	1.09474	AAUGUGUGAUAUAUGGAUGAUA	22	12	3	3	0	5	4	0	0	0	0.474546	0.146529	0.188078	0	0.18798	0.132455	0	0	0
jre-miRn302	jre-m2603-3p	UGAGGGGUGAUGUUAAAGGAAGUGUCAAGAGGCACAACCUUUUGAUUUAGUCAAAAGGUUGUGUCACUUCUUAAGGAUGUGACUUUUAGGUUACCAUUGA	35.2	100	35.2	39	0.902564	CUUCUUAAGGAUGUGACUUUUAGG	24	32	9	10	8	24	19	2	1	0	1.26546	0.439586	0.626927	0.272275	0.902305	0.629162	0.0875594	0.0469913	0
jre-miRn303	jre-m26082-3p	AAAAAAAAUCUGAGUUCAACCCGGAACCCAAAUCCGGGUUUUGAAAAACCCGGGUUCCGGCCCGGGUCUGACUCGGACCAACCCG	40.1	85	47.1765	54.1176	0.871739	UUCCGGCCCGGGUCUGACUCG	21	31	18	17	14	6	6	24	27	11	1.22591	0.879172	1.06578	0.476482	0.225576	0.198683	1.05071	1.26877	0.55783
jre-miRn304	jre-m26117-3p	UUUCCGACCUCCGACUCCGACAAGAGUUGGAGCCAAAUUGGAGCUCCGACUCCGACUCCGAUCUGAGGUCGGAGC	37.5	75	50	58.6667	0.852273	UCCGACUCCGACUCCGAUCUG	21	11	16	11	4	5	11	10	9	9	0.435001	0.781487	0.68962	0.136138	0.18798	0.364252	0.437797	0.422922	0.456406
jre-miRn305	jre-m26197-3p	AUCAGCCUAUUAUUUAUCACACACUCAACACACUUAGUGUAUUGAGAUUUAAAAAUAAAUAAAUAAAUGCAUGGUGUGUGAAGUGUGUAGGCUGA	34.8	95	36.6316	31.5789	1.16	AAUAAAUGCAUGGUGUGUGAAGUG	24	54	14	12	7	9	7	0	1	3	2.13546	0.683801	0.752313	0.238241	0.338365	0.231797	0	0.0469913	0.152135
jre-miRn306	jre-m26394-3p	UUUUAUUCAUAAGUCUCAUAUACUAUACACCAGUAUUUUUUUUGUUAUUUUUUAAUUUUUUUCUCUUAUUAAAUGUGUGGUAUAUGGAUAAUGAGUAGAAU	24.2	101	23.9604	20.7921	1.15238	UAAAUGUGUGGUAUAUGGAUAAUG	24	53	10	10	10	14	24	2	0	0	2.09591	0.488429	0.626927	0.340344	0.526345	0.794732	0.0875594	0	0
jre-miRn307	jre-m26416-5p	UUAUCCGGUUAUAACCCGGAUCCGGAUUGAAUCCGGUUAUCCUCCCGAAGCCCAGAUUUUAGAAUCCGGAUCCGGUUAUGGCUAGAUAUUCGGAUCC	40.5	97	41.7526	48.4536	0.861702	AUAACCCGGAUCCGGAUUGAAUCC	24	99	21	6	3	10	13	3	13	6	3.91501	1.0257	0.376156	0.102103	0.375961	0.43048	0.131339	0.610887	0.304271
jre-miRn308	jre-m26547-3p	UCUUACAAAUUGAUAUGAUUUCAUCUGAUCUGUUAAAUUUAUUUUAUAAUAAAAGUAAUUUUAUAAUCUGACAAACCACAUCAAUUUGUAAG	19.7	92	21.413	20.6522	1.03684	UUUUAUAAUCUGACAAACCACAUC	24	59	17	24	39	58	78	7	9	28	2.33318	0.830329	1.50463	1.32734	2.18057	2.58288	0.306458	0.422922	1.41993
jre-miRn309	jre-m2663-5p	UACGGUCGGUAUUUACCGUACUGGCCACUGGGCCGGUACAGGUACUACCUGUAUUUCGUAUCGGCCUAAAUACCAAUCGUACCAGUCGGUACCGGCCUAU	44.8	100	44.8	52	0.861538	AUUUACCGUACUGGCCACUGGGCC	24	50	18	17	11	9	13	17	1	20	1.97728	0.879172	1.06578	0.374379	0.338365	0.43048	0.744255	0.0469913	1.01424
jre-miRn310	jre-m26731-5p	ACAAACUGAAAUUUGAUGUGGUAUGUUAGAUUAUAAAAUUACUUUUAUUAGAAAGUGGAUCUAACAUAUCAUAUGAAACCAUGUCAGCUUGUG	30.8	93	33.1183	27.957	1.18462	AUUUGAUGUGGUAUGUUAGAUUAU	24	13	14	10	3	4	8	2	1	1	0.514092	0.683801	0.626927	0.102103	0.150384	0.264911	0.0875594	0.0469913	0.0507118
jre-miRn311a	jre-m26795-3p	UGUAAGAAGGUUUUGAGUUGAGAUGAGUUUAGUAAUUUGAGAGUUGGGUGUUUGGAUGUUAUACUCAACUUAAAAUUAGACUGAGCUCAGCUGAGUCUUGC	31.7	101	31.3861	36.6337	0.856757	ACUUAAAAUUAGACUGAGCUCAGC	24	140	39	30	19	68	87	1	6	11	5.53637	1.90487	1.88078	0.646654	2.55653	2.8809	0.0437797	0.281948	0.55783
jre-miRn311b	jre-m28019-3p	UUUGAGUUGAGAUGAGUUUAGUAAUUUGAGAGUUGGGUGUUUGAGUGUUAGACUCAACUUAAAAUUAGACUGAGCUCAGCUGAGCUCAGU	35.3	90	39.2222	37.7778	1.03824	ACUUAAAAUUAGACUGAGCUCAGC	24	134	39	32	18	68	87	1	6	10	5.2991	1.90487	2.00617	0.61262	2.55653	2.8809	0.0437797	0.281948	0.507118
jre-miRn312	jre-m26822-3p	AAAUUCUACUAAUCAUCCCUACAUUACACAUUAUAUAUUAUUUUUUUAUUUUUUUCUCUUAUAAAAUAUGUGGUGUAUAGAUGAUGAGUAGAAGAA	25.4	96	26.4583	21.875	1.20952	AAAAUAUGUGGUGUAUAGAUGAUG	24	25	2	15	3	12	11	3	4	0	0.988638	0.0976858	0.940391	0.102103	0.451153	0.364252	0.131339	0.187965	0
jre-miRn313	jre-m26865-5p	CGGUACAUACCGGUUCGGUCUUAGAUUUUGUCUAAAACCGGACAGGACCGGACCGGACCGGUUACACCC	33.3	69	48.2609	55.0725	0.876316	CGGUUCGGUCUUAGAUUUUGUCUA	24	40	28	29	20	50	53	0	0	10	1.58182	1.3676	1.81809	0.680689	1.8798	1.75503	0	0	0.507118
jre-miRn314	jre-m26914-5p	GGACAUACUGAUUUAGGAGGGUAACCAGUGCGUAAUUGGUUUUGGAAAAUGCAAAACCGGUGCAUACCGGUUCGGUCCUAAAUUUUGUCCA	35.2	91	38.6813	43.956	0.88	AUUUAGGAGGGUAACCAGUGCGUA	24	18	21	8	18	18	5	2	22	3	0.711819	1.0257	0.501542	0.61262	0.676729	0.165569	0.0875594	1.03381	0.152135
jre-miRn315	jre-m27010-5p	GAGAUUUUGUAUUGAGAUGAGUUUAAUGAUUUGAGAGUUAAAUAUUUAAACAUUAAACUCAUCUUAAAAUUAGAUCGA	25.9	78	33.2051	23.0769	1.43889	AUUGAGAUGAGUUUAAUGAUUUGA	24	16	17	6	11	19	15	5	0	2	0.632728	0.830329	0.376156	0.374379	0.714325	0.496707	0.218899	0	0.101424
jre-miRn316	jre-m2701-5p	CAUUUAAUUGCGGCGAAAAGGUUAUUUGUGAUCAAAACAGACUUAUUUUGGCUGUAAAUAGUCAUUUCGCUGGAAUUAAAUGG	27.7	83	33.3735	33.7349	0.989286	CGGCGAAAAGGUUAUUUGUGAUC	23	5	3	8	2	4	11	0	0	0	0.197728	0.146529	0.501542	0.0680689	0.150384	0.364252	0	0	0
jre-miRn317	jre-m27034-3p	UUACUCAUCAUCCCUGUACACUACACACCAUACAUAAUUUUUUAUUUUUUAUGUUUUUUCGCCUACCAAAUGUAUGGUGUAUGGAUGAUGAGUAGAAAAAC	29.9	101	29.604	31.6832	0.934375	AAAUGUAUGGUGUAUGGAUGAUGA	24	16	15	10	10	12	6	0	0	1	0.632728	0.732644	0.626927	0.340344	0.451153	0.198683	0	0	0.0507118
jre-miRn318-3p	jre-m27146-3p	GGUCCGGUCCAGGACCGGUUCUUAGAAUGUGAAAACCGGCCGGUUCCGAUUUUAGGAUUUUUCGGACUGGACCGGACCGGUUG	41.4	83	49.8795	55.4217	0.9	UUUUAGGAUUUUUCGGACUGGACC	24	23	5	8	11	20	17	15	5	24	0.909547	0.244215	0.501542	0.374379	0.751921	0.562935	0.656696	0.234957	1.21708
jre-miRn318-5p	jre-m27146-5p	GGUCCGGUCCAGGACCGGUUCUUAGAAUGUGAAAACCGGCCGGUUCCGAUUUUAGGAUUUUUCGGACUGGACCGGACCGGUUG	41.4	83	49.8795	55.4217	0.9	AGGACCGGUUCUUAGAAUGUGA	22	22	7	14	2	6	21	0	2	1	0.870001	0.3419	0.877698	0.0680689	0.225576	0.69539	0	0.0939827	0.0507118
jre-miRn319	jre-m27296-5p	UGUAUUGGGCCUUUGGUCUUUGAAUGGUAAAAUAAGUCCAAACAUAACUUUGGGUCAUAUGAGCUUGAAAAGGCCAAAUGGUCCAAUCUACAC	31.4	93	33.7634	38.7097	0.872222	CUUUGGUCUUUGAAUGGUAAAAUA	24	8	4	6	4	11	20	0	0	0	0.316364	0.195372	0.376156	0.136138	0.413557	0.662276	0	0	0
jre-miRn320	jre-m27400-5p	CAAAUCGUGUUAACGGGUCGUGUUUGUGUUGUGUCAAGGUAUGUACAUUGCACUUAAUGGGUCAACACGAUCAUGACUCGUUAAGGAUUUC	32.9	91	36.1538	41.7582	0.865789	UAACGGGUCGUGUUUGUGUUGU	22	22	12	9	4	2	7	1	0	4	0.870001	0.586115	0.564235	0.136138	0.0751921	0.231797	0.0437797	0	0.202847
jre-miRn321	jre-m27453-5p	UGAGACAGGUUUUUCAACGGAUCUAGAUUUUAAUAUAGUCUAGGUUCUUGAAACGAGUUCUCAU	21.3	64	33.2812	34.375	0.968182	UUUUCAACGGAUCUAGAUUUU	21	98	41	44	43	93	94	6	6	9	3.87546	2.00256	2.75848	1.46348	3.49643	3.1127	0.262678	0.281948	0.456406
jre-miRn322	jre-m27465-3p	GGUGUGUAACCGGUCCAGUCCGGUUUGGUUUUGGACACAAUUUAGGACCGAAUCGGUAUGCACCGGUUUUGUAUU	32.6	75	43.4667	48	0.905556	UUAGGACCGAAUCGGUAUGCACCG	24	34	21	13	10	14	13	0	0	9	1.34455	1.0257	0.815006	0.340344	0.526345	0.43048	0	0	0.456406
jre-miRn323	jre-m27493-3p	GUUGUUCUACUUAUCAUUCAUACACCACAUACUUGUUAUUAGAAAAAAAGUUAAAAUAAGUGAAAUAUGUGGUGUGUGAGGAUGAUAAGUAGAAUUAU	39.9	98	40.7143	27.551	1.47778	AUAUGUGGUGUGUGAGGAUGAUAA	24	15	2	1	1	3	10	0	0	0	0.593183	0.0976858	0.0626927	0.0340344	0.112788	0.331138	0	0	0
jre-miRn324a	jre-m2757-3p	CAAAAACUCUACUCAUCAUCUUCAUACUAAACCUAUAAUUUUUUAUUUAUUUUUAUCAAAUAUGUGAUGUAUGAAUGAUGAGUAGAAAAAUUU	22.5	93	24.1935	21.5054	1.125	AUAUGUGAUGUAUGAAUGAUGAGU	24	21	7	6	5	15	10	2	0	1	0.830456	0.3419	0.376156	0.170172	0.563941	0.331138	0.0875594	0	0.0507118
jre-miRn324b	jre-m9400-3p	AAAAUUCUUCUCAUCAUCUUCACAUCACAUAUGAAACAUAAUUUUUUAUUUUUUUAUUAAAUAUGUGAUGUAUGAAUGAUGAGUUGAAGAAUUU	29	94	30.8511	21.2766	1.45	AUAUGUGAUGUAUGAAUGAUGAGU	24	12	5	6	5	14	8	2	0	1	0.474546	0.244215	0.376156	0.170172	0.526345	0.264911	0.0875594	0	0.0507118
jre-miRn325	jre-m27713-5p	UAUCAUCUCAUGAUGUGGCAUUAGAUGAUAGAUUCAUAAGUAAAAUAUAUUAAAUAAUUUCUAAUUAUCUAAUACAACAUCAUGGAAUGAUGA	26.3	93	28.2796	23.6559	1.19545	UGAUGUGGCAUUAGAUGAUAGAUU	24	13	6	6	7	17	9	0	0	0	0.514092	0.293057	0.376156	0.238241	0.639133	0.298024	0	0	0
jre-miRn326	jre-m27793-5p	AAGAAGGCUGGACCGACUGGACCGGACCGGACCAGUCCCUUUGGGUGUUCGGUCCGGUCCGGUCCGGAAAAAUGAUAGACCGAAAAUUUUCGGUCCAUCGC	54.3	101	53.7624	57.4257	0.936207	GACCGACUGGACCGGACCGGACCA	24	75	138	105	36	63	76	52	77	41	2.96591	6.74032	6.58274	1.22524	2.36855	2.51665	2.27654	3.61833	2.07918
jre-miRn327	jre-m2786-5p	ACCAUCCCCUUAUGUGGCAUCCAAUGAUUGGAUGAUUAGUAAUGAAUGAUAAAUAGUUAUCCAAUCAUUUAAUGCCACAUUAGAGGAUGAUGGC	43.2	94	45.9574	36.1702	1.27059	UAUGUGGCAUCCAAUGAUUGG	21	63	123	65	53	50	53	13	15	10	2.49137	6.00768	4.07503	1.80382	1.8798	1.75503	0.569136	0.70487	0.507118
jre-miRn328	jre-m27904-5p	UUAGAAAAUGAAUAAUACUAGAGCUCCCGUUGGGGCUCCCGCUAGAGCUCUAGUAUGUGUUUUCAUG	26.3	67	39.2537	43.2836	0.906897	AAUAAUACUAGAGCUCCCGUUGGG	24	39	5	4	5	1	10	4	0	1	1.54227	0.244215	0.250771	0.170172	0.0375961	0.331138	0.175119	0	0.0507118
jre-miRn329	jre-m27916-3p	CAAACUAACGUGAUUUCAUGUGAUACGUUAGAUCUACUUUACAAUAAAAGUAACUGUACAAUCUGACGUACCAUAUCAAAUCACAUUAGUUU	32.5	92	35.3261	30.4348	1.16071	CAAUCUGACGUACCAUAUCAAAUC	24	30	20	26	14	16	15	1	4	4	1.18637	0.976858	1.63001	0.476482	0.601537	0.496707	0.0437797	0.187965	0.202847
jre-miRn330	jre-m27942-5p	UCCGACUCCGACUCCGACUCCGACUCCGAAUAGUUAUUCGGAGCUACUCCGAAUUCCGACAACUCCGACUCCGUCGGAGCGGAAGUCGGACGGAGUCGGAA	55.9	101	55.3465	58.4158	0.947458	ACUCCGACUCCGACUCCGAAUAGU	24	84	58	43	42	46	39	51	45	31	3.32182	2.83289	2.69579	1.42945	1.72942	1.29144	2.23276	2.11461	1.57207
jre-miRn331a	jre-m28007-5p	GGCCAUACCGGACUAAAUUUCGGUCUGUACCGGCCUAUAUUUCGGCCGGUACCGGCCGAUAUUUGGGCCUGUGUGUUU	43.4	78	55.641	53.8462	1.03333	GACUAAAUUUCGGUCUGUACCGGC	24	15	6	6	4	27	45	3	0	15	0.593183	0.293057	0.376156	0.136138	1.01509	1.49012	0.131339	0	0.760677
jre-miRn331b	jre-m6727-5p	GGCCAUACCGGACUAAAUUUCGGUCUGUACCGGCCUAUAUUUCGGCCGGUACCGGCCGAUAUUUCAGCCUGUGUGUUU	40	78	51.2821	52.5641	0.97561	GACUAAAUUUCGGUCUGUACCGGC	24	15	6	6	4	27	45	3	0	15	0.593183	0.293057	0.376156	0.136138	1.01509	1.49012	0.131339	0	0.760677
jre-miRn332	jre-m28076-5p	UGAGAUGAGAUGAGAUGGUUUGGUUUGUGUAACCAAACUAGGCUGCCCAAAUAUAACCGAUAUCUCAUUUUAG	25	73	34.2466	38.3562	0.892857	UGAGAUGGUUUGGUUUGUGUAACC	24	19	8	2	10	8	8	0	0	4	0.751365	0.390743	0.125385	0.340344	0.300768	0.264911	0	0	0.202847
jre-miRn333	jre-m28111-3p	AAGAGAAAGCAGUGUCUAUUUGGUCAAGUCUUUUAGUAGAAGAUGGGGAGGGUCCCCAUUCUGCUUGGGUGAUGACUCGAUGGAUAUAGGCACUGUGGUAA	39.3	101	38.9109	45.5446	0.854348	GUGAUGACUCGAUGGAUAUAGGC	23	50	173	120	125	219	215	36	17	87	1.97728	8.44982	7.52313	4.2543	8.23354	7.11947	1.57607	0.798853	4.41193
jre-miRn334	jre-m28197-5p	CCGGUUCCGGACCGGACUGGUUCAAAACCGGACCAAUCGGUCCGGUUCGGUCCGGUCGGGUCCGGUUUUCCAG	46.3	73	63.4247	64.3836	0.985106	ACCGGACUGGUUCAAAACCGGACC	24	11	8	5	2	11	11	1	2	1	0.435001	0.390743	0.313464	0.0680689	0.413557	0.364252	0.0437797	0.0939827	0.0507118
jre-miRn335	jre-m28271-5p	CAUUGUUUAAGAAUGACUAUUGUAUUGUCUUGGCCUUCUAUAUAAAGGUUGGUUUAGGAGGCCAAGGCAAUUUAAAAUACAAUUCUAAUGAGUUU	30.9	95	32.5263	31.5789	1.03	GAAUGACUAUUGUAUUGUCUUGGC	24	157	61	43	93	69	47	15	3	15	6.20864	2.97942	2.69579	3.1652	2.59413	1.55635	0.656696	0.140974	0.760677
jre-miRn336	jre-m28385-3p	CUUAACUGUCAUAGACUCUCCAGUCCUGACAACUCUCAAGGUCGGAGUUGUCAAGAUCGGAGGAGAGUUGUCAAGGCCGGAGAGACUAUGACAGUCAAG	54.1	99	54.6465	49.4949	1.10408	AGUUGUCAAGGCCGGAGAGACUAU	24	15	25	12	4	6	18	0	1	3	0.593183	1.22107	0.752313	0.136138	0.225576	0.596049	0	0.0469913	0.152135
jre-miRn337	jre-m28497-3p	AAGCUCGGUUCUGUUAACGAGCUGAGCUCGAGCUCGACUCGAGCUCGGUUCUGUUAACGAGCCGAGCCC	48.5	69	70.2899	57.971	1.2125	UCGAGCUCGGUUCUGUUAACG	21	9	14	11	7	15	4	0	0	0	0.35591	0.683801	0.68962	0.238241	0.563941	0.132455	0	0	0
jre-miRn338a	jre-m28549-5p	UAUUUUUUAAAAUGACUGUACGAUACUUAUAUACUCACGAGUAAAUAUUAUUUUCCUAUAGUUUAUAAGUAAGUAUGAGUCAUAUUAAAAACGA	21.9	94	23.2979	22.3404	1.04286	AAUGACUGUACGAUACUUAUAUAC	24	12	5	3	2	8	15	0	6	1	0.474546	0.244215	0.188078	0.0680689	0.300768	0.496707	0	0.281948	0.0507118
jre-miRn338b	jre-m8063-5p	UUUUUUUUAAAAUGACUGUACGAUACUUAUAUACUCACGAGUAAAUAUUAUUUUCCUAUAGUUUAUAAGUAAGUAUGAGUCAUAUUAAAAACGA	21.9	94	23.2979	22.3404	1.04286	AAUGACUGUACGAUACUUAUAUAC	24	12	5	3	2	8	15	0	6	1	0.474546	0.244215	0.188078	0.0680689	0.300768	0.496707	0	0.281948	0.0507118
jre-miRn339	jre-m28556-3p	CCUAUAAAUUGACAUGAGUUGAUGUGAUAUGUUAAAUUGUAAAGGUACUUUUAUUGUGAAAUAAAUCUAACGUAUCAUAUGAACCCAUGUCAUUUUAUAAG	33.8	101	33.4653	26.7327	1.25185	UAACGUAUCAUAUGAACCCAUGUC	24	11	1	3	15	5	11	2	0	17	0.435001	0.0488429	0.188078	0.510516	0.18798	0.364252	0.0875594	0	0.862101
jre-miRn340	jre-m28562-3p	GACUCCGAUUUCUAUGGAGUUGGAGUCGGAGUUCAGAGUUGAACAAGACUCUAGACUAUAUGUUCGACUCCGACUCUGACUCUGAUAGAUAUACUAAUU	38.6	99	38.9899	41.4141	0.941463	ACUCCGACUCUGACUCUGAUAGA	23	13	11	1	1	11	3	0	0	1	0.514092	0.537272	0.0626927	0.0340344	0.413557	0.0993414	0	0	0.0507118
jre-miRn341	jre-m28578-3p	UUGCAUCUGCCCCACACCCGCACACACUCAACCUAUUGAGUGUAAAAAAAAAAAGAAAAAAAAAUAAUGUGAAAUGUGUGCCGGUGUGGGGCAGAUGCAU	49.9	100	49.9	42	1.1881	AUGUGAAAUGUGUGCCGGUGUGGG	24	108	10	17	19	17	20	27	15	11	4.27091	0.488429	1.06578	0.646654	0.639133	0.662276	1.18205	0.70487	0.55783
jre-miRn342	jre-m28830-3p	UUCUCGAUUGCUUUCUAGCAACAAGCUUGUGCUUUAGGGACGGAUUUGGUGGCACCUAGUGCCACGCAUGGGCUUGUUGAAGGGGGCAAUCGGUCGUGCU	45.2	100	45.2	53	0.85283	AUGGGCUUGUUGAAGGGGGCAAU	23	239	437	267	528	406	326	513	609	659	9.45138	21.3444	16.739	17.9702	15.264	10.7951	22.459	28.6177	33.4191
jre-miRn343	jre-m28840-5p	AACUCAUUUAAGUUAGAGUUUGGAUUGAUUUGGCCUCCUAUAUAAAGGUUGGCCAAGGAGGCCAAGGCAAUCCAAUGACUUGAAUAUAAU	36.1	90	40.1111	37.7778	1.06176	AGUUAGAGUUUGGAUUGAUUUGGC	24	16	10	6	4	29	22	0	0	3	0.632728	0.488429	0.376156	0.136138	1.09029	0.728504	0	0	0.152135
jre-miRn344	jre-m2893-5p	UAUAAAUUAGAGUUGUAUUUUGGAUUGCCUUGGCCUCCUAGGCCAACUUUUAUAUAGGAGGCCAAGGUAAUACAAUAGUUAUACUUAAGCAAUGU	34.4	95	36.2105	34.7368	1.04242	AGUUGUAUUUUGGAUUGCCUUGG	23	34	18	19	4	17	14	5	0	2	1.34455	0.879172	1.19116	0.136138	0.639133	0.463593	0.218899	0	0.101424
jre-miRn345	jre-m29076-5p	CCUAAAUUAAUUUAGGGGUUUCAAAGAUUGAAUCCCCUAAAUUAAUUUAGGGUUUCGGAUUUGAGCCCUAAAUUAAUUUAGGG	37.2	83	44.8193	32.5301	1.37778	UUUAGGGGUUUCAAAGAUUGAAU	23	10	4	3	4	4	0	0	0	1	0.395455	0.195372	0.188078	0.136138	0.150384	0	0	0	0.0507118
jre-miRn346	jre-m2996-5p	AAAAAGUUGUAAUGAUGAGUUGAGAUGAGUUGGGAUGAGUUUUGCAACCAAACUCACCCUUUAUCCCAACUCAUCUCAAUUCAUCAUUAUAAUUUUUUC	54.8	99	55.3535	33.3333	1.66061	AAUGAUGAGUUGAGAUGAGUUGGG	24	1369	686	549	413	775	716	384	242	69	54.1378	33.5062	34.4183	14.0562	29.1369	23.7095	16.8114	11.3719	3.49911
jre-miRn347	jre-m3079-5p	ACAAAUUGGCGUGGCUUGAUGUAGUACGUUAGAUUAUAAAACUACUUUUAUUAUAAAGUAGAUAUAACGUAUCAUAUGAAGUCAUUUCAUUUUGUG	30.8	96	32.0833	28.125	1.14074	GUGGCUUGAUGUAGUACGUUAGA	23	6	8	2	6	4	11	0	0	0	0.237273	0.390743	0.125385	0.204207	0.150384	0.364252	0	0	0
jre-miRn348	jre-m3254-3p	ACAGGUUGGGCUGUUCUUACAGAAUCCUCAAGAAAUUGAUGGAAAUUAAUAUCAUUUCUUGGAUUGUUCUGAACAGGGCCAACAAAA	27.4	87	31.4943	36.7816	0.85625	AUUUCUUGGAUUGUUCUGAACAGG	24	8	12	13	9	29	40	0	1	1	0.316364	0.586115	0.815006	0.30631	1.09029	1.32455	0	0.0469913	0.0507118
jre-miRn349	jre-m3327-5p	UUAAUGUGAUUUUAUGGAAUCCGUUAGAUCUACUUUAUAAUAAAAUUAACUUUACGAUCUGACGUUUUAUAUCAAGUCACAUCAGU	20.8	86	24.186	26.7442	0.904348	UUUAUGGAAUCCGUUAGAUCUACU	24	66	20	17	24	28	46	4	0	3	2.61	0.976858	1.06578	0.816826	1.05269	1.52324	0.175119	0	0.152135
jre-miRn350	jre-m3376-5p	CGUACAGGCCAAAAUACCGGCCGGUACCGGACGUACAUGCCUCAAUUUCGGCCUGUACCGGCCGAUAUUUCGGCCAGUAUU	39.1	81	48.2716	55.5556	0.868889	AAAAUACCGGCCGGUACCGGACGU	24	24	10	3	2	19	8	9	6	16	0.949092	0.488429	0.188078	0.0680689	0.714325	0.264911	0.394017	0.281948	0.811389
jre-miRn351	jre-m3427-5p	AUCUGGGUUCUUGAGACUGGUUCUUCAACGGAUCUAGAUUUUAAUAUAAUCUAGGUUCUUGAAACGAGUUCUCAUCGGAUCUAGGUU	35.6	87	40.9195	37.931	1.07879	UUGAGACUGGUUCUUCAACGGAUC	24	11	4	4	1	14	9	0	0	0	0.435001	0.195372	0.250771	0.0340344	0.526345	0.298024	0	0	0
jre-miRn352	jre-m3544-3p	AAAAAUAAGUUUGAACUUGGGUUAAGACCAUUGAUCAAAAUUCCACAUGAUUAAUGAUCUUUAAACCAUGCUUUGAGCUUAAUUUC	22.1	86	25.6977	29.0698	0.884	AAUGAUCUUUAAACCAUGCUUUGA	24	18	11	2	4	19	16	3	0	0	0.711819	0.537272	0.125385	0.136138	0.714325	0.529821	0.131339	0	0
jre-miRn353	jre-m3599-5p	AUAUAUAUAUAUAAGGAAAAUGAUAGAGCCACCGCUGGUGGCUCCCGCUGGGAGUCACCGUUGGCUCUAUCAUAUGUUUUUUUAUAUAUUUUUUU	46.1	95	48.5263	36.8421	1.31714	AUAAGGAAAAUGAUAGAGCCACCG	24	56	27	21	18	15	23	6	17	20	2.21455	1.31876	1.31655	0.61262	0.563941	0.761618	0.262678	0.798853	1.01424
jre-miRn354	jre-m3792-3p	CCCCUAAAUUGAAAUUUCAAGGGUUUCAAUCAAAACCCUUAAAUCAAUUUAGAGUUUCGGAUUGGAACCCUAAAUUAAUUUAGGGU	30.6	86	35.5814	32.5581	1.09286	AGUUUCGGAUUGGAACCCUAAAUU	24	30	12	17	12	17	13	6	0	9	1.18637	0.586115	1.06578	0.408413	0.639133	0.43048	0.262678	0	0.456406
jre-miRn355	jre-m3882-3p	UAUUUGUGGCGAUUUUAUGUCGCCGAAAAUACAUUUCUGCUGUGAAAAAUUAUUUCCGGCGAGUAAAAAUCGCCAGAAAAG	31.6	81	39.0123	37.037	1.05333	AAUUAUUUCCGGCGAGUAAAAAUC	24	14	6	5	1	6	10	0	1	1	0.553637	0.293057	0.313464	0.0340344	0.225576	0.331138	0	0.0469913	0.0507118
jre-miRn356	jre-m3946-5p	AUAUUCAAGUCAUUGGAUUGUCUUGGCCUCCUAGGCCAACCUUUAUAUAGGAGGCCAAGGCAAUACAAUAGUCAUUCUUAA	32.2	81	39.7531	39.5062	1.00625	CAUUGGAUUGUCUUGGCCUCC	21	22	7	3	0	4	9	0	0	4	0.870001	0.3419	0.188078	0	0.150384	0.298024	0	0	0.202847
jre-miRn357	jre-m4265-5p	AAAAAAUGCCUUUUAGUGACGGUCUAAGGACUGUCACAAUUUUCCAACCGUCACUAAAAAGCAAUUGUG	22.2	69	32.1739	37.6812	0.853846	UUUUAGUGACGGUCUAAGGACUG	23	17	22	20	18	30	34	2	0	9	0.672274	1.07454	1.25385	0.61262	1.12788	1.12587	0.0875594	0	0.456406
jre-miRn358	jre-m4300-5p	AAAUUUCGCUCGAGUGUGGCUCGAGCGAACAUCACACAAAUUGUUCACUCGAGUGUGGCUCGAGCGGAUGUU	38	72	52.7778	50	1.05556	CGAGUGUGGCUCGAGCGAACAUC	23	12	1	5	6	9	4	1	0	5	0.474546	0.0488429	0.313464	0.204207	0.338365	0.132455	0.0437797	0	0.253559
jre-miRn359a	jre-m4410-5p	ACAGAAAAUGCUUUUUAGUGACGGUCUAGGGACUGUCACAAUUUCCCAACCGUCACUAAAAAGCAAUUGUGUU	32.8	73	44.9315	39.726	1.13103	CUUUUUAGUGACGGUCUAGGGACU	24	111	69	71	50	84	100	19	22	69	4.38955	3.37016	4.45118	1.70172	3.15807	3.31138	0.831814	1.03381	3.49911
jre-miRn359b	jre-m9325-5p	ACAGAAAAUACUUUUUAGUGACGGUCUAGGGACUGUCACAAUUUCCCAACCGUCACUAAAAAGCAAUUGUGUU	27.6	73	37.8082	38.3562	0.985714	CUUUUUAGUGACGGUCUAGGGACU	24	111	69	71	50	84	99	19	22	69	4.38955	3.37016	4.45118	1.70172	3.15807	3.27827	0.831814	1.03381	3.49911
jre-miRn360	jre-m4436-5p	UUCCAUUUACGAUAGGAAAAUGCUGGAGCUCCCGCUGGAGUACCCGCUGGAGCUCUAGUAUAUUUUAUAUGUGUAUUUUUUA	30.1	82	36.7073	40.2439	0.912121	GAUAGGAAAAUGCUGGAGCUCCC	23	16	3	3	4	4	6	13	4	7	0.632728	0.146529	0.188078	0.136138	0.150384	0.198683	0.569136	0.187965	0.354983
jre-miRn361	jre-m4739-5p	CGAGCGAACCACUCUGUUUGGGUUUCGCUCGAGCGCACAUCGAGCGAACCACUCUAGAUGGGUUCUGCUCGA	36	72	50	56.9444	0.878049	ACUCUGUUUGGGUUUCGCUCGAGC	24	26	16	8	6	8	5	19	4	6	1.02818	0.781487	0.501542	0.204207	0.300768	0.165569	0.831814	0.187965	0.304271
jre-miRn362	jre-m4786-3p	AACUCAUCUCAGCUCAUCUCAACUCAUCUCACUACUAUUUAGGUUAUGUUUGGAUGUUGAAAUGAGUUGAGUUGAGU	30.2	77	39.2208	36.3636	1.07857	UUAUGUUUGGAUGUUGAAAUGAGU	24	205	149	92	106	141	148	10	12	12	8.10683	7.27759	5.76773	3.60765	5.30104	4.90084	0.437797	0.563896	0.608542
jre-miRn363	jre-m4833-3p	GAGGGUUAAAGGCUUAACCAAAUUAGUAUCCAACAGUCCUAGGCUUUUGGAUCAAUGGUUGAGUUUUUAAUAAUU	25.1	75	33.4667	34.6667	0.965385	CUUUUGGAUCAAUGGUUGAGUU	22	18	4	5	3	3	7	1	0	0	0.711819	0.195372	0.313464	0.102103	0.112788	0.231797	0.0437797	0	0
jre-miRn364	jre-m4850-5p	AUAUGGCUUAAUGUGAUACGUUAGAUUGUAAAGUUACUUUUAUCUUAAAAUAAACAUAACGUAUCACAUUUUUUAUUGUCAAUU	18.5	84	22.0238	22.619	0.973684	AUGUGAUACGUUAGAUUGUAAAGU	24	18	17	14	15	11	12	2	0	5	0.711819	0.830329	0.877698	0.510516	0.413557	0.397366	0.0875594	0	0.253559
jre-miRn365	jre-m4853-5p	AUUUUAUAUGAGUACUGCUAGAGCCACCGCUGGCUGGAGUCACAACUGGCUCUAGCAUGUAUUUUUAUAUGUA	29.6	73	40.5479	41.0959	0.986667	AGUACUGCUAGAGCCACCGCUGGC	24	63	34	24	15	24	25	9	8	10	2.49137	1.66066	1.50463	0.510516	0.902305	0.827845	0.394017	0.375931	0.507118
jre-miRn366	jre-m4912-5p	UCACAAACUAACGUGACUUUAUGUGAUAUGUUAGAUCUACUUUACAAUAAAAGUAACUUUAUAAUCUGAUGUACUAUAUCAAGCCAUAUCAGUUUGUGAA	25.9	100	25.9	28	0.925	ACGUGACUUUAUGUGAUAUGUUAG	24	54	24	53	15	27	36	0	1	0	2.13546	1.17223	3.32271	0.510516	1.01509	1.1921	0	0.0469913	0
jre-miRn367	jre-m4966-5p	UUGAGAGUUGGGUGUUUGAAUGUUAGACUCAGCUUAAAAUUAGAUUGAGCUCAAUUGAGCUUAGCUGAGUCUUGCAACCAAACACAGCCUUAGC	37.6	94	40	40.4255	0.989474	GGUGUUUGAAUGUUAGACUCAGCU	24	55	14	11	21	24	31	0	0	1	2.175	0.683801	0.68962	0.714723	0.902305	1.02653	0	0	0.0507118
jre-miRn368	jre-m4994-3p	AGAAGUCGGAGUUUCAAUCGGAGGUCGGAGGUCGGAGCUCUGACCUCCGAUCGGAGUUGGACUCCGACUCCAGUU	43.2	75	57.6	57.3333	1.00465	GACCUCCGAUCGGAGUUGGACUCC	24	61	73	44	15	26	56	11	16	31	2.41228	3.56553	2.75848	0.510516	0.977498	1.85437	0.481577	0.751861	1.57207
jre-miRn369	jre-m5081-3p	UAUAUAGGAGGCCAAGACAAUACAAUAGUUUUCCUUUAUAUAGUAGUAAGUCUCACAUUACUUAAGGAUGACUAUUGUAUUACCUUGGCCUCCUAUAU	47	98	47.9592	32.6531	1.46875	GAUGACUAUUGUAUUACCUUGG	22	311	142	98	120	133	110	30	3	36	12.2987	6.93569	6.14389	4.08413	5.00028	3.64252	1.31339	0.140974	1.82562
jre-miRn370	jre-m5084-3p	AUAUUUUAUUAUCUCAACUCAAUUCACAAGGUUGUGUUUGGAUGUUAAAGGUGAGUUGAGUUGAGUUGAGAUGAUAAAAU	29.9	80	37.375	30	1.24583	AAAGGUGAGUUGAGUUGAGUUGAG	24	108	72	58	70	47	56	15	5	2	4.27091	3.51669	3.63618	2.38241	1.76701	1.85437	0.656696	0.234957	0.101424
jre-miRn371	jre-m5086-5p	AGUUCGGGUCAAAACGGGUUGACUUGUUAAGACACGAUUGCUUAACGGGUCACUAACGGGUCAACCCGUUAUGACCCGUUAA	43	82	52.439	47.561	1.10256	AAAACGGGUUGACUUGUUAAGACA	24	66	9	22	12	21	26	0	4	0	2.61	0.439586	1.37924	0.408413	0.789517	0.860959	0	0.187965	0
jre-miRn372	jre-m5172-3p	CGCUGAGAAAAAUAAUAAGUUAUUUUCGGCAAUUUAUUAAGUUUUUGUGACGAUAUAUAUCGCCGGAAAUAGUAGUUCUCAGC	24.4	83	29.3976	32.5301	0.903704	ACGAUAUAUAUCGCCGGAAAUAGU	24	32	1	6	3	17	37	3	0	4	1.26546	0.0488429	0.376156	0.102103	0.639133	1.22521	0.131339	0	0.202847
jre-miRn373	jre-m5191-5p	CCAAUAUAUAUAGGAAAAUGAUAGAGCCACCGCUGGUGACUCCUGUUGGGAGUCACUGCUGACUCUAUCAUGUAUUUUUUGAUGUGUUUU	34.4	90	38.2222	40	0.955556	UAGGAAAAUGAUAGAGCCACCGCU	24	27	15	8	6	13	11	3	4	14	1.06773	0.732644	0.501542	0.204207	0.488749	0.364252	0.131339	0.187965	0.709965
jre-miRn374	jre-m5303-3p	GGUGUUCAACCGGAUCCGGAUUCGGAUCUGGAUAUCCGGUCAUAACUGGAUCCGGAUCCGGAUGUUAAAAUCCGGGCGGAUAU	41.9	83	50.4819	51.8072	0.974419	AUCCGGAUCCGGAUGUUAAAAUCC	24	16	7	3	1	6	12	3	2	1	0.632728	0.3419	0.188078	0.0340344	0.225576	0.397366	0.131339	0.0939827	0.0507118
jre-miRn375	jre-m5305-3p	AACAACAUUAGUCAUUUAUCUGCAUUAAUCAUGAAAUUCAUAUAAGAAAAGAAAAAUAUUUUCUAUUAUGAUUGGUGUGGACAUGAGCUAUUUUUAAC	21.5	98	21.9388	24.4898	0.895833	AUUAUGAUUGGUGUGGACAUGAGC	24	19	6	14	2	15	1	1	0	0	0.751365	0.293057	0.877698	0.0680689	0.563941	0.0331138	0.0437797	0	0
jre-miRn376	jre-m5401-5p	UAAAUCAUGUUAACGGGUCGUGUUCAUGUUGUGACAAGGCAUGUACAUUAUACUUAAUGGGUCAUCACGAACACGACCCGUUAAGAAUCUCAU	34.6	93	37.2043	39.7849	0.935135	UAACGGGUCGUGUUCAUGUUGU	22	13	8	0	1	1	0	1	0	0	0.514092	0.390743	0	0.0340344	0.0375961	0	0.0437797	0	0
jre-miRn377	jre-m5628-3p	UUCUACUCAUCAUCCAUACACCAAACAUUUGGUAGGAGAAAAAAAUAAAAAAUUAUGUGGUGUGUGGUGUGAGGAUGAUGAGUAGAA	38.5	87	44.2529	34.4828	1.28333	AUGUGGUGUGUGGUGUGAGGAUG	23	17	1	2	0	2	0	1	0	0	0.672274	0.0488429	0.125385	0	0.0751921	0	0.0437797	0	0
jre-miRn378	jre-m5644-3p	UCCGAUCGGAGGUCGGAGCUCCGACCUCCUAUCGGAGCUCCGACCUCCUAUAGGAGCUCCGACAUAAGAUCGGAGCUCGACUUCCGCUCGAC	56.3	92	61.1957	60.8696	1.00536	CCGACAUAAGAUCGGAGCUCGACU	24	11	12	7	8	15	18	0	2	8	0.435001	0.586115	0.438849	0.272275	0.563941	0.596049	0	0.0939827	0.405694
jre-miRn379	jre-m5709-3p	UAUAAGUCAACUAUUCACGGUUGGGAUUCCACCAGUACAAAAUUUUUUUUGUGACUGGUAUGGUCUUAAUUUUGAUA	22.8	77	29.6104	32.4675	0.912	UUUUUUUGUGACUGGUAUGGUCUU	24	14	4	10	1	3	7	0	0	4	0.553637	0.195372	0.626927	0.0340344	0.112788	0.231797	0	0	0.202847
jre-miRn380	jre-m5789-5p	UUAACGGGUCGUAUUCGUGUCGUGUCAAGGUAUGUACAUUACACUUAAUGGGUCGACACGAACACGACCCGUUAAG	37.2	76	48.9474	46.0526	1.06286	GUAUUCGUGUCGUGUCAAGGUAUG	24	112	43	37	46	55	47	10	8	8	4.4291	2.10025	2.31963	1.56558	2.06778	1.55635	0.437797	0.375931	0.405694
jre-miRn381	jre-m5798-5p	GAGCAUGGGAAGAUUUAGGUUGCGUUUGGGUAGUGAGGUGAUCUCUCCACUACCCAAACGGAGCCUUAGAUGACCAACUCU	38.7	81	47.7778	49.3827	0.9675	AGAUUUAGGUUGCGUUUGGGUAGU	24	26	8	14	9	21	16	0	0	4	1.02818	0.390743	0.877698	0.30631	0.789517	0.529821	0	0	0.202847
jre-miRn382	jre-m5832-3p	AAACCGGACCGGACCGGACUGAACCGGUUGGACCGGUUUUGAACCGGUCUGGUCUGGAACCGGUUCUUACA	39.8	71	56.0563	57.7465	0.970732	UUUGAACCGGUCUGGUCUGGAACC	24	28	22	20	11	24	38	8	1	2	1.10727	1.07454	1.25385	0.374379	0.902305	1.25832	0.350238	0.0469913	0.101424
jre-miRn383	jre-m5850-5p	UAACGGGUCAUAACGGAUUAUAACGGGUUGACCCGUUAAGGUAUCGUGUCUUAACGGGUCAACCCGUUUUGACCCGAACCCGUUAA	50	86	58.1395	47.6744	1.21951	UAACGGAUUAUAACGGGUUGACC	23	20	7	5	9	12	13	0	0	1	0.79091	0.3419	0.313464	0.30631	0.451153	0.43048	0	0	0.0507118
jre-miRn384	jre-m5867-3p	GAAAACCGGCCGGUUCCGGUCCGGUCCCGUAGUUUCCGAGACCGGACCGGACCGAACAGGACCGGUUGGAAAAA	42.1	74	56.8919	62.1622	0.915217	ACCGGACCGGACCGAACAGGACCG	24	11	14	6	2	7	8	27	7	5	0.435001	0.683801	0.376156	0.0680689	0.263172	0.264911	1.18205	0.328939	0.253559
jre-miRn385	jre-m5953-3p	UGGACCGUGGACCGGACCGGAUCGAUCUAAGUCUCGGUCCGGUCGGUUCGUUCGGUCCGACCGGACCG	38.8	68	57.0588	66.1765	0.862222	UCCGGUCGGUUCGUUCGGUCC	21	33	4	9	6	7	9	28	19	11	1.305	0.195372	0.564235	0.204207	0.263172	0.298024	1.22583	0.892835	0.55783
jre-miRn386	jre-m6038-3p	UGAGUGUUGGGAAUAAUCAACUAGAAGCAGCCACGCAGUGAGUGCAAAAUGUGCACUGCUAUAGUGGCUUCUCUCUAGUAUUACUCUAUAUAUUC	34	95	35.7895	41.0526	0.871795	UAGUGGCUUCUCUCUAGUAUUACU	24	32	23	12	5	10	28	0	0	6	1.26546	1.12339	0.752313	0.170172	0.375961	0.927187	0	0	0.304271
jre-miRn387	jre-m6075-3p	GGUACUGGCCCGGGGUUAUUCCGAGCCGGAACUCGGUUAUCCGGGUUCCAGGCUGGGAAAAAACCCAGCCCAUAUG	41.1	76	54.0789	59.2105	0.913333	UUCCAGGCUGGGAAAAAACCC	21	11	8	5	21	21	24	41	47	57	0.435001	0.390743	0.313464	0.714723	0.789517	0.794732	1.79497	2.20859	2.89057
jre-miRn388	jre-m6130-5p	CCUAAAAAAAUUAAUUUAAUAUCGUGUGGCCCAAUGGGCCACGUAUCAGAUAUUAAACUGAUAAGAACAGA	20.4	71	28.7324	33.8028	0.85	UUAAUUUAAUAUCGUGUGGCCC	22	37	62	56	55	63	35	16	15	27	1.46318	3.02826	3.51079	1.87189	2.36855	1.15898	0.700475	0.70487	1.36922
jre-miRn389	jre-m6172-5p	AAAUCGUGUUAACGGGUCGUGUUCGUGUCGUAUCAAGGUAUGUACAUUACACUUAAUGGGUCGACACGAACACGACCUGUUAAGGAUUUC	43.6	90	48.4444	43.3333	1.11795	AACGGGUCGUGUUCGUGUCGUAUC	24	215	125	82	70	96	66	25	11	40	8.50228	6.10536	5.1408	2.38241	3.60922	2.18551	1.09449	0.516905	2.02847
jre-miRn390	jre-m6231-3p	AAUUAAGAAAAAUUAUAUUUAUCAUCCCCACACCACAUUUUUUUUCUUACCAAAUGUGUAGUAUAUGGAUGAUGAGUAGAAUAAUUCAAUAAA	20.1	93	21.6129	24.7312	0.873913	AGUAUAUGGAUGAUGAGUAGAAUA	24	27	16	5	9	9	9	0	1	1	1.06773	0.781487	0.313464	0.30631	0.338365	0.298024	0	0.0469913	0.0507118
jre-miRn391	jre-m6238-5p	GGUUCGGGUCAAAACGGGUUGACUCAUUAAGACACGAUUGCUUAACGUGUCACUAACGGGUCAACCCGUUAUGACCCGUUAA	44	82	53.6585	47.561	1.12821	AAAACGGGUUGACUCAUUAAGACA	24	38	8	10	9	21	36	1	2	0	1.50273	0.390743	0.626927	0.30631	0.789517	1.1921	0.0437797	0.0939827	0
jre-miRn392	jre-m6338-5p	AUUAAAUAAAAUGAACUGAGGUCUUUUUUGAAAAAUGUGCAUGUUUUGAUAUGAAAAGAAAUCUAAAAACAACCUCAGUUAUUUGUUUUGCA	19.7	92	21.413	25	0.856522	AUGAACUGAGGUCUUUUUUGAAAA	24	9	7	11	8	15	32	0	0	4	0.35591	0.3419	0.68962	0.272275	0.563941	1.05964	0	0	0.202847
jre-miRn393	jre-m6341-3p	ACAAAUUGAUGUGGUUUGAUCAUAUGGUUUGUCAGAUUAUAAAGUUAGUUUUAUUAUAAAGUAGAUCUAACGGAUCAGAUGAAAUCACAUCAAUUUGUGAG	34.6	101	34.2574	28.7129	1.1931	UAACGGAUCAGAUGAAAUCACAUC	24	40	13	15	10	13	15	1	0	2	1.58182	0.634958	0.940391	0.340344	0.488749	0.496707	0.0437797	0	0.101424
jre-miRn394	jre-m6497-3p	AUUAAUUUCUGCCUACACCGGCACACACUCAAUGCAUUGAGUGUAAAAAAAAAAAAAUAUAUAUAUGAAGUGUGUGCCGGGUGUAGGCAGAUGCAUAG	41.2	98	42.0408	37.7551	1.11351	AUGAAGUGUGUGCCGGGUGUAGGC	24	207	51	43	24	47	33	49	17	34	8.18592	2.49099	2.69579	0.816826	1.76701	1.09276	2.14521	0.798853	1.7242
jre-miRn395	jre-m6574-3p	UUGUAAAUAUGACUAUAAUUUAAAAACUAUAAUUUGCUAGUGUAUAUUUUGUGUAAGUUGUAGUGUAGUAAGGUGGUCCUUUUAUAG	19.5	87	22.4138	25.2874	0.886364	UAAGUUGUAGUGUAGUAAGGUGGU	24	391	365	449	162	389	375	9	12	63	15.4623	17.8277	28.149	5.51358	14.6249	12.4177	0.394017	0.563896	3.19484
jre-miRn396	jre-m6579-5p	UGAGUUUGGAACUCCGAACGGAGGUCAGAGCUCCGAUCGGAAGCUCCGACCUCCGAUCGGAAUCGGACUCC	43.2	71	60.8451	59.1549	1.02857	ACUCCGAACGGAGGUCAGAGCUCC	24	111	57	53	15	41	56	57	52	42	4.38955	2.78405	3.32271	0.510516	1.54144	1.85437	2.49544	2.44355	2.1299
jre-miRn397	jre-m6639-3p	AAAUUAUUUUUAGAAUUGAGAAUACUCUACAAUCCAAAUUAGUUAGAUUGCGUUUGGGUAGUGAGAUGAUUUCAGAUAUUCUGUGAAUAAUAA	22.7	93	24.4086	26.8817	0.908	AGUGAGAUGAUUUCAGAUAUUCUG	24	11	4	4	0	6	10	0	0	0	0.435001	0.195372	0.250771	0	0.225576	0.331138	0	0	0
jre-miRn398	jre-m6670-5p	GUGUAACCGGUCCGGUCCGGUCUGAUUUUAGACAAAAUCUAGAAUCGAAUCGUUAUGUACCGGUUUUAUA	25.1	70	35.8571	41.4286	0.865517	UCCGGUCCGGUCUGAUUUUAG	21	25	9	6	5	10	10	1	3	12	0.988638	0.439586	0.376156	0.170172	0.375961	0.331138	0.0437797	0.140974	0.608542
jre-miRn399	jre-m6733-3p	UUGAAAAAUUCUAUUUAUUAUUCAUAUAUCAUAUAUUAUACAUAAUGUUUUAUUUUUUAAUAAUUAUGUGGUGUAUGAAUGAUGAGUAGAAAAUUUUA	30.6	98	31.2245	15.3061	2.04	AUGUGGUGUAUGAAUGAUGAGUA	23	10	4	4	2	3	0	0	1	2	0.395455	0.195372	0.250771	0.0680689	0.112788	0	0	0.0469913	0.101424
jre-miRn400	jre-m6905-3p	CAAUAUAGCCUAAUGUCGAGGCAAUACAAGAAUCCCACAUUGUUUAAUAGAGAUUCUUGUAUUGCCUUGACAUUUUAUAUAA	35.8	82	43.6585	31.7073	1.37692	AGAGAUUCUUGUAUUGCCUUGACA	24	18	5	0	6	11	11	0	0	1	0.711819	0.244215	0	0.204207	0.413557	0.364252	0	0	0.0507118
jre-miRn401	jre-m6932-5p	UAGGGCUCGUUUGGAUGUUGAGAUGAGAUCUCAUCUCCUUUCAUCUCAACAUCCUAACAUCACUCAA	26.6	67	39.7015	41.791	0.95	UUGGAUGUUGAGAUGAGAUC	20	19	23	11	13	15	18	0	1	3	0.751365	1.12339	0.68962	0.442448	0.563941	0.596049	0	0.0469913	0.152135
jre-miRn402	jre-m7077-3p	UUCACAUUUUAAGAACCGGUCCCGGACCGAACCGGUUCAAAAUCGGUAAAACCGGUCCGGUCCGGUCCGGACCGGUUUUCUGGUUUCAAC	44.3	90	49.2222	53.3333	0.922917	GUCCGGUCCGGACCGGUUUUCUG	23	5	0	3	4	3	7	5	11	3	0.197728	0	0.188078	0.136138	0.112788	0.231797	0.218899	0.516905	0.152135
jre-miRn403	jre-m7104-3p	UUUUAUUUUUUUUCCAAAUUUUGCUACUCAUCUUCGUUUGAAUUUGAAAAUGAGUUGAGAAGAAUUGUGAAGAAUAGUAAAA	19.3	82	23.5366	24.3902	0.965	AAUGAGUUGAGAAGAAUUGUGAAG	24	44	0	15	5	14	23	0	0	0	1.74	0	0.940391	0.170172	0.526345	0.761618	0	0	0
jre-miRn404	jre-m7140-3p	GAUUAAUAAUUCAAAUUCAUCUCUAUAAAUUUAGGAAAUAUUUGGAUUUGAAAAUAAUUUGAGAUGAGUUGAGAUGGAUUGUGAAUA	18.7	87	21.4943	22.9885	0.935	AUAAUUUGAGAUGAGUUGAGAUGG	24	134	110	60	44	56	53	14	4	26	5.2991	5.37272	3.76156	1.49751	2.10538	1.75503	0.612916	0.187965	1.31851
jre-miRn405	jre-m7180-3p	AUCGAGCGAACCUCUCUAGAAGAGUUCUGCUCGAGCGCUACGUCGAGCGCUCAUCGAGCGAACCUCUCUGAAAGAGUUCUGCUCGA	40.2	86	46.7442	54.6512	0.855319	AUCGAGCGAACCUCUCUGAAAGAG	24	21	11	15	10	11	5	9	0	4	0.830456	0.537272	0.940391	0.340344	0.413557	0.165569	0.394017	0	0.202847
jre-miRn406	jre-m7307-3p	UGAUCAAAAUAGGAUGAUAGUAUAGUAUAUAACAUUACUCAAAUGGAAAAAUUCUAUACACUAUACUACCAUCUUACUUUUAUC	20.2	84	24.0476	25	0.961905	AUUCUAUACACUAUACUACCAUCU	24	117	44	30	36	75	82	7	6	4	4.62682	2.14909	1.88078	1.22524	2.8197	2.71533	0.306458	0.281948	0.202847
jre-miRn407	jre-m7323-5p	AACUUUAUCUAAAACCAUCUCAUCUCAUCUCACAAAUUAUGUUUGUAUGGUUAGAUGAGAUGAAAUGGUUUUAGAUGAAAGUUG	37.2	84	44.2857	29.7619	1.488	AAAACCAUCUCAUCUCAUCUCACA	24	7	11	9	9	10	2	5	2	3	0.276819	0.537272	0.564235	0.30631	0.375961	0.0662276	0.218899	0.0939827	0.152135
jre-miRn408	jre-m7341-5p	GUCGGUUCUUCAAUGACUUCGACUCCGACUCCGACUCCGACUUGUCGGAGUCGGAGCGGACCCGGAGCGGAGCCAGA	42.8	77	55.5844	62.3377	0.891667	CAAUGACUUCGACUCCGACUCCGA	24	26	16	12	9	7	5	12	19	10	1.02818	0.781487	0.752313	0.30631	0.263172	0.165569	0.525356	0.892835	0.507118
jre-miRn409	jre-m7355-5p	UUUUGUCUCGAACGCGAAGAUUGAGGUAAGUUAGCUUUUAACUUACUGUCAGUUUAGUGUUUAUAAGUGAUAAGU	21.8	75	29.0667	33.3333	0.872	AACGCGAAGAUUGAGGUAAGUUAG	24	1148	356	426	1504	959	1087	116	46	92	45.3982	17.3881	26.7071	51.1878	36.0546	35.9947	5.07845	2.1616	4.66549
jre-miRn410	jre-m7373-5p	AGUGGCCCAAAACGAAUUCUGGGCCCAAAGUGGCCCAAAAACUGAUUCUGGGCCAUUUAGGGCCCAGAAAAAAGUACUGGGCCAGA	52.2	86	60.6977	51.1628	1.18636	AACGAAUUCUGGGCCCAAAGUGGC	24	28	0	2	5	5	16	0	0	0	1.10727	0	0.125385	0.170172	0.18798	0.529821	0	0	0
jre-miRn411	jre-m7426-3p	UGAUAUUUUAAUAAUAUUUUAACUCAAUUUAGGUUGAAUUUGGAUGUUAAAAUGAGUUGAGUUGAGAUGAGAUGAUAAAAUAUU	21.2	84	25.2381	21.4286	1.17778	AAUGAGUUGAGUUGAGAUGAGAUG	24	27	24	21	26	15	20	6	0	0	1.06773	1.17223	1.31655	0.884895	0.563941	0.662276	0.262678	0	0
jre-miRn412	jre-m7430-5p	UUUACAAUAAAAGUAACUUUACAAUCUGACGUUCUGCAUCAAGUCAUAUCAGUUUGUGAGUUUACUUUUGUGUAAU	22.1	76	29.0789	28.9474	1.00455	AAGUAACUUUACAAUCUGACGUUC	24	70	22	16	14	26	23	1	0	7	2.76819	1.07454	1.00308	0.476482	0.977498	0.761618	0.0437797	0	0.354983
jre-miRn413	jre-m7478-5p	AGUUAGAUUUUUGAUUGAUUUGGCCUCCUAGACCAACCUUUAUAUAGGAGGCCAAUGCAAUACAAUAGUCAUCCU	28.9	75	38.5333	37.3333	1.03214	UUGAUUGAUUUGGCCUCCUAGACC	24	30	26	21	21	36	36	13	4	16	1.18637	1.26992	1.31655	0.714723	1.35346	1.1921	0.569136	0.187965	0.811389
jre-miRn414	jre-m7626-5p	UAAUUUUAAAUUGACGUGAUUUGAUGUAAUAUGUUAAAUUAUUUUUAUUACAAAAUAAAUUUAACAUAUCAUAUGAAAUAAUAUCGAUUUAAAAAAA	24.9	97	25.6701	13.4021	1.91538	UUGACGUGAUUUGAUGUAAUAUGU	24	103	26	40	23	55	49	12	5	1	4.07319	1.26992	2.50771	0.782792	2.06778	1.62258	0.525356	0.234957	0.0507118
jre-miRn415	jre-m7801-5p	UAUUGGGCCUUUGGUCUUUGAAUGGUGAAAUGAGUCCAAACUUGGCUUUGGGCCAUAGGGGCUUGAAAAGGGCCAAGGGUCCAAUC	39.4	86	45.814	48.8372	0.938095	UUGGUCUUUGAAUGGUGAAAUGAG	24	10	7	1	1	13	11	1	0	3	0.395455	0.3419	0.0626927	0.0340344	0.488749	0.364252	0.0437797	0	0.152135
jre-miRn416	jre-m7827-3p	UGACCCGGAUCAACCUAGGUUUCGGCCCAGGCCUGACCCGGAUCAACCCGGUCCGGAUUCCGGCCCGGGUUUGAAACCUGGAUUCCGGUCC	49.6	91	54.5055	63.7363	0.855172	UUCCGGCCCGGGUUUGAAACCUGG	24	20	11	5	9	6	8	15	25	14	0.79091	0.537272	0.313464	0.30631	0.225576	0.264911	0.656696	1.17478	0.709965
jre-miRn417	jre-m7868-3p	CUUAGAUCACAUACUUUUACUUAAUUAAUAUGUGAUUUAUUUUUUUUAUUUAAACACACAUAUUACAUGUUGAUUAUGUAGAUGUGUGUAAUAUAAGCUU	25.8	100	25.8	21	1.22857	UGUUGAUUAUGUAGAUGUGUGUA	23	16	1	0	6	8	2	0	0	1	0.632728	0.0488429	0	0.204207	0.300768	0.0662276	0	0	0.0507118
jre-miRn418	jre-m7925-3p	UUGGUUGCUCACUCUCUCUCAAGAGCUUCUAGCAUUGCCAGACACGUACGGCAAGCUCGAGGCCUUGGGGGAGAGUGCACAAACAAUA	45.1	88	51.25	52.2727	0.980435	CGAGGCCUUGGGGGAGAGUGC	21	65	231	166	116	145	112	198	369	209	2.57046	11.2827	10.407	3.94799	5.45143	3.70875	8.66838	17.3398	10.5988
jre-miRn419	jre-m8012-3p	UCCAAUGGGGCUCUAAUUGCAUCAUUUAUUAGUCCUUUUGGAGUAUAGGACAUGUGGUUUGGGCCUUCCAUUGGG	29.3	75	39.0667	44	0.887879	AGUAUAGGACAUGUGGUUUGGGCC	24	42	28	20	23	22	40	15	3	21	1.66091	1.3676	1.25385	0.782792	0.827113	1.32455	0.656696	0.140974	1.06495
jre-miRn420	jre-m8013-5p	AAAAUAAAUCCGUGACUUGAUGUGAUACGUUAAAUUAUAAAAUUACUUUUAUUAUAAAAUAAAUAUAAUAUAUCAUAUGAAGUCAGGUCAGUUUGUGAA	21.2	99	21.4141	21.2121	1.00952	CGUGACUUGAUGUGAUACGUUA	22	14	26	13	5	9	13	0	1	0	0.553637	1.26992	0.815006	0.170172	0.338365	0.43048	0	0.0469913	0
jre-miRn421	jre-m8059-5p	UGGAAAGAGAUAAGGGUAUGUUUGGCAAGUGAGAGUACCUCAAGUACUCUCACUACUAUUCUUUACUUUAUUAUUACUUUUUACCU	26.8	86	31.1628	33.7209	0.924138	UAAGGGUAUGUUUGGCAAGUGAGA	24	64	17	16	3	9	4	0	5	0	2.53091	0.830329	1.00308	0.102103	0.338365	0.132455	0	0.234957	0
jre-miRn422	jre-m8148-3p	UUAUAGAUUGUCUUCACAAUAGAAGUCUCACACUUAAGCAAUGUGAGACUCUUGUAUUGCCUUGGCAGUUUAUA	25.3	74	34.1892	35.1351	0.973077	AUGUGAGACUCUUGUAUUGCCUUG	24	112	39	26	19	69	47	1	0	6	4.4291	1.90487	1.63001	0.646654	2.59413	1.55635	0.0437797	0	0.304271
jre-miRn423	jre-m8326-5p	CGAGCGAACCUCUCUGUAAGAGUUCUGCUCGAGCGACAUGUCGAGCGCUUGAGCAAAACUCUUCCAGAGAGGUUCGCUCGA	59	81	72.8395	54.321	1.34091	UCUCUGUAAGAGUUCUGCUCGAGC	24	12	21	13	13	11	10	0	0	0	0.474546	1.0257	0.815006	0.442448	0.413557	0.331138	0	0	0
jre-miRn424	jre-m8346-5p	AAAUUGAAAACGACGUGUCGUUUAGUAGUAUAGGGGAAUUAGAAACCUUAUGCUAAACGACAUAUCGUUUUCAUCAA	33.3	77	43.2468	33.7662	1.28077	CGACGUGUCGUUUAGUAGUAUAGG	24	24	11	6	10	9	19	2	0	0	0.949092	0.537272	0.376156	0.340344	0.338365	0.629162	0.0875594	0	0
jre-miRn425	jre-m8368-5p	CUAUGAAUAGAUAGUCGGAGUCGGAGUCGGAGUCGGAGUCAGAAUCGGAGCUCCGACUCCGACUCCGAUUUUUUUUUUUUUU	45.1	82	55	46.3415	1.18684	AUAGUCGGAGUCGGAGUCGGAGU	23	10	6	10	1	1	2	0	3	1	0.395455	0.293057	0.626927	0.0340344	0.0375961	0.0662276	0	0.140974	0.0507118
jre-miRn426	jre-m8382-3p	UUUAUAGACCCCGAGACCGGACUGAAUGGUUUUGGUCCACAAUUUAUAGGACCGAGACCAACCGGUCUGGAGUUCGGUCUGGUCGGUUUUUUCG	43.3	94	46.0638	50	0.921277	CCGGUCUGGAGUUCGGUCUGGUC	23	10	0	5	1	2	0	1	1	6	0.395455	0	0.313464	0.0340344	0.0751921	0	0.0437797	0.0469913	0.304271
jre-miRn427	jre-m8506-5p	UCAGUGUUUUAAAUUUCGUACUGUACCGGCCGGUAUGGCCGAAAUUUUUCGUUUCGACCGUCCGGCCGGUACAGGUACUAUAUUUGUUCCGUACC	41.7	95	43.8947	47.3684	0.926667	AAAUUUCGUACUGUACCGGCCGGU	24	98	58	58	40	105	59	15	22	44	3.87546	2.83289	3.63618	1.36138	3.94759	1.95372	0.656696	1.03381	2.23132
jre-miRn428	jre-m8661-3p	CAACUACUGUUUUAAAUACUGUACCGUACCGGCUGGUACGACUGAAAUAUGUUGUAUCGGCCAUUGGUCCGGUAUAUGUAUUACAUAUAUUUCGUA	35.1	96	36.5625	38.5417	0.948649	AUUGGUCCGGUAUAUGUAUUACAU	24	19	12	5	8	8	10	0	0	0	0.751365	0.586115	0.313464	0.272275	0.300768	0.331138	0	0	0
jre-miRn429	jre-m8687-5p	AUUAACAGGAAUAGACUAUUUACUCUCUGGGAAUAUAUAUAUAUAUAUAUAUAUAUAUUUUUCCGAAGAGCCGGUAGCCAUUCUCAUAGUG	25.5	91	28.022	29.6703	0.944444	AUAGACUAUUUACUCUCUGGGAAU	24	53	7	9	0	6	27	0	0	0	2.09591	0.3419	0.564235	0	0.225576	0.894073	0	0	0
jre-miRn430	jre-m8935-3p	AUUAGCUCCGUUUGGAUGUACAAAGCAGUUGAGUGCACUUCAUUUUUAAGCUGCUUUGGACAUCCAAACACACAAAUAA	30.2	79	38.2278	37.9747	1.00667	UUAAGCUGCUUUGGACAUCCAAAC	24	23	9	1	8	28	12	0	4	3	0.909547	0.439586	0.0626927	0.272275	1.05269	0.397366	0	0.187965	0.152135
jre-miRn431	jre-m8948-5p	CAUUUUUUUGUCAUCCUCUCAUCAUCUCAUAAUGUAACAUUAGAUGAUAAGUUUACAAUGUCACAUCAUGAGAUGAUGUAAAGAUGAUGAGAAUUGA	33.7	97	34.7423	29.8969	1.16207	UCAUCCUCUCAUCAUCUCAUAAUG	24	29	3	10	8	13	18	5	2	1	1.14682	0.146529	0.626927	0.272275	0.488749	0.596049	0.218899	0.0939827	0.0507118
jre-miRn432	jre-m9049-3p	CUAUUAUUCACAAAUCAUCUCAUUUUAUCUCACUAUCCAAACCAGAGUGAGUUGAGAUGAUAUGAAAGUUGAAUAAACU	22.8	79	28.8608	30.3797	0.95	AGUGAGUUGAGAUGAUAUGAAAGU	24	14	2	6	7	3	13	0	0	0	0.553637	0.0976858	0.376156	0.238241	0.112788	0.43048	0	0	0
jre-miRn433	jre-m9114-3p	AUUCUAUUCAUCAUCUUCAUACACUACACACCAUUUUUUUUUCUUAUCAAAUGUGUGAUAUAUAGAUGAUGAGUAGAAGAAUU	23.9	83	28.7952	26.506	1.08636	AAUGUGUGAUAUAUAGAUGAUGAG	24	39	11	8	11	13	32	0	0	0	1.54227	0.537272	0.501542	0.374379	0.488749	1.05964	0	0	0
jre-miRn434	jre-m9152-5p	AUAAACACACCUCCAAAAAAAAAAAAAAAAUUAGGGUAAUAGAUGCUGAUUGUGCUGUUCUUUUUUUUUUUUUUUUUUUUUUGGUGCUGUUGUUUUC	26	97	26.8041	25.7732	1.04	CUCCAAAAAAAAAAAAAAAAU	21	15	3	2	5	9	5	19	10	11	0.593183	0.146529	0.125385	0.170172	0.338365	0.165569	0.831814	0.469913	0.55783
jre-miRn435	jre-m9176-5p	AUUUGCGAUUAGAGUGACUAUUUGUGAUGAGAAUUGAAUUGUUUUGGUAUGAAAUAAUCAUUUUCAUAAUAAAUAGUUGGUUACAAAUAAACA	21	93	22.5806	24.7312	0.913043	AGAGUGACUAUUUGUGAUGAGAAU	24	12	6	3	7	16	21	0	0	0	0.474546	0.293057	0.188078	0.238241	0.601537	0.69539	0	0	0
jre-miRn436	jre-m9267-3p	UUUUGCGACCAAUUUAUUGCGACGAAAAGACUUUUUGCAACCAAUUUUAGUUGCAAAUAGUCAUUUCGCUGGAAUUACCUGGUCGCAAA	38.5	89	43.2584	37.0787	1.16667	AAUAGUCAUUUCGCUGGAAUUACC	24	20	7	1	10	17	10	0	2	13	0.79091	0.3419	0.0626927	0.340344	0.639133	0.331138	0	0.0939827	0.659253
jre-miRn437	jre-m9417-5p	UGAAUUUUUCAUAUAGGAAAAUGCUGGAGCUCCCGCUGGGGGCUCCCGCUGGAGCUCUAGUGUAUUUUAUCAUGUGUAUUUUUUAA	32.7	86	38.0233	41.8605	0.908333	AUAUAGGAAAAUGCUGGAGCUCCC	24	17	5	3	5	12	6	13	4	8	0.672274	0.244215	0.188078	0.170172	0.451153	0.198683	0.569136	0.187965	0.405694
jre-miRn438	jre-m9540-5p	CUCAAAUCGAAAAACCGAUCCGGACCGGACCGUACUGGACUAGUUUUACCGGUUUUGAACCGGUCCGGUCCGGAACCGGUUUUUAAAAUGUAA	42.5	93	45.6989	48.3871	0.944444	AAAACCGAUCCGGACCGGACC	21	14	2	12	11	13	14	16	22	4	0.553637	0.0976858	0.752313	0.374379	0.488749	0.463593	0.700475	1.03381	0.202847
jre-miRn439	jre-m9619-5p	UAUUAUGAUACAUACGUGUAUGAAGAUAUACUCUUUACUUUAUAAUAUAGAUGAGUAAAGAGUAUAUGUAUAUAAAGUAUGUAAAAUAUAA	27.9	91	30.6593	19.7802	1.55	CAUACGUGUAUGAAGAUAUAC	21	0	1	2	1	2	10	1	0	0	0	0.0488429	0.125385	0.0340344	0.0751921	0.331138	0.0437797	0	0
jre-miRn440	jre-m9626-5p	UUGAGUUUUUAUUUACUUUGGGAUACUCAUGAGUAGAUUUUUAUGUUUAAUUUCAGAGUUUAUAAAAGAGCAAG	18.9	74	25.5405	25.6757	0.994737	AUUUACUUUGGGAUACUCAUGA	22	13	1	6	4	4	2	0	2	0	0.514092	0.0488429	0.376156	0.136138	0.150384	0.0662276	0	0.0939827	0
jre-miRn441	jre-m9683-3p	AGUGAUUUGAGACACUUUUUCUCUAUUUUCUUUCUUAAAAUGAAGGAAAAAAUAGAGAAAAGGUGUCCCAAGUCAC	39.8	76	52.3684	31.5789	1.65833	AAGGAAAAAAUAGAGAAAAGGUGU	24	0	0	1	7	7	10	0	0	0	0	0	0.0626927	0.238241	0.263172	0.331138	0	0	0
jre-miRn442	jre-m9738-5p	GGAUCAAAACAGGUUGACCUGUUAAGACACGAUUGCUUAACAGGUUGAAAACAGGUCAACCUGCUUUGACCCU	32	73	43.8356	43.8356	1	AGGUUGACCUGUUAAGACACGAUU	24	25	11	2	3	11	13	3	0	1	0.988638	0.537272	0.125385	0.102103	0.413557	0.43048	0.131339	0	0.0507118
jre-miRn443	jre-m9844-5p	UAUGGUUUGAAAUGACUAGAUUGCUCCCACUUGCAUUAUUGUCUUUUAAGGCCUGAAAUGGGGGCAAUUUCGUCAUUUCAAAACUAAA	34.1	88	38.75	36.3636	1.06563	AAUGACUAGAUUGCUCCCACU	21	24	33	19	44	46	23	9	6	13	0.949092	1.61182	1.19116	1.49751	1.72942	0.761618	0.394017	0.281948	0.659253
jre-miRn444	jre-m9869-5p	UAAGAUUACUUUUGUGUAAUCUCUUUGUGACUAGAAUAUUUUUCUUUUAAAAAUAGAUCACACACAAAGUGAUCACA	21	77	27.2727	25.974	1.05	UUUGUGUAAUCUCUUUGUGACUAG	24	33	7	5	7	18	5	0	1	0	1.305	0.3419	0.313464	0.238241	0.676729	0.165569	0	0.0469913	0
jre-miRn445	jre-m9901-3p	GUAUUUUGAGUCAAGCCGAGCCGGUCUUUGAAGCCAAGCUCGGCAAGCCAAAGACCGGCUCGACUCGACUCGAUUACAGCCCU	43.9	83	52.8916	55.4217	0.954348	AAAGACCGGCUCGACUCGACUCGA	24	13	12	2	2	5	5	3	13	13	0.514092	0.586115	0.125385	0.0680689	0.18798	0.165569	0.131339	0.610887	0.659253
jre-miRn446	jre-m9957-5p	CUUUAGCUAUUUGAUAGAAUCUGGGAAGAAUCUGUUGUCGAUUUCUUCCUAGUUCCCAUAUCAGAAGCUGCCU	25.3	73	34.6575	39.726	0.872414	UUGAUAGAAUCUGGGAAGAAUCU	23	12	5	10	14	10	6	0	0	5	0.474546	0.244215	0.626927	0.476482	0.375961	0.198683	0	0	0.253559
jre-miRn447	jre-m15118-3p	CUGUCGUGGACAGAUGUGGUAUUUUCUCUAAAGAUCUAGAUCUUUAGAGAUUUACUGUCUGGACUAGACCAUG	27.2	73	37.2603	39.726	0.937931	AUCUUUAGAGAUUUACUGUCUGGA	24	49	20	25	13	23	42	0	4	11	1.93773	0.976858	1.56732	0.442448	0.864709	1.39078	0	0.187965	0.55783
jre-miRn448a	jre-m2374-5p	AAAAAUUUUAUUGAAAGGAAAAUGCUAGAGCUCCCGCUGGGGGCUCCCGCUGGGAGCUUCCGCUGGAGCUCUAGUGUAUUUUUUUAUUUGUAUUUUUU	47.2	98	48.1633	41.8367	1.15122	UUGAAAGGAAAAUGCUAGAGCUCC	24	39	18	20	15	22	24	18	23	13	1.54227	0.879172	1.25385	0.510516	0.827113	0.794732	0.788035	1.0808	0.659253
jre-miRn448b	jre-m26340-5p	AAGUACUUUUUUGAAAGGAAAAUGCUAGAGCUCCCGCUGGGAGCUCCCGCUGGAGCUCUAGUGUAUUUUUUUAUGUGUAUUUU	34.6	83	41.6867	40.9639	1.01765	UUGAAAGGAAAAUGCUAGAGCUCC	24	39	18	20	15	22	24	18	23	13	1.54227	0.879172	1.25385	0.510516	0.827113	0.794732	0.788035	1.0808	0.659253
jre-miRn449	jre-m2096-3p	CGCGUAAUCGUUUUGAAAAAAAUGAAUAAAAUAUUAGACUUAUAUAAAAAAAUUAAUUUUUUAAUAAUAGAUCCAACUCUUUUUCAAAGCGAUUACGUA	22.6	99	22.8283	21.2121	1.07619	AAUAGAUCCAACUCUUUUUCAAAG	24	24	12	19	13	8	24	0	1	4	0.949092	0.586115	1.19116	0.442448	0.300768	0.794732	0	0.0469913	0.202847
