# Supplementary material for: Integrated Analysis of Seed microRNA and mRNA Transcriptome Reveals Important Functional Genes and microRNA-Targets in the Process of Walnut (Juglans regia) Seed Oil Accumulation
Source: Int J Mol Sci. 2020 Nov 29;21(23):9093. doi: 10.3390/ijms21239093 (PMC7731449; doi:10.3390/ijms21239093)
Supplement: Supplementary file 1 [file ijms-21-09093-s001.zip › Table S8.xls]

## Sheet: Sheet1
Table S8. DEMs and their target genes
miRNA	mRNA	NAME	Description
jre-miR894	gene31269	LOC108986995	SH3 domain containing protein 2 like
	gene32630	LOC108988518	E3 ubiquitin ligase BIG BROTHER related
	gene34449	LOC108990480	protein TONSOKU like
	gene41964	LOC108998848	far upstream element binding protein 2 like, transcript variant X1
jre-miR167h.1	gene5068	LOC109001351	auxin response factor 8 like
	gene5559	LOC109001894	auxin response factor 8 like, transcript variant X2
	gene12249	LOC109009288	protein HASTY 1, transcript variant X2
	gene30542	LOC108986152	actin related protein 9, transcript variant X2
jre-miR395b.2	gene8460	LOC109005096	ATP sulfurylase 1, chloroplastic
	gene9887	LOC109006670	cysteine protease XCP1 like
	gene13166	LOC109010308	protein MIZU KUSSEI 1 like
	gene15851	LOC109013249	sulfate transporter 2.1
	gene33524	LOC108989481	ATP sulfurylase 1, chloroplastic like
	gene39077	LOC108995609	umecyanin like, transcript variant X1
	gene40558	LOC108997223	low affinity sulfate transporter 3, transcript variant X2
jre-miR164d	gene809	LOC109004745	NAC domain containing protein 21/22
	gene1509	LOC109012878	protein CUP SHAPED COTYLEDON 2
	gene3449	LOC108992696	protein CUP SHAPED COTYLEDON 2 like
	gene6120	LOC109002521	copper transporting ATPase RAN1 like
	gene22274	LOC109020336	NAC domain containing protein 100 like, transcript variant X1
	gene26647	LOC108981845	NAC domain containing protein 100 like
	gene26897	LOC108982108	thaumatin like protein
	gene27145	LOC108982391	NAC domain containing protein 100 like
	gene30687	LOC108986350	UDP glucuronic acid decarboxylase 6, transcript variant X1
jre-miR5059	gene1739	LOC109015650	SEC12 like protein 1
	gene10028	LOC109006827	heat shock cognate 70 kDa protein 2 like
	gene10030	LOC109006828	heat shock cognate 70 kDa protein 2 like, transcript variant X1
	gene27735	LOC108983039	phospholipase A I like, transcript variant X3
	gene30698	LOC108986352	heat shock cognate 70 kDa protein 2 like
	gene36692	LOC108992988	heat shock cognate 70 kDa protein 2 like
	gene36693	LOC108992981	probable mediator of RNA polymerase II transcription subunit 37c
jre-miR395c	gene8460	LOC109005096	ATP sulfurylase 1, chloroplastic
	gene11984	LOC109008991	germin like protein subfamily 1 member 13
	gene14255	LOC109011512	probable ubiquitin conjugating enzyme E2 24, transcript variant X1
	gene15851	LOC109013249	sulfate transporter 2.1
	gene23015	LOC109021150	probable RNA helicase SDE3
	gene30831	LOC108986477	uncharacterized LOC108986477
	gene33524	LOC108989481	ATP sulfurylase 1, chloroplastic like
	gene39077	LOC108995609	umecyanin like, transcript variant X1
	gene40558	LOC108997223	low affinity sulfate transporter 3, transcript variant X2
jre-miR395a.1	gene3067	LOC108988363	uncharacterized LOC108988363
	gene3624	LOC108994185	pirin like protein
	gene4649	LOC109000878	gibberellin regulated protein 1 like
	gene4651	LOC109000879	snakin 2 like
	gene5842	LOC109002208	protein REVEILLE 8 like, transcript variant X1
	gene6481	LOC109002927	pre rRNA processing protein TSR1 homolog, transcript variant X2
	gene8460	LOC109005096	ATP sulfurylase 1, chloroplastic
	gene9887	LOC109006670	cysteine protease XCP1 like
	gene13166	LOC109010308	protein MIZU KUSSEI 1 like
	gene14774	LOC109012087	uncharacterized LOC109012087
	gene15851	LOC109013249	sulfate transporter 2.1
	gene27408	LOC108982673	methyltransferase like protein 1, transcript variant X1
	gene27868	LOC108983191	CDPK related kinase 5 like
	gene30831	LOC108986477	uncharacterized LOC108986477
	gene32282	LOC108987921	transcription repressor KAN1 like, transcript variant X2
	gene32610	LOC108988508	ENHANCER OF AG 4 protein 2 like, transcript variant X4
	gene33524	LOC108989481	ATP sulfurylase 1, chloroplastic like
	gene33631	LOC108989582	metal nicotianamine transporter YSL3
	gene34719	LOC108990780	metal tolerance protein C4, transcript variant X1
	gene35750	LOC108991906	WEB family protein At2g40480 like
	gene40558	LOC108997223	low affinity sulfate transporter 3, transcript variant X2
jre-miR395a.3	gene8460	LOC109005096	ATP sulfurylase 1, chloroplastic
	gene13166	LOC109010308	protein MIZU KUSSEI 1 like
	gene14774	LOC109012087	uncharacterized LOC109012087
	gene15851	LOC109013249	sulfate transporter 2.1
	gene30831	LOC108986477	uncharacterized LOC108986477
	gene33524	LOC108989481	ATP sulfurylase 1, chloroplastic like
	gene33631	LOC108989582	metal nicotianamine transporter YSL3
	gene35750	LOC108991906	WEB family protein At2g40480 like
	gene39077	LOC108995609	umecyanin like, transcript variant X1
	gene40558	LOC108997223	low affinity sulfate transporter 3, transcript variant X2
	gene42399	LOC108999236	uncharacterized LOC108999236, transcript variant X1
jre-miR397a	gene2296	LOC108979069	laccase 17 like
	gene3634	LOC108994286	uncharacterized LOC108994286
	gene4587	LOC109000806	laccase 4 like
	gene6522	LOC109002960	laccase 7 like
	gene11994	LOC109009009	laccase 17 like
	gene15027	LOC109012365	laccase 4 like, transcript variant X1
	gene15610	LOC109013004	laccase 2 like
	gene16323	LOC109013800	laccase 11 like
	gene17257	LOC109014841	laccase 2 like
	gene17300	LOC109014889	laccase 11 like
	gene19528	LOC109017321	laccase 17 like
	gene19580	LOC109017379	laccase 17 like
	gene23433	LOC109021608	putative nitric oxide synthase
	gene23445	LOC109021622	laccase 4 like
	gene24919	LOC108979942	laccase 17 like
	gene26167	LOC108981315	uncharacterized LOC108981315, transcript variant X1
	gene28388	LOC108983777	laccase 2 like
	gene29312	LOC108984801	laccase 7 like
	gene32340	LOC108988234	pentatricopeptide repeat containing protein At1g77360, mitochondrial like, transcript variant X5
	gene32832	LOC108988706	laccase 11 like
	gene33653	LOC108989607	laccase 17 like
	gene34254	LOC108990223	laccase 2 like
	gene38464	LOC108994849	laccase 4 like
	gene38465	LOC108994944	laccase 4 like
	gene38466	LOC108994871	laccase 4 like
	gene40867	LOC108997567	laccase 11 like
jre-miR171a	gene2393	LOC108980196	uncharacterized LOC108980196
	gene3692	LOC108992386	transcription factor MYB80
	gene25880	LOC108980997	tetraspanin 19 like
	gene29896	LOC108985445	uncharacterized LOC108985445
	gene30774	LOC108986411	uncharacterized LOC108986411
	gene31312	LOC108987013	uncharacterized LOC108987013
	gene41189	LOC108997914	uncharacterized LOC108997914
	gene41582	LOC108998374	uncharacterized LOC108998374
jre-miR530b	gene1320	LOC109010927	zinc finger A20 and AN1 domain containing stress associated protein 1 like, transcript variant X2
	gene7442	LOC109003989	microtubule associated protein 70 1 like
	gene14168	LOC109011411	G box binding factor 4, transcript variant X2
	gene14857	LOC109012188	kinase D interacting substrate of 220 kDa like
	gene14863	LOC109012181	ankyrin repeat domain containing protein 50 like
	gene28161	LOC108983521	uncharacterized LOC108983521, transcript variant X5
	gene29967	LOC108985527	uncharacterized LOC108985527, transcript variant X6
	gene30826	LOC108986472	microtubule associated protein 70 1 like, transcript variant X1
jre-miR399a.1	gene2516	LOC108981513	inorganic phosphate transporter 1 4 like, transcript variant X1
	gene7265	LOC109003781	probable serine/threonine protein kinase At5g41260
	gene8776	LOC109005440	calcineurin subunit B like
	gene14255	LOC109011512	probable ubiquitin conjugating enzyme E2 24, transcript variant X1
	gene24292	LOC108979243	E3 ubiquitin protein ligase MBR2 like
	gene25677	LOC108980768	phospholipase D delta like, transcript variant X1
	gene25894	LOC108981014	phospholipase D delta like
	gene34554	LOC108990632	probable ubiquitin conjugating enzyme E2 24, transcript variant X1
jre-miR398f.1	gene1923	LOC109017369	zinc finger protein JAGGED like
	gene4392	LOC109000589	uncharacterized LOC109000589, transcript variant X2
jre-miR408c	gene2534	LOC108981827	serine/threonine protein phosphatase 5, transcript variant X2
	gene10221	LOC109007045	basic blue protein like
	gene13164	LOC109010307	uncharacterized LOC109010307
	gene14565	LOC109011858	acetyl CoA acetyltransferase, cytosolic 1, transcript variant X2
	gene21070	LOC109019017	auxilin related protein 2 like, transcript variant X2
	gene21940	LOC109019969	agamous like MADS box protein AGL61
	gene27026	LOC108982262	agamous like MADS box protein AGL61, transcript variant X1
	gene29580	LOC108985094	basic blue protein like
	gene32607	LOC108988472	endoglucanase 5
	gene38673	LOC108995198	BAG family molecular chaperone regulator 4
	gene39805	LOC108996248	basic blue protein like
jre-miR397b	gene2296	LOC108979069	laccase 17 like
	gene4587	LOC109000806	laccase 4 like
	gene6522	LOC109002960	laccase 7 like
	gene11994	LOC109009009	laccase 17 like
	gene15027	LOC109012365	laccase 4 like, transcript variant X1
	gene15610	LOC109013004	laccase 2 like
	gene16323	LOC109013800	laccase 11 like
	gene16455	LOC109013946	plastocyanin B'/B''
	gene17257	LOC109014841	laccase 2 like
	gene17300	LOC109014889	laccase 11 like
	gene17823	LOC109015464	plastocyanin B'/B''
	gene19528	LOC109017321	laccase 17 like
	gene19580	LOC109017379	laccase 17 like
	gene21945	LOC109019975	uncharacterized LOC109019975
	gene23445	LOC109021622	laccase 4 like
	gene24919	LOC108979942	laccase 17 like
	gene28388	LOC108983777	laccase 2 like
	gene29312	LOC108984801	laccase 7 like
	gene32832	LOC108988706	laccase 11 like
	gene33653	LOC108989607	laccase 17 like
	gene34254	LOC108990223	laccase 2 like
	gene34522	LOC108990551	DNA mismatch repair protein MSH1, mitochondrial like, transcript variant X1
	gene38315	LOC108994773	pentatricopeptide repeat containing protein At3g09650, chloroplastic, transcript variant X1
	gene38464	LOC108994849	laccase 4 like
	gene38465	LOC108994944	laccase 4 like
	gene38466	LOC108994871	laccase 4 like
	gene39459	LOC108995987	tetratricopeptide repeat protein 7A like, transcript variant X3
	gene40867	LOC108997567	laccase 11 like
jre-miR156d.2	gene4284	LOC109000469	transcription factor GTE4
	gene9851	LOC109006637	metal independent phosphoserine phosphatase like
	gene9855	LOC109006639	metal independent phosphoserine phosphatase like
	gene12136	LOC109009165	delta(8) fatty acid desaturase 2 like
	gene16126	LOC109013543	2 Cys peroxiredoxin BAS1, chloroplastic
	gene26721	LOC108981925	2 Cys peroxiredoxin BAS1, chloroplastic like
	gene30290	LOC108985888	shaggy related protein kinase epsilon like
	gene35026	LOC108991125	leucine rich repeat extensin like protein 4
jre-miR395b.1	gene8460	LOC109005096	ATP sulfurylase 1, chloroplastic
	gene9887	LOC109006670	cysteine protease XCP1 like
	gene13166	LOC109010308	protein MIZU KUSSEI 1 like
	gene15851	LOC109013249	sulfate transporter 2.1
	gene30232	LOC108985823	uncharacterized protein At3g28850
	gene33524	LOC108989481	ATP sulfurylase 1, chloroplastic like
	gene39077	LOC108995609	umecyanin like, transcript variant X1
	gene40558	LOC108997223	low affinity sulfate transporter 3, transcript variant X2
jre-miR399g	gene2516	LOC108981513	inorganic phosphate transporter 1 4 like, transcript variant X1
	gene14255	LOC109011512	probable ubiquitin conjugating enzyme E2 24, transcript variant X1
	gene34554	LOC108990632	probable ubiquitin conjugating enzyme E2 24, transcript variant X1
jre-miR408a.2	gene1840	LOC109016809	stellacyanin like
	gene3820	LOC108996633	ninja family protein AFP3 like
	gene8137	LOC109004750	laccase 12 like
	gene9496	LOC109006252	F box/kelch repeat protein At1g55270 like
	gene10221	LOC109007045	basic blue protein like
	gene12027	LOC109009039	trihelix transcription factor GTL1 like, transcript variant X2
	gene13164	LOC109010307	uncharacterized LOC109010307
	gene21070	LOC109019017	auxilin related protein 2 like, transcript variant X2
	gene29580	LOC108985094	basic blue protein like
	gene33965	LOC108990021	alanine glyoxylate aminotransferase 2 homolog 2, mitochondrial like
	gene35725	LOC108991934	laccase 12 like
	gene39805	LOC108996248	basic blue protein like
	gene40284	LOC108996980	laccase 13 like
jre-miR8155	gene516	LOC109001426	uncharacterized LOC109001426
	gene5853	LOC109002220	uncharacterized LOC109002220
	gene7313	LOC109003842	histone deacetylase 6 like
	gene15501	LOC109012895	uncharacterized LOC109012895, transcript variant X1
	gene21865	LOC109019888	uncharacterized LOC109019888, transcript variant X2
	gene22911	LOC109021035	uncharacterized LOC109021035
	gene37772	LOC108994167	uncharacterized LOC108994167
jre-miR5139b	gene516	LOC109001426	uncharacterized LOC109001426
	gene14664	LOC109011952	probable protein phosphatase 2C 68
	gene15501	LOC109012895	uncharacterized LOC109012895, transcript variant X1
	gene21483	LOC109019474	probable protein phosphatase 2C 46, transcript variant X1
	gene22523	LOC109020611	wall associated receptor kinase 2 like, transcript variant X1
	gene22911	LOC109021035	uncharacterized LOC109021035
	gene24076	LOC109022319	squalene epoxidase 3 like
	gene32107	LOC108987866	squalene epoxidase 3 like
	gene37772	LOC108994167	uncharacterized LOC108994167
	gene40940	LOC108997697	probable protein phosphatase 2C 46, transcript variant X1
jre-miR156l.2	gene6811	LOC109003279	serine/threonine protein kinase EDR1 like, transcript variant X4
	gene13623	LOC109010822	uncharacterized LOC109010822
	gene14957	LOC109012287	uncharacterized LOC109012287, transcript variant X3
	gene21206	LOC109019162	uncharacterized LOC109019162
	gene23632	LOC109021829	uncharacterized LOC109021829
	gene24473	LOC108979443	uncharacterized LOC108979443
	gene38525	LOC108995056	putative E3 ubiquitin protein ligase RF298
	gene41026	LOC108997743	uncharacterized LOC108997743
jre-miR166h.1	gene5825	LOC109002188	uncharacterized LOC109002188, transcript variant X2
	gene24911	LOC108979921	uncharacterized LOC108979921, transcript variant X2
	gene38084	LOC108994468	uncharacterized LOC108994468
	gene38182	LOC108994646	serine glyoxylate aminotransferase, transcript variant X1
jre-miR398c.2	gene10167	LOC109007003	ubiquitin like domain containing CTD phosphatase
jre-miR159f	gene9102	LOC109005831	probable 2 oxoglutarate dependent dioxygenase AOP1
	gene9613	LOC109006361	uncharacterized LOC109006361
	gene12601	LOC109009687	1,4 alpha glucan branching enzyme 1, chloroplastic/amyloplastic like
	gene26889	LOC108982112	receptor protein kinase CLAVATA1 like
	gene29345	LOC108984840	zinc finger CCCH domain containing protein 12 like
	gene36782	LOC108993112	U box domain containing protein 21 like
	gene42290	LOC108999223	inositol polyphosphate multikinase beta like, transcript variant X1
jre-miR477d	gene530	LOC109001537	uncharacterized LOC109001537, transcript variant X2
	gene1209	LOC109009546	WD 40 repeat containing protein MSI4 like
	gene1787	LOC109016166	probable helicase CHR10, transcript variant X1
	gene1985	LOC109018727	heat stress transcription factor A 2e like, transcript variant X4
	gene2293	LOC108979063	DNA directed RNA polymerase III subunit 1
	gene2503	LOC108981432	serine/threonine protein kinase tricorner like, transcript variant X1
	gene2714	LOC108984203	uncharacterized SDCCAG3 family protein like, transcript variant X2
	gene2725	LOC108984282	uncharacterized LOC108984282
	gene3535	LOC108992246	disease resistance protein At4g27190 like
	gene4343	LOC109000522	calponin homology domain containing protein DDB_G0272472 like
	gene4630	LOC109000837	uncharacterized LOC109000837
	gene4768	LOC109001008	nuclear nucleic acid binding protein C1D
	gene4925	LOC109001132	uncharacterized LOC109001132
	gene5105	LOC109001386	phytolongin Phyl1.1
	gene5538	LOC109001839	scarecrow like protein 21
	gene6057	LOC109002455	probable amino acid acetyltransferase NAGS2, chloroplastic
	gene6069	LOC109002462	protein SHORT ROOT like
	gene6149	LOC109002551	protein WVD2 like 7, transcript variant X2
	gene6152	LOC109002555	uncharacterized LOC109002555
	gene6706	LOC109003172	transcription and mRNA export factor SUS1 like
	gene6778	LOC109003245	uncharacterized LOC109003245, transcript variant X2
	gene6997	LOC109003485	bromodomain adjacent to zinc finger domain protein 1A like, transcript variant X4
	gene7458	LOC109004000	binding partner of ACD11 1, transcript variant X3
	gene7577	LOC109004121	VIN3 like protein 1, transcript variant X3
	gene7711	LOC109004279	cytoplasmic tRNA 2 thiolation protein 1, transcript variant X1
	gene9144	LOC109005798	uncharacterized LOC109005798
	gene9220	LOC109005940	chromatin structure remodeling complex protein SYD, transcript variant X4
	gene10324	LOC109007138	TMV resistance protein N like, transcript variant X2
	gene10779	LOC109007654	uncharacterized LOC109007654
	gene10796	LOC109007672	MDIS1 interacting receptor like kinase 2 like, transcript variant X1
	gene10798	LOC109007676	pumilio homolog 5 like, transcript variant X1
	gene10886	LOC109007775	protein S acyltransferase 18 like
	gene10889	LOC109007776	protein S acyltransferase 18 like
	gene11936	LOC109008945	protein NRT1/ PTR FAMILY 5.8 like
	gene12008	LOC109009020	ruvB like protein 1, transcript variant X2
	gene12216	LOC109009253	zinc finger homeodomain protein 11 like
	gene13025	LOC109010146	histone lysine N methyltransferase ATXR3, transcript variant X1
	gene14876	LOC109012200	phosphoacetylglucosamine mutase like
	gene15121	LOC109012459	acetyl CoA carboxylase 1 like, transcript variant X2
	gene15504	LOC109012852	probable mitochondrial adenine nucleotide transporter BTL1, transcript variant X2
	gene15558	LOC109012890	AP2/ERF and B3 domain containing transcription factor At1g50680 like, transcript variant X2
	gene15635	LOC109013029	uncharacterized LOC109013029, transcript variant X2
	gene15707	LOC109013100	myosin 11 like, transcript variant X1
	gene15825	LOC109013231	uncharacterized LOC109013231
	gene16553	LOC109014021	protein FAF like, chloroplastic
	gene17001	LOC109014561	polyadenylate binding protein 2 like
	gene19951	LOC109017785	protein MIZU KUSSEI 1
	gene20852	LOC109018776	uncharacterized LOC109018776, transcript variant X4
	gene21075	LOC109019020	uncharacterized LOC109019020
	gene22487	LOC109020570	alpha ketoglutarate dependent dioxygenase alkB homolog 6 like
	gene23000	LOC109021138	uncharacterized LOC109021138, transcript variant X1
	gene23043	LOC109021172	BEACH domain containing protein B, transcript variant X3
	gene23097	LOC109021238	uncharacterized LOC109021238
	gene23106	LOC109021248	phenylalanine ammonia lyase like
	gene23610	LOC109021801	disease resistance protein At4g27190 like, transcript variant X1
	gene24576	LOC108979550	glutamate receptor 2.5 like
	gene25211	LOC108980249	crocetin glucosyltransferase, chloroplastic like
	gene25305	LOC108980353	wall associated receptor kinase 2 like
	gene26060	LOC108981196	histone lysine N methyltransferase ATXR3 like, transcript variant X11
	gene26229	LOC108981380	DELLA protein RGL1 like
	gene26308	LOC108981478	abnormal spindle like microcephaly associated protein, transcript variant X1
	gene26851	LOC108982066	two component response regulator ARR8 like
	gene27499	LOC108982779	helicase like transcription factor CHR28, transcript variant X1
	gene28087	LOC108983439	heterogeneous nuclear ribonucleoprotein R, transcript variant X1
	gene28730	LOC108984160	protein TAPETUM DETERMINANT 1 like, transcript variant X2
	gene29087	LOC108984548	pentatricopeptide repeat containing protein At5g14080
	gene30855	LOC108986502	sucrose binding protein like
	gene30943	LOC108986597	pentatricopeptide repeat containing protein At5g16420, mitochondrial
	gene30972	LOC108986631	protein TPX2
	gene32086	LOC108987855	FACT complex subunit SPT16 like, transcript variant X2
	gene32591	LOC108988436	probable membrane associated kinase regulator 4
	gene32957	LOC108988844	alpha ketoglutarate dependent dioxygenase alkB homolog 6 like, transcript variant X3
	gene33311	LOC108989234	calcium transporting ATPase 1, endoplasmic reticulum type like, transcript variant X1
	gene33318	LOC108989239	uncharacterized protein At4g38062 like
	gene33494	LOC108989461	protein NETWORKED 1A like, transcript variant X1
	gene33606	LOC108989561	DELLA protein RGL1 like
	gene35743	LOC108991810	uncharacterized LOC108991810
	gene36010	LOC108992213	uncharacterized LOC108992213, transcript variant X2
	gene37333	LOC108993703	uncharacterized LOC108993703
	gene38116	LOC108994533	scarecrow like protein 21
	gene38545	LOC108995033	uncharacterized LOC108995033, transcript variant X2
	gene38545	LOC108995033	uncharacterized LOC108995033, transcript variant X2
	gene39160	LOC108995720	DNA polymerase V
	gene40173	LOC108996833	golgin subfamily A member 6 like protein 6
	gene40244	LOC108996986	probable phytol kinase 3, chloroplastic, transcript variant X2
	gene40454	LOC108997102	phenylalanine ammonia lyase
	gene40625	LOC108997297	aluminum activated malate transporter 9 like, transcript variant X2
	gene41832	LOC108998530	uncharacterized LOC108998530
	gene42104	LOC108998956	NAC domain containing protein 90 like, transcript variant X3
	gene42497	LOC108999376	disease resistance protein At4g27190 like
	gene42669	LOC108999566	zinc finger homeodomain protein 11 like
	gene42781	LOC108999689	transducin beta like protein 3
	gene42893	LOC108999810	splicing factor 3B subunit 1
jre-miR166g.2	gene30850	LOC108986506	cation/H(+) antiporter 4 like
	gene40293	LOC108996889	cation/H(+) antiporter 4 like
	gene40294	LOC108996890	cation/H(+) antiporter 4 like
	gene42036	LOC108998799	cation/H(+) antiporter 3 like
jre-miR399b	gene3115	LOC108988694	putative disease resistance RPP13 like protein 1, transcript variant X2
	gene5576	LOC109001910	CLP protease regulatory subunit CLPX1, mitochondrial like, transcript variant X2
jre-miR156a.2	gene158	LOC109011494	extra large guanine nucleotide binding protein 1 like, transcript variant X2
	gene373	LOC108997158	squamosa promoter binding like protein 13A, transcript variant X2
	gene816	LOC109004775	squamosa promoter binding like protein 18, transcript variant X4
	gene1543	LOC109013222	squamosa promoter binding like protein 3
	gene1780	LOC109016096	squamosa promoter binding like protein 7
	gene2517	LOC108981524	serine/threonine protein phosphatase PP1 like, transcript variant X4
	gene3297	LOC108987797	squamosa promoter binding like protein 7
	gene6724	LOC109003190	squamosa promoter binding like protein 12, transcript variant X2
	gene6738	LOC109003206	squamosa promoter binding like protein 18, transcript variant X5
	gene7571	LOC109004120	palmitoyl acyl carrier protein thioesterase, chloroplastic like, transcript variant X2
	gene11185	LOC109008101	squamosa promoter binding like protein 9, transcript variant X2
	gene16861	LOC109014393	squamosa promoter binding like protein 6, transcript variant X3
	gene22089	LOC109020137	squamosa promoter binding protein 1
	gene22680	LOC109020782	squamosa promoter binding protein 1 like
	gene24799	LOC108979801	F box/kelch repeat protein At1g57790 like
	gene25476	LOC108980544	teosinte glume architecture 1 like
	gene26556	LOC108981756	squamosa promoter binding like protein 9
	gene27779	LOC108983082	abscisic acid 8' hydroxylase 1 like
	gene29080	LOC108984564	squamosa promoter binding like protein 16
	gene30968	LOC108986645	squamosa promoter binding protein 1 like
	gene31369	LOC108987035	teosinte glume architecture 1 like, transcript variant X2
	gene33455	LOC108989354	squamosa promoter binding like protein 6, transcript variant X5
	gene37819	LOC108994158	squamosa promoter binding like protein 6, transcript variant X2
	gene37929	LOC108994418	squamosa promoter binding like protein 13A, transcript variant X2
	gene38265	LOC108994834	acidic leucine rich nuclear phosphoprotein 32 related protein 1 like, transcript variant X6
jre-miR479a	gene207	LOC109018644	protein STICHEL
	gene25899	LOC108981025	actin depolymerizing factor 2 like
	gene34401	LOC108990434	probable magnesium transporter NIPA6
jre-miR482e.2	gene3535	LOC108992246	disease resistance protein At4g27190 like
	gene11956	LOC109008966	ATPase ASNA1 homolog, transcript variant X1
	gene12452	LOC109009532	uncharacterized LOC109009532
	gene13984	LOC109011212	DNA damage repair/toleration protein DRT111, chloroplastic
	gene28543	LOC108983942	putative disease resistance RPP13 like protein 1, transcript variant X5
	gene31775	LOC108987526	TMV resistance protein N like
	gene38125	LOC108994564	putative disease resistance protein RGA3
	gene38204	LOC108994622	disease resistance protein RGA2 like, transcript variant X1
	gene38207	LOC108994619	putative disease resistance protein RGA1, transcript variant X5
	gene38209	LOC108994617	putative disease resistance protein RGA3, transcript variant X5
	gene38212	LOC108994623	putative disease resistance protein RGA3
	gene40448	LOC108997062	ATPase ASNA1 homolog 2 like, transcript variant X4
	gene41260	LOC108998016	putative disease resistance protein RGA3
	gene41677	LOC108998458	UDP glucose iridoid glucosyltransferase like, transcript variant X2
	gene42702	LOC108999602	putative disease resistance protein RGA3
	gene42895	LOC108999812	putative disease resistance protein RGA4, transcript variant X1
jre-miR167a.1	gene7079	LOC109003573	acyl CoA thioesterase 2 like
	gene10366	LOC109007198	uncharacterized LOC109007198, transcript variant X1
	gene10865	LOC109007755	paladin like
	gene14948	LOC109012277	exportin 7, transcript variant X4
	gene23377	LOC109021541	uncharacterized LOC109021541
	gene36824	LOC108993132	uncharacterized LOC108993132, transcript variant X3
jre-miR482k	gene490	LOC109001152	putative pentatricopeptide repeat containing protein At1g68930, transcript variant X2
	gene491	LOC109001146	putative pentatricopeptide repeat containing protein At1g68930
	gene8769	LOC109005430	uncharacterized LOC109005430, transcript variant X1
	gene11996	LOC109009010	TMV resistance protein N like
	gene14216	LOC109011473	disease resistance protein RPP13 like
	gene14218	LOC109011474	disease resistance protein RPP13 like
	gene21145	LOC109019095	disease resistance protein RPP13 like
	gene22802	LOC109020918	putative disease resistance protein At1g50180
	gene23391	LOC109021563	TMV resistance protein N like
	gene25289	LOC108980337	disease resistance RPP13 like protein 4, transcript variant X2
	gene29087	LOC108984548	pentatricopeptide repeat containing protein At5g14080
	gene31775	LOC108987526	TMV resistance protein N like
	gene35884	LOC108992013	TMV resistance protein N like
	gene38747	LOC108995235	TMV resistance protein N like
	gene42497	LOC108999376	disease resistance protein At4g27190 like
	gene42913	LOC108999830	putative late blight resistance protein homolog R1B 16
jre-miR399d.1	gene55	LOC108999353	putative E3 ubiquitin protein ligase RF298
	gene2369	LOC108979679	uncharacterized LOC108979679
	gene2516	LOC108981513	inorganic phosphate transporter 1 4 like, transcript variant X1
	gene9199	LOC109005923	putative E3 ubiquitin protein ligase RF298, transcript variant X2
	gene14255	LOC109011512	probable ubiquitin conjugating enzyme E2 24, transcript variant X1
	gene34554	LOC108990632	probable ubiquitin conjugating enzyme E2 24, transcript variant X1
	gene35069	LOC108991169	uncharacterized LOC108991169
	gene38525	LOC108995056	putative E3 ubiquitin protein ligase RF298
jre-miR166e.3	gene3868	LOC108997274	protein MIZU KUSSEI 1 like
	gene12399	LOC109009482	homeobox leucine zipper protein ATHB 8 like, transcript variant X2
	gene13979	LOC109011208	homeobox leucine zipper protein ATHB 15, transcript variant X2
	gene13982	LOC109011210	homeobox leucine zipper protein ATHB 14 like, transcript variant X1
	gene15384	LOC109012719	respiratory burst oxidase homolog protein B
	gene24542	LOC108979516	homeobox leucine zipper protein ATHB 15 like, transcript variant X1
	gene26753	LOC108981958	homeobox leucine zipper protein REVOLUTA like, transcript variant X1
	gene30350	LOC108985936	snRNA activating protein complex subunit 4 like
	gene34104	LOC108990117	homeobox leucine zipper protein REVOLUTA like
	gene36909	LOC108993021	probable LRR receptor like serine/threonine protein kinase At2g24230
	gene39915	LOC108996578	homeobox leucine zipper protein ATHB 14 like, transcript variant X1
jre-miR166j.1	gene3868	LOC108997274	protein MIZU KUSSEI 1 like
	gene12399	LOC109009482	homeobox leucine zipper protein ATHB 8 like, transcript variant X2
	gene13979	LOC109011208	homeobox leucine zipper protein ATHB 15, transcript variant X2
	gene13982	LOC109011210	homeobox leucine zipper protein ATHB 14 like, transcript variant X1
	gene15384	LOC109012719	respiratory burst oxidase homolog protein B
	gene24542	LOC108979516	homeobox leucine zipper protein ATHB 15 like, transcript variant X1
	gene26753	LOC108981958	homeobox leucine zipper protein REVOLUTA like, transcript variant X1
	gene31771	LOC108987523	LIMR family protein At5g01460 like, transcript variant X2
	gene34104	LOC108990117	homeobox leucine zipper protein REVOLUTA like
	gene38439	LOC108994929	LIMR family protein At5g01460
	gene39915	LOC108996578	homeobox leucine zipper protein ATHB 14 like, transcript variant X1
jre-miR8175	gene37760	LOC108994212	sucrose synthase
jre-miR398f.2	gene1583	LOC109013604	uncharacterized LOC109013604
	gene4392	LOC109000589	uncharacterized LOC109000589, transcript variant X2
	gene7937	LOC109004522	superoxide dismutase
jre-miR398h.1	gene4392	LOC109000589	uncharacterized LOC109000589, transcript variant X2
jre-miR166d.1	gene12399	LOC109009482	homeobox leucine zipper protein ATHB 8 like, transcript variant X2
	gene13979	LOC109011208	homeobox leucine zipper protein ATHB 15, transcript variant X2
	gene13982	LOC109011210	homeobox leucine zipper protein ATHB 14 like, transcript variant X1
	gene15328	LOC109012672	WD repeat containing protein 26, transcript variant X1
	gene15384	LOC109012719	respiratory burst oxidase homolog protein B
	gene15548	LOC109012883	probable LRR receptor like serine/threonine protein kinase At2g24230
	gene24542	LOC108979516	homeobox leucine zipper protein ATHB 15 like, transcript variant X1
	gene24982	LOC108979994	uncharacterized LOC108979994
	gene26753	LOC108981958	homeobox leucine zipper protein REVOLUTA like, transcript variant X1
	gene34104	LOC108990117	homeobox leucine zipper protein REVOLUTA like
	gene36909	LOC108993021	probable LRR receptor like serine/threonine protein kinase At2g24230
	gene39915	LOC108996578	homeobox leucine zipper protein ATHB 14 like, transcript variant X1
jre-miR11046	gene42436	LOC108999309	rho GTPase activating protein 3 like
jre-miR156e	gene373	LOC108997158	squamosa promoter binding like protein 13A, transcript variant X2
	gene816	LOC109004775	squamosa promoter binding like protein 18, transcript variant X4
	gene1543	LOC109013222	squamosa promoter binding like protein 3
	gene1780	LOC109016096	squamosa promoter binding like protein 7
	gene2287	LOC109022343	probable serine/threonine protein kinase RLCKVII
	gene3297	LOC108987797	squamosa promoter binding like protein 7
	gene6724	LOC109003190	squamosa promoter binding like protein 12, transcript variant X2
	gene6738	LOC109003206	squamosa promoter binding like protein 18, transcript variant X5
	gene7343	LOC109003865	uncharacterized LOC109003865, transcript variant X3
	gene10106	LOC109006909	protein MEI2 like 5, transcript variant X1
	gene11185	LOC109008101	squamosa promoter binding like protein 9, transcript variant X2
	gene11323	LOC109008258	lamin like protein, transcript variant X2
	gene11960	LOC109008969	uncharacterized LOC109008969, transcript variant X2
	gene16861	LOC109014393	squamosa promoter binding like protein 6, transcript variant X3
	gene17359	LOC109014954	lamin like protein
	gene22089	LOC109020137	squamosa promoter binding protein 1
	gene22680	LOC109020782	squamosa promoter binding protein 1 like
	gene23589	LOC109021778	lamin like protein, transcript variant X2
	gene25476	LOC108980544	teosinte glume architecture 1 like
	gene26556	LOC108981756	squamosa promoter binding like protein 9
	gene29080	LOC108984564	squamosa promoter binding like protein 16
	gene30968	LOC108986645	squamosa promoter binding protein 1 like
	gene32949	LOC108988830	kinesin like protein KIN 1
	gene33455	LOC108989354	squamosa promoter binding like protein 6, transcript variant X5
	gene37819	LOC108994158	squamosa promoter binding like protein 6, transcript variant X2
	gene37929	LOC108994418	squamosa promoter binding like protein 13A, transcript variant X2
jre-miR396c	gene10612	LOC109007500	protein BOLA4, chloroplastic/mitochondrial like
	gene16568	LOC109014074	luc7 like protein 3, transcript variant X2
	gene16568	LOC109014074	luc7 like protein 3, transcript variant X2
	gene31481	LOC108987204	TATA binding protein associated factor BTAF1, transcript variant X2
	gene33045	LOC108988854	uncharacterized LOC108988854
jre-miR166j.3	gene3868	LOC108997274	protein MIZU KUSSEI 1 like
	gene12399	LOC109009482	homeobox leucine zipper protein ATHB 8 like, transcript variant X2
	gene13979	LOC109011208	homeobox leucine zipper protein ATHB 15, transcript variant X2
	gene13982	LOC109011210	homeobox leucine zipper protein ATHB 14 like, transcript variant X1
	gene15384	LOC109012719	respiratory burst oxidase homolog protein B
	gene24542	LOC108979516	homeobox leucine zipper protein ATHB 15 like, transcript variant X1
	gene24789	LOC108979793	mitogen activated protein kinase kinase kinase YODA like, transcript variant X1
	gene26753	LOC108981958	homeobox leucine zipper protein REVOLUTA like, transcript variant X1
	gene34104	LOC108990117	homeobox leucine zipper protein REVOLUTA like
	gene36909	LOC108993021	probable LRR receptor like serine/threonine protein kinase At2g24230
	gene39915	LOC108996578	homeobox leucine zipper protein ATHB 14 like, transcript variant X1
jre-miR399c	gene30098	LOC108985670	uncharacterized LOC108985670
jre-miR482b.2	gene11996	LOC109009010	TMV resistance protein N like
	gene12044	LOC109009059	TMV resistance protein N like
	gene14998	LOC109012325	putative disease resistance RPP13 like protein 1
	gene17904	LOC109015552	TMV resistance protein N like
	gene20053	LOC109017901	TMV resistance protein N like
	gene20359	LOC109018237	putative disease resistance protein At3g14460, transcript variant X2
	gene22360	LOC109020430	TMV resistance protein N like, transcript variant X1
	gene23391	LOC109021563	TMV resistance protein N like
	gene24613	LOC108979594	TMV resistance protein N like
	gene26389	LOC108981563	TMV resistance protein N like, transcript variant X1
	gene28307	LOC108983689	TMV resistance protein N like
	gene28615	LOC108984026	TMV resistance protein N like
	gene41936	LOC108998750	TMV resistance protein N like
	gene42913	LOC108999830	putative late blight resistance protein homolog R1B 16
jre-miR166g.1	gene4548	LOC109000757	uncharacterized LOC109000757
	gene15723	LOC109013132	uncharacterized LOC109013132
	gene19472	LOC109017259	uncharacterized LOC109017259
jre-miR393	gene18310	LOC109015998	sucrose phosphatase 2 like, transcript variant X4
	gene20003	LOC109017846	sucrose phosphatase 2 like, transcript variant X3
	gene20080	LOC109017932	heparanase like protein 3
	gene32674	LOC108988534	heparanase like protein 3
jre-miR395d	gene12413	LOC109009417	carotenoid 9,10(9',10') cleavage dioxygenase 1 like
	gene20170	LOC109018033	uncharacterized LOC109018033, transcript variant X4
	gene20172	LOC109018032	uncharacterized LOC109018032
	gene25103	LOC108980130	uncharacterized LOC108980130, transcript variant X3
	gene28640	LOC108984054	uncharacterized LOC108984054
jre-miR396b.2	gene2869	LOC108985631	heat shock cognate protein 80
	gene4549	LOC109000758	ribonuclease E/G like protein, chloroplastic, transcript variant X1
	gene4676	LOC109000902	putative vacuolar protein sorting associated protein 13A, transcript variant X3
	gene7306	LOC109003824	TPR repeat containing thioredoxin TTL1 like, transcript variant X2
	gene8803	LOC109005473	mitochondrial import inner membrane translocase subunit Tim13
	gene9684	LOC109006437	alpha farnesene synthase like
	gene12676	LOC109009769	deSI like protein At4g17486
	gene14296	LOC109011554	alpha farnesene synthase like
	gene14297	LOC109011560	alpha farnesene synthase like
	gene14484	LOC109011762	DEAD box ATP dependent RNA helicase 17 like
	gene14485	LOC109011827	uncharacterized LOC109011827
	gene19832	LOC109017653	alpha farnesene synthase like
	gene21907	LOC109019934	deSI like protein At4g17486
	gene23653	LOC109021854	pentatricopeptide repeat containing protein At5g57250, mitochondrial
	gene27570	LOC108982858	aluminum activated malate transporter 8 like, transcript variant X2
	gene28169	LOC108983514	protein transport protein SEC23
	gene31234	LOC108987001	uncharacterized LOC108987001
	gene32700	LOC108988553	pentatricopeptide repeat containing protein At5g67570, chloroplastic
	gene33527	LOC108989440	putative calcium transporting ATPase 13, plasma membrane type
	gene33539	LOC108989473	pentatricopeptide repeat containing protein At3g23020
	gene35432	LOC108991565	DNA (cytosine 5) methyltransferase 1 like
	gene38870	LOC108995339	AP 3 complex subunit sigma
	gene40755	LOC108997319	RING H2 finger protein ATL18 like
jre-miR482g	gene11996	LOC109009010	TMV resistance protein N like
	gene23391	LOC109021563	TMV resistance protein N like
	gene25289	LOC108980337	disease resistance RPP13 like protein 4, transcript variant X2
	gene31775	LOC108987526	TMV resistance protein N like
	gene35884	LOC108992013	TMV resistance protein N like
	gene35887	LOC108992056	TMV resistance protein N like, transcript variant X2
	gene38747	LOC108995235	TMV resistance protein N like
jre-miR156a.1	gene158	LOC109011494	extra large guanine nucleotide binding protein 1 like, transcript variant X2
	gene373	LOC108997158	squamosa promoter binding like protein 13A, transcript variant X2
	gene816	LOC109004775	squamosa promoter binding like protein 18, transcript variant X4
	gene1543	LOC109013222	squamosa promoter binding like protein 3
	gene1780	LOC109016096	squamosa promoter binding like protein 7
	gene2287	LOC109022343	probable serine/threonine protein kinase RLCKVII
	gene2517	LOC108981524	serine/threonine protein phosphatase PP1 like, transcript variant X4
	gene3297	LOC108987797	squamosa promoter binding like protein 7
	gene5500	LOC109001840	U11/U12 small nuclear ribonucleoprotein 65 kDa protein, transcript variant X6
	gene6724	LOC109003190	squamosa promoter binding like protein 12, transcript variant X2
	gene6738	LOC109003206	squamosa promoter binding like protein 18, transcript variant X5
	gene7343	LOC109003865	uncharacterized LOC109003865, transcript variant X3
	gene11185	LOC109008101	squamosa promoter binding like protein 9, transcript variant X2
	gene11323	LOC109008258	lamin like protein, transcript variant X2
	gene11960	LOC109008969	uncharacterized LOC109008969, transcript variant X2
	gene12924	LOC109010034	zinc transport protein ZntB like
	gene16861	LOC109014393	squamosa promoter binding like protein 6, transcript variant X3
	gene17359	LOC109014954	lamin like protein
	gene22089	LOC109020137	squamosa promoter binding protein 1
	gene22680	LOC109020782	squamosa promoter binding protein 1 like
	gene23589	LOC109021778	lamin like protein, transcript variant X2
	gene25476	LOC108980544	teosinte glume architecture 1 like
	gene26556	LOC108981756	squamosa promoter binding like protein 9
	gene29080	LOC108984564	squamosa promoter binding like protein 16
	gene30968	LOC108986645	squamosa promoter binding protein 1 like
	gene31369	LOC108987035	teosinte glume architecture 1 like, transcript variant X2
	gene32949	LOC108988830	kinesin like protein KIN 1
	gene33455	LOC108989354	squamosa promoter binding like protein 6, transcript variant X5
	gene33715	LOC108989694	CBL interacting serine/threonine protein kinase 3, transcript variant X1
	gene37819	LOC108994158	squamosa promoter binding like protein 6, transcript variant X2
	gene37929	LOC108994418	squamosa promoter binding like protein 13A, transcript variant X2
	gene42779	LOC108999687	protein IQ DOMAIN 1 like
jre-miR156c	gene373	LOC108997158	squamosa promoter binding like protein 13A, transcript variant X2
	gene816	LOC109004775	squamosa promoter binding like protein 18, transcript variant X4
	gene1543	LOC109013222	squamosa promoter binding like protein 3
	gene1780	LOC109016096	squamosa promoter binding like protein 7
	gene3297	LOC108987797	squamosa promoter binding like protein 7
	gene3949	LOC108998341	uncharacterized LOC108998341, transcript variant X1
	gene6724	LOC109003190	squamosa promoter binding like protein 12, transcript variant X2
	gene6738	LOC109003206	squamosa promoter binding like protein 18, transcript variant X5
	gene8319	LOC109004967	histone lysine N methyltransferase 2D, transcript variant X1
	gene10106	LOC109006909	protein MEI2 like 5, transcript variant X1
	gene11185	LOC109008101	squamosa promoter binding like protein 9, transcript variant X2
	gene12423	LOC109009503	ER membrane protein complex subunit 1 like, transcript variant X1
	gene16861	LOC109014393	squamosa promoter binding like protein 6, transcript variant X3
	gene21418	LOC109019401	uncharacterized LOC109019401, transcript variant X2
	gene22089	LOC109020137	squamosa promoter binding protein 1
	gene22680	LOC109020782	squamosa promoter binding protein 1 like
	gene23364	LOC109021532	uncharacterized LOC109021532, transcript variant X3
	gene25476	LOC108980544	teosinte glume architecture 1 like
	gene26556	LOC108981756	squamosa promoter binding like protein 9
	gene29080	LOC108984564	squamosa promoter binding like protein 16
	gene29277	LOC108984764	transcription factor UNE12 like
	gene30344	LOC108985959	vesicle transport v SNARE 13 like, transcript variant X1
	gene30968	LOC108986645	squamosa promoter binding protein 1 like
	gene31369	LOC108987035	teosinte glume architecture 1 like, transcript variant X2
	gene32851	LOC108988731	serine/arginine rich splicing factor RSZ22 like, transcript variant X1
	gene33455	LOC108989354	squamosa promoter binding like protein 6, transcript variant X5
	gene35431	LOC108991567	protein NUCLEAR FUSION DEFECTIVE 4 like
	gene37819	LOC108994158	squamosa promoter binding like protein 6, transcript variant X2
	gene37929	LOC108994418	squamosa promoter binding like protein 13A, transcript variant X2
jre-miR159h.5	gene1481	LOC109012693	uncharacterized LOC109012693, transcript variant X1
	gene1802	LOC109016339	transcription factor MYB57, transcript variant X1
	gene2724	LOC108984259	transcription factor MYB86
	gene2765	LOC108983414	indole 3 acetate O methyltransferase 1 like
	gene3016	LOC108987197	uncharacterized LOC108987197
	gene3288	LOC108990457	protein ODORANT1 like
	gene3432	LOC108992536	uncharacterized LOC108992536
	gene3821	LOC108996156	uncharacterized LOC108996156
	gene3883	LOC108997368	uncharacterized LOC108997368
	gene4433	LOC109000626	transcription factor GAMYB like, transcript variant X2
	gene4812	LOC109001069	transcription factor GAMYB like, transcript variant X2
	gene5989	LOC109002376	TMV resistance protein N like
	gene5990	LOC109002366	uncharacterized LOC109002366
	gene6275	LOC109002703	uncharacterized LOC109002703, transcript variant X2
	gene7449	LOC109003943	uncharacterized LOC109003943
	gene7828	LOC109004416	uncharacterized LOC109004416
	gene8086	LOC109004679	uncharacterized LOC109004679
	gene10118	LOC109006907	uncharacterized LOC109006907
	gene14346	LOC109011648	uncharacterized mitochondrial protein AtMg00310 like
	gene14937	LOC109012266	calcineurin B like protein 1
	gene14950	LOC109012280	transcription factor GAMYB, transcript variant X1
	gene17227	LOC109014810	uncharacterized LOC109014810
	gene17840	LOC109015483	uncharacterized mitochondrial protein AtMg00310 like
	gene17942	LOC109015593	uncharacterized LOC109015593
	gene20185	LOC109018046	uncharacterized LOC109018046
	gene20789	LOC109018710	nuclear transcription factor Y subunit B 3 like
	gene20979	LOC109018913	uncharacterized LOC109018913
	gene23408	LOC109021580	uncharacterized LOC109021580
	gene24233	LOC108979172	uncharacterized LOC108979172
	gene26106	LOC108981246	uncharacterized LOC108981246
	gene26317	LOC108981483	uncharacterized LOC108981483
	gene26925	LOC108982148	pre mRNA splicing factor CEF1
	gene29418	LOC108984923	myb like protein Y, transcript variant X3
	gene29420	LOC108984924	uncharacterized LOC108984924
	gene30286	LOC108985881	uncharacterized LOC108985881
	gene31926	LOC108987698	uncharacterized LOC108987698
	gene36815	LOC108993026	homeobox leucine zipper protein HDG11 like
	gene37148	LOC108993458	uncharacterized LOC108993458
	gene38489	LOC108994957	uncharacterized LOC108994957
	gene40574	LOC108997250	uncharacterized LOC108997250
	gene41656	LOC108998443	uncharacterized LOC108998443
jre-miR160b	gene2521	LOC108981601	auxin response factor 18 like
	gene7734	LOC109004302	auxin response factor 18 like, transcript variant X1
	gene7735	LOC109004303	auxin response factor 18 like
	gene15107	LOC109012447	auxin response factor 17 like, transcript variant X3
	gene17996	LOC109015654	auxin response factor 18 like, transcript variant X2
	gene20599	LOC109018499	peptidyl prolyl cis trans isomerase FKBP62 like
	gene22742	LOC109020852	pentatricopeptide repeat containing protein At2g31400, chloroplastic like
	gene29108	LOC108984575	vacuolar protein sorting associated protein 18 homolog
	gene29183	LOC108984657	auxin response factor 17 like
	gene34109	LOC108990113	auxin response factor 18 like
	gene37364	LOC108993707	pentatricopeptide repeat containing protein At2g31400, chloroplastic like
	gene40035	LOC108996649	peptidyl prolyl cis trans isomerase FKBP62 like
jre-miR166f	gene12399	LOC109009482	homeobox leucine zipper protein ATHB 8 like, transcript variant X2
	gene13979	LOC109011208	homeobox leucine zipper protein ATHB 15, transcript variant X2
	gene13982	LOC109011210	homeobox leucine zipper protein ATHB 14 like, transcript variant X1
	gene15384	LOC109012719	respiratory burst oxidase homolog protein B
	gene24542	LOC108979516	homeobox leucine zipper protein ATHB 15 like, transcript variant X1
	gene26753	LOC108981958	homeobox leucine zipper protein REVOLUTA like, transcript variant X1
	gene31771	LOC108987523	LIMR family protein At5g01460 like, transcript variant X2
	gene34104	LOC108990117	homeobox leucine zipper protein REVOLUTA like
	gene38439	LOC108994929	LIMR family protein At5g01460
	gene39915	LOC108996578	homeobox leucine zipper protein ATHB 14 like, transcript variant X1
jre-miR168d.1	gene26682	LOC108981885	protein argonaute 1 like, transcript variant X1
jre-miR171f.1	gene511	LOC109001300	glutathione S transferase T3 like
	gene1392	LOC109011601	scarecrow like protein 22
	gene1759	LOC109015811	scarecrow like protein 22
	gene3318	LOC108990734	scarecrow like protein 27
	gene3965	LOC108998506	uncharacterized LOC108998506, transcript variant X3
	gene6741	LOC109003127	glutathione S transferase T3 like
	gene6746	LOC109003130	glutathione S transferase T3 like
	gene8081	LOC109004678	glutathione S transferase T3 like
	gene17142	LOC109014714	kinesin related protein 3 like
	gene24761	LOC108979760	uncharacterized LOC108979760
	gene25221	LOC108980261	nodulation signaling pathway 2 protein like
	gene32467	LOC108988310	nodulation signaling pathway 2 protein
	gene38833	LOC108995362	scarecrow like protein 15
jre-miR396b.1	gene3710	LOC108995247	UDP glycosyltransferase 90A1 like
	gene4549	LOC109000758	ribonuclease E/G like protein, chloroplastic, transcript variant X1
	gene6352	LOC109002778	wall associated receptor kinase 5 like
	gene7306	LOC109003824	TPR repeat containing thioredoxin TTL1 like, transcript variant X2
	gene12676	LOC109009769	deSI like protein At4g17486
	gene13620	LOC109010820	wall associated receptor kinase 3 like
	gene13626	LOC109010810	wall associated receptor kinase 2 like
	gene14484	LOC109011762	DEAD box ATP dependent RNA helicase 17 like
	gene14485	LOC109011827	uncharacterized LOC109011827
	gene16273	LOC109013771	chromodomain helicase DNA binding protein 3 homolog
	gene21907	LOC109019934	deSI like protein At4g17486
	gene24321	LOC108979276	wall associated receptor kinase 2 like
	gene25279	LOC108980328	MADS box protein JOINTLESS, transcript variant X1
	gene27570	LOC108982858	aluminum activated malate transporter 8 like, transcript variant X2
	gene29030	LOC108984489	uncharacterized LOC108984489
	gene29326	LOC108984815	2 hydroxy 6 oxo 2,4 heptadienoate hydrolase like
	gene31234	LOC108987001	uncharacterized LOC108987001
	gene32700	LOC108988553	pentatricopeptide repeat containing protein At5g67570, chloroplastic
	gene33527	LOC108989440	putative calcium transporting ATPase 13, plasma membrane type
	gene33539	LOC108989473	pentatricopeptide repeat containing protein At3g23020
	gene35432	LOC108991565	DNA (cytosine 5) methyltransferase 1 like
	gene39669	LOC108996329	trihelix transcription factor GT 2 like
	gene42258	LOC108999220	aldehyde dehydrogenase family 2 member B4, mitochondrial, transcript variant X1
jre-miR398h.2	gene4392	LOC109000589	uncharacterized LOC109000589, transcript variant X2
jre-miR399a.2	gene2516	LOC108981513	inorganic phosphate transporter 1 4 like, transcript variant X1
	gene14255	LOC109011512	probable ubiquitin conjugating enzyme E2 24, transcript variant X1
	gene28486	LOC108983883	carbon catabolite repressor protein 4 homolog 4
	gene34554	LOC108990632	probable ubiquitin conjugating enzyme E2 24, transcript variant X1
	gene34981	LOC108991066	inorganic phosphate transporter 1 4 like
	gene35069	LOC108991169	uncharacterized LOC108991169
	gene41884	LOC108998726	dicarboxylate transporter 1, chloroplastic
jre-miR171f.2	gene1392	LOC109011601	scarecrow like protein 22
	gene1759	LOC109015811	scarecrow like protein 22
	gene3318	LOC108990734	scarecrow like protein 27
	gene7805	LOC109004401	uncharacterized LOC109004401
	gene9732	LOC109006474	receptor like serine/threonine protein kinase SD1 8
	gene25221	LOC108980261	nodulation signaling pathway 2 protein like
	gene26828	LOC108982038	uncharacterized LOC108982038
	gene32467	LOC108988310	nodulation signaling pathway 2 protein
	gene38833	LOC108995362	scarecrow like protein 15
	gene39751	LOC108996198	probable inactive 2 oxoglutarate dependent dioxygenase AOP2
jre-miR482a.2	gene2338	LOC108979753	uncharacterized LOC108979753, transcript variant X1
	gene4078	LOC108999392	type IV inositol polyphosphate 5 phosphatase 9
	gene31813	LOC108987574	uncharacterized LOC108987574
jre-miR172	gene2270	LOC109022208	ethylene responsive transcription factor RAP2 7 like, transcript variant X2
	gene5241	LOC109001539	telomerase reverse transcriptase, transcript variant X1
	gene7548	LOC109004092	protein ENDOSPERM DEFECTIVE 1 like, transcript variant X1
	gene12074	LOC109009102	floral homeotic protein APETALA 2, transcript variant X3
	gene16158	LOC109013564	D 3 phosphoglycerate dehydrogenase 1, chloroplastic like
	gene23335	LOC109021495	uncharacterized LOC109021495, transcript variant X2
	gene26063	LOC108981197	ethylene responsive transcription factor RAP2 7 like
	gene28257	LOC108983631	GBF interacting protein 1 like, transcript variant X1
	gene29853	LOC108985396	protein ENDOSPERM DEFECTIVE 1 like, transcript variant X2
	gene30175	LOC108985763	floral homeotic protein APETALA 2 like, transcript variant X2
	gene33664	LOC108989660	ethylene responsive transcription factor RAP2 7, transcript variant X3
	gene40505	LOC108997119	AP2 like ethylene responsive transcription factor TOE3, transcript variant X1
jre-miR171c	gene1710	LOC109015351	uncharacterized LOC109015351, transcript variant X2
	gene15192	LOC109012509	histone chaperone ASF1B like, transcript variant X3
jre-miR159d	gene1481	LOC109012693	uncharacterized LOC109012693, transcript variant X1
	gene1802	LOC109016339	transcription factor MYB57, transcript variant X1
	gene2724	LOC108984259	transcription factor MYB86
	gene3016	LOC108987197	uncharacterized LOC108987197
	gene3288	LOC108990457	protein ODORANT1 like
	gene3432	LOC108992536	uncharacterized LOC108992536
	gene3584	LOC108993858	transcription factor MYB39
	gene3821	LOC108996156	uncharacterized LOC108996156
	gene4433	LOC109000626	transcription factor GAMYB like, transcript variant X2
	gene4812	LOC109001069	transcription factor GAMYB like, transcript variant X2
	gene5989	LOC109002376	TMV resistance protein N like
	gene5990	LOC109002366	uncharacterized LOC109002366
	gene6275	LOC109002703	uncharacterized LOC109002703, transcript variant X2
	gene6275	LOC109002703	uncharacterized LOC109002703, transcript variant X2
	gene7449	LOC109003943	uncharacterized LOC109003943
	gene7828	LOC109004416	uncharacterized LOC109004416
	gene8086	LOC109004679	uncharacterized LOC109004679
	gene10118	LOC109006907	uncharacterized LOC109006907
	gene14346	LOC109011648	uncharacterized mitochondrial protein AtMg00310 like
	gene14950	LOC109012280	transcription factor GAMYB, transcript variant X1
	gene17227	LOC109014810	uncharacterized LOC109014810
	gene17840	LOC109015483	uncharacterized mitochondrial protein AtMg00310 like
	gene17942	LOC109015593	uncharacterized LOC109015593
	gene18823	LOC109016554	bifunctional epoxide hydrolase 2 like
	gene20185	LOC109018046	uncharacterized LOC109018046
	gene23408	LOC109021580	uncharacterized LOC109021580
	gene24233	LOC108979172	uncharacterized LOC108979172
	gene26106	LOC108981246	uncharacterized LOC108981246
	gene26317	LOC108981483	uncharacterized LOC108981483
	gene26925	LOC108982148	pre mRNA splicing factor CEF1
	gene30286	LOC108985881	uncharacterized LOC108985881
	gene31926	LOC108987698	uncharacterized LOC108987698
	gene38489	LOC108994957	uncharacterized LOC108994957
	gene40574	LOC108997250	uncharacterized LOC108997250
	gene41656	LOC108998443	uncharacterized LOC108998443
jre-miR482a.1	gene9409	LOC109006138	beta glucosidase 17 like
	gene11740	LOC109008725	beta glucosidase 12 like
	gene26849	LOC108982063	haloacid dehalogenase like hydrolase domain containing protein 3
	gene30357	LOC108985957	cyclic dof factor 2 like, transcript variant X2
	gene30357	LOC108985957	cyclic dof factor 2 like, transcript variant X2
	gene34097	LOC108990076	disease resistance protein At4g27190 like
jre-miR396d	gene6811	LOC109003279	serine/threonine protein kinase EDR1 like, transcript variant X4
	gene9975	LOC109006785	uncharacterized LOC109006785, transcript variant X3
	gene9984	LOC109006792	uncharacterized LOC109006792, transcript variant X2
	gene14601	LOC109011893	uncharacterized LOC109011893
	gene16568	LOC109014074	luc7 like protein 3, transcript variant X2
	gene29529	LOC108985038	protein UNUSUAL FLORAL ORGANS like
	gene31481	LOC108987204	TATA binding protein associated factor BTAF1, transcript variant X2
	gene33045	LOC108988854	uncharacterized LOC108988854
jre-miR858	gene2724	LOC108984259	transcription factor MYB86
	gene3358	LOC108991021	myb related protein Myb4 like
	gene3584	LOC108993858	transcription factor MYB39
	gene3692	LOC108992386	transcription factor MYB80
	gene5637	LOC109001983	transcription factor WER like, transcript variant X1
	gene5639	LOC109001985	transcription factor TT2 like, transcript variant X2
	gene22512	LOC109020598	transcription factor MYB108 like
	gene24319	LOC108979273	transcription factor MYB86 like
	gene26925	LOC108982148	pre mRNA splicing factor CEF1
	gene28979	LOC108984409	cytochrome P450 87A3, transcript variant X2
	gene32351	LOC108988219	transcription repressor MYB6 like, transcript variant X2
	gene33368	LOC108989295	myb related protein Myb4 like
	gene33931	LOC108989920	transcription factor MYB114 like
	gene34044	LOC108990085	E3 SUMO protein ligase SIZ1 like, transcript variant X2
	gene37987	LOC108994334	transcription factor MYB114 like
	gene38258	LOC108994722	transcription factor MYB108 like
	gene39085	LOC108995584	transcription factor TT2 like
	gene41298	LOC108998025	uncharacterized LOC108998025, transcript variant X1
jre-miR164c	gene809	LOC109004745	NAC domain containing protein 21/22
	gene1509	LOC109012878	protein CUP SHAPED COTYLEDON 2
	gene3449	LOC108992696	protein CUP SHAPED COTYLEDON 2 like
	gene3675	LOC108994791	E3 ubiquitin protein ligase At4g11680 like
	gene22361	LOC109020432	uncharacterized GPI anchored protein At4g28100 like
	gene26647	LOC108981845	NAC domain containing protein 100 like
	gene27145	LOC108982391	NAC domain containing protein 100 like
	gene27409	LOC108982675	uncharacterized LOC108982675, transcript variant X1
	gene28406	LOC108983795	protein DGS1, mitochondrial
	gene30687	LOC108986350	UDP glucuronic acid decarboxylase 6, transcript variant X1
jre-miR171g.1	gene1392	LOC109011601	scarecrow like protein 22
	gene1759	LOC109015811	scarecrow like protein 22
	gene3318	LOC108990734	scarecrow like protein 27
	gene4956	LOC109001218	microtubule associated protein RP/EB family member 1A like
	gene11047	LOC109007950	uncharacterized LOC109007950
	gene25221	LOC108980261	nodulation signaling pathway 2 protein like
	gene32467	LOC108988310	nodulation signaling pathway 2 protein
	gene38833	LOC108995362	scarecrow like protein 15
	gene39797	LOC108996370	probable indole 3 acetic acid amido synthetase GH3.1
jre-miR2118	gene11028	LOC109007930	probable serine/threonine protein kinase Cx32, chloroplastic
	gene16624	LOC109014132	probable serine/threonine protein kinase Cx32, chloroplastic, transcript variant X1
	gene34120	LOC108990051	disease resistance protein At4g27190 like
	gene34124	LOC108990137	disease resistance protein At4g27190 like
jre-miRn24	gene36767	LOC108993190	uncharacterized LOC108993190, transcript variant X5
	gene37766	LOC108994206	pentatricopeptide repeat containing protein At5g61990, mitochondrial, transcript variant X3
jre-miRn32	gene33937	LOC108989937	inositol 2 dehydrogenase 2
jre-miRn43	gene33597	LOC108989550	filament like plant protein, transcript variant X1
jre-miRn102	gene41484	LOC108998259	FHA domain containing protein FHA2
jre-miRn111a	gene30160	LOC108985749	uncharacterized LOC108985749, transcript variant X1
jre-miRn224	gene38831	LOC108995307	G box binding factor 1 like, transcript variant X1
jre-miRn282	gene16503	LOC109013992	uncharacterized LOC109013992
	gene22059	LOC109020103	putative receptor protein kinase ZmPK1
	gene24312	LOC108979259	pollen receptor like kinase 3, transcript variant X1
	gene31194	LOC108986884	serine/threonine protein kinase BRI1 like 2
	gene32966	LOC108988873	3 ketoacyl CoA synthase 6 like
	gene38051	LOC108994441	receptor like protein 2
	gene38618	LOC108995189	sulfoquinovosyl transferase SQD2 like
	gene41596	LOC108998390	putative receptor protein kinase ZmPK1
jre-miRn144b	gene34586	LOC108990616	mediator of RNA polymerase II transcription subunit 16, transcript variant X2
	gene40085	LOC108996731	receptor like protein kinase HSL1, transcript variant X2
jre-miRn348	gene32529	LOC108988374	transcription factor WER like
	gene33706	LOC108989696	protein argonaute 4 like, transcript variant X1
jre-miRn349	gene1468	LOC109012455	UBP1 associated protein 2C like, transcript variant X11
	gene23719	LOC109021927	uncharacterized LOC109021927, transcript variant X1
	gene27146	LOC108982392	uncharacterized LOC108982392, transcript variant X3
	gene32754	LOC108988623	group II intron encoded protein LtrA
	gene41154	LOC108997944	uncharacterized LOC108997944, transcript variant X1
jre-miRn157b	gene15153	LOC109012480	ERAD associated E3 ubiquitin protein ligase HRD1B like, transcript variant X1
jre-miRn362	gene1289	LOC109010286	IAA amino acid hydrolase ILR1 like 4, transcript variant X1
	gene30316	LOC108985913	abscisic acid receptor PYL9 like
	gene39703	LOC108996175	potassium transporter 10 like, transcript variant X1
jre-miRn366	gene1468	LOC109012455	UBP1 associated protein 2C like, transcript variant X11
	gene6465	LOC109002916	4 coumarate CoA ligase like 5
jre-miRn370	gene1815	LOC109016480	protein ARABIDILLO 1 like, transcript variant X1
	gene22428	LOC109020505	CEN like protein 1
	gene30323	LOC108985923	uncharacterized LOC108985923
jre-miRn371	gene3834	LOC108996928	uncharacterized LOC108996928
	gene5528	LOC109001866	acyltransferase like protein At3g26840, chloroplastic, transcript variant X4
jre-miRn111b	gene30160	LOC108985749	uncharacterized LOC108985749, transcript variant X1
jre-miRn385	gene28453	LOC108983843	U box domain containing protein 33 like
jre-miRn387	gene3700	LOC108995059	uncharacterized protein At4g26450, transcript variant X2
	gene40675	LOC108997489	uncharacterized LOC108997489
jre-miRn391	gene3834	LOC108996928	uncharacterized LOC108996928
jre-miRn393	gene1229	LOC109009741	uncharacterized protein At4g29660, transcript variant X1
	gene8913	LOC109005590	cation/H(+) antiporter 18 like
	gene23255	LOC109021409	short chain dehydrogenase TIC 32, chloroplastic like
jre-miRn395	gene40578	LOC108997259	ER membrane protein complex subunit 10
jre-miRn157c	gene15153	LOC109012480	ERAD associated E3 ubiquitin protein ligase HRD1B like, transcript variant X1
jre-miRn403	gene36113	LOC108992351	uncharacterized LOC108992351, transcript variant X1
	gene38445	LOC108994852	high mobility group B protein 3 like, transcript variant X2
jre-miRn406	gene365	LOC108996363	mediator of RNA polymerase II transcription subunit 30 like, transcript variant X2
	gene11373	LOC109008314	plastidal glycolate/glycerate translocator 1, chloroplastic
jre-miRn408	gene1877	LOC109017138	protein FAR RED IMPAIRED RESPONSE 1 like, transcript variant X2
jre-miRn412	gene6465	LOC109002916	4 coumarate CoA ligase like 5
	gene12859	LOC109009965	uncharacterized LOC109009965, transcript variant X3
	gene24570	LOC108979543	photosystem I chlorophyll a/b binding protein 5, chloroplastic
	gene27377	LOC108982647	protein PELOTA 1
	gene32754	LOC108988623	group II intron encoded protein LtrA
	gene37194	LOC108993554	probable isoaspartyl peptidase/L asparaginase 3, transcript variant X2
jre-miRn414	gene1312	LOC109010833	protein TPX2 like, transcript variant X2
	gene2397	LOC108980278	zinc finger BED domain containing protein RICESLEEPER 2 like
	gene6465	LOC109002916	4 coumarate CoA ligase like 5
	gene11912	LOC109008922	cystinosin homolog
	gene23533	LOC109021718	zinc finger BED domain containing protein RICESLEEPER 2 like
	gene30452	LOC108986062	transcription factor bHLH106
jre-miRn416	gene41860	LOC108998722	protein RETICULATA RELATED 4, chloroplastic like, transcript variant X8
jre-miRn418	gene353	LOC108995462	ubiquitin like modifier activating enzyme 5, transcript variant X1
	gene1384	LOC109011537	pEARLI1 like lipid transfer protein 3
	gene5607	LOC109001957	putative uncharacterized protein DDB_G0271606, transcript variant X3
	gene5991	LOC109002372	protein SUPPRESSOR OF npr1 1, CONSTITUTIVE 1 like, transcript variant X1
	gene8543	LOC109005192	VQ motif containing protein 33 like
	gene15396	LOC109012767	uncharacterized LOC109012767
	gene36442	LOC108992677	palmitoyl acyl carrier protein thioesterase, chloroplastic like, transcript variant X1
jre-miRn420	gene3958	LOC108998409	uncharacterized LOC108998409, transcript variant X2
	gene6465	LOC109002916	4 coumarate CoA ligase like 5
jre-miRn421	gene38021	LOC108994457	uncharacterized LOC108994457
jre-miRn422	gene6752	LOC109003215	glucose 6 phosphate 1 dehydrogenase, chloroplastic like, transcript variant X1
	gene29916	LOC108985468	glucose 6 phosphate 1 dehydrogenase, chloroplastic like, transcript variant X3
jre-miRn433	gene34586	LOC108990616	mediator of RNA polymerase II transcription subunit 16, transcript variant X2
jre-miRn434	gene255	LOC108980963	putative membrane bound O acyltransferase C24H6.01c, transcript variant X2
	gene305	LOC108987626	E3 ubiquitin protein ligase Praja 1, transcript variant X1
	gene311	LOC108988246	transcription factor IIIB 60 kDa subunit like, transcript variant X1
	gene323	LOC108992137	cyclin dependent kinase G 2 like, transcript variant X3
	gene549	LOC109001744	serine/threonine protein phosphatase 2A 59 kDa regulatory subunit B' gamma isoform like
	gene646	LOC109002718	protein CHUP1, chloroplastic like
	gene729	LOC109003780	transcription factor Pur alpha 1, transcript variant X1
	gene865	LOC109005442	heparanase like protein 3, transcript variant X3
	gene1011	LOC109007229	cellulose synthase like protein G2, transcript variant X1
	gene1022	LOC109007331	uncharacterized LOC109007331, transcript variant X2
	gene1232	LOC109009763	tetraspanin 2, transcript variant X2
	gene1326	LOC109010984	AT hook motif nuclear localized protein 1 like
	gene1416	LOC109011776	protein VTE6, chloroplastic, transcript variant X1
	gene1718	LOC109015421	serine/threonine protein kinase CTR1 like, transcript variant X2
	gene1745	LOC109015678	auxin responsive protein SAUR36 like
	gene1767	LOC109015930	zinc finger protein ZAT9 like
	gene2012	LOC109018907	probable leucine rich repeat receptor like protein kinase At1g35710
	gene2072	LOC109019570	uncharacterized protein At3g61260, transcript variant X1
	gene3271	LOC108990208	putative uncharacterized protein DDB_G0270496, transcript variant X3
	gene3359	LOC108991165	uncharacterized LOC108991165, transcript variant X2
	gene3412	LOC108991792	sufE like protein 2, chloroplastic, transcript variant X2
	gene3565	LOC108993632	polyadenylate binding protein RBP45C like
	gene3625	LOC108992355	uncharacterized LOC108992355
	gene4163	LOC109000349	uncharacterized LOC109000349
	gene4226	LOC109000396	uncharacterized protein At3g03773 like
	gene4434	LOC109000628	urease accessory protein F, transcript variant X1
	gene4561	LOC109000768	uncharacterized LOC109000768, transcript variant X2
	gene4626	LOC109000855	uncharacterized LOC109000855
	gene4899	LOC109001161	calmodulin binding transcription activator 3 like, transcript variant X1
	gene4921	LOC109001182	3 oxo Delta(4,5) steroid 5 beta reductase like, transcript variant X2
	gene4932	LOC109001189	uncharacterized protein At1g04910 like
	gene5142	LOC109001429	uncharacterized LOC109001429, transcript variant X3
	gene5193	LOC109001476	mediator of RNA polymerase II transcription subunit 12 like, transcript variant X1
	gene5480	LOC109001800	carbon catabolite repressor protein 4 homolog 6, transcript variant X2
	gene5503	LOC109001843	probable magnesium transporter NIPA8, transcript variant X9
	gene6096	LOC109002491	ethylene responsive transcription factor 5
	gene6110	LOC109002508	uncharacterized LOC109002508
	gene6147	LOC109002550	auxin efflux carrier component 4 like
	gene6204	LOC109002625	probable histone H2A.4
	gene6215	LOC109002615	CLAVATA3/ESR (CLE) related protein 46 like
	gene6255	LOC109002669	scarecrow like protein 9, transcript variant X1
	gene6282	LOC109002707	delta(8) fatty acid desaturase 2
	gene6717	LOC109003184	uncharacterized LOC109003184
	gene6774	LOC109003242	uncharacterized LOC109003242, transcript variant X1
	gene6832	LOC109003305	arabinosyltransferase RRA3 like
	gene7425	LOC109003980	probable peroxygenase 4
	gene7554	LOC109004096	CASP like protein 4A3, transcript variant X1
	gene7636	LOC109004190	uncharacterized LOC109004190
	gene7758	LOC109004336	putative phospholipid transporting ATPase 9
	gene8216	LOC109004825	uncharacterized LOC109004825, transcript variant X3
	gene8815	LOC109005482	probable LRR receptor like serine/threonine protein kinase At3g47570
	gene9016	LOC109005702	protein SHOOT GRAVITROPISM 6, transcript variant X5
	gene9120	LOC109005842	late embryogenesis abundant protein D 34 like
	gene9348	LOC109006069	zinc finger CCCH domain containing protein 3 like, transcript variant X2
	gene9540	LOC109006294	GDP mannose transporter GONST4 like
	gene9861	LOC109006645	NAC transcription factor 29 like
	gene10083	LOC109006882	zinc finger CCCH domain containing protein 18, transcript variant X4
	gene10085	LOC109006885	receptor like protein 12, transcript variant X2
	gene10226	LOC109007051	mRNA turnover protein 4 homolog, transcript variant X2
	gene10642	LOC109007529	uncharacterized LOC109007529
	gene10684	LOC109007567	50S ribosomal protein L9
	gene10823	LOC109007714	AT hook motif nuclear localized protein 27 like
	gene10830	LOC109007722	pyrophosphate fructose 6 phosphate 1 phosphotransferase subunit alpha
	gene10861	LOC109007750	chaperone protein dnaJ 10 like
	gene11035	LOC109007939	serine acetyltransferase 1, chloroplastic like
	gene11565	LOC109008529	myb like protein X, transcript variant X2
	gene11604	LOC109008574	protein FIZZY RELATED 3 like, transcript variant X1
	gene11887	LOC109008905	phosphatidylinositol 4 kinase beta 1 like, transcript variant X1
	gene12037	LOC109009052	putative uncharacterized protein DDB_G0290521
	gene12115	LOC109009146	protein SYS1 homolog, transcript variant X2
	gene12568	LOC109009652	pentatricopeptide repeat containing protein At4g35850, mitochondrial like, transcript variant X1
	gene12946	LOC109010059	CBL interacting serine/threonine protein kinase 5 like
	gene13400	LOC109010563	PHD finger protein ING2 like, transcript variant X1
	gene13466	LOC109010639	DUF21 domain containing protein At2g14520 like
	gene13807	LOC109011018	gibberellin 3 beta dioxygenase 1 like
	gene14179	LOC109011424	eukaryotic translation initiation factor 5B, transcript variant X1
	gene15080	LOC109012424	lisH domain and HEAT repeat containing protein KIAA1468 homolog
	gene15111	LOC109012450	phosphopantothenate cysteine ligase 2 like
	gene15118	LOC109012457	heavy metal associated isoprenylated plant protein 22 like, transcript variant X4
	gene15126	LOC109012462	2,3 bisphosphoglycerate dependent phosphoglycerate mutase like, transcript variant X1
	gene15161	LOC109012487	zinc finger protein 6 like
	gene15238	LOC109012592	5' adenylylsulfate reductase 3, chloroplastic like, transcript variant X2
	gene15239	LOC109012591	5' adenylylsulfate reductase 3, chloroplastic like, transcript variant X1
	gene15268	LOC109012623	heat shock protein 90 6, mitochondrial, transcript variant X1
	gene15495	LOC109012847	zinc finger protein 3 like
	gene15637	LOC109013033	uncharacterized LOC109013033, transcript variant X3
	gene15679	LOC109013079	TBC1 domain family member 8B, transcript variant X1
	gene15806	LOC109013288	uncharacterized protein At5g65660 like
	gene16279	LOC109013746	cytokinin riboside 5' monophosphate phosphoribohydrolase LOG3
	gene16281	LOC109013747	60S ribosomal protein L12 like
	gene16462	LOC109013954	ribonuclease P protein subunit p25 like protein
	gene16569	LOC109014075	putative glycerol 3 phosphate transporter 1, transcript variant X1
	gene16765	LOC109014288	homeobox leucine zipper protein HDG5 like, transcript variant X5
	gene17199	LOC109014778	putative ABC transporter B family member 8
	gene17600	LOC109015224	putative ABC transporter B family member 8
	gene17780	LOC109015418	glutaredoxin C9 like
	gene18035	LOC109015699	transmembrane 9 superfamily member 11 like, transcript variant X2
	gene20208	LOC109018073	uncharacterized LOC109018073
	gene20213	LOC109018077	fatty acid amide hydrolase like
	gene21120	LOC109019068	dof zinc finger protein DOF5.4 like
	gene21155	LOC109019107	uncharacterized hydrolase YugF, transcript variant X2
	gene21654	LOC109019638	UDP glucose 4 epimerase GEPI48 like
	gene22385	LOC109020459	ADP,ATP carrier protein 3, mitochondrial like
	gene22427	LOC109020506	E3 ubiquitin protein ligase XBAT33 like
	gene22445	LOC109020525	probable lipid A disaccharide synthase, mitochondrial, transcript variant X5
	gene22461	LOC109020542	ras related protein Rab7 like
	gene22974	LOC109021105	glutathione S transferase T3 like, transcript variant X2
	gene24065	LOC109022315	putative receptor like protein kinase At1g72540
	gene24165	LOC108979098	lipase
	gene24210	LOC108979147	glutamate receptor 2.7 like, transcript variant X1
	gene24312	LOC108979259	pollen receptor like kinase 3, transcript variant X1
	gene24348	LOC108979307	uncharacterized LOC108979307
	gene24592	LOC108979568	uncharacterized LOC108979568, transcript variant X2
	gene25085	LOC108980108	protein BOBBER 2 like
	gene25482	LOC108980541	histidine kinase 3 like
	gene25512	LOC108980580	double stranded RNA binding protein 2 like
	gene25670	LOC108980758	uncharacterized LOC108980758
	gene26663	LOC108981862	protein phosphatase 1 regulatory subunit 12C like
	gene27337	LOC108982601	F box protein At4g00755 like, transcript variant X3
	gene27634	LOC108982937	cyclin dependent kinase inhibitor 7 like
	gene27764	LOC108983079	protein BTR1 like, transcript variant X2
	gene27832	LOC108983155	uncharacterized LOC108983155
	gene27843	LOC108983163	transmembrane 9 superfamily member 11 like, transcript variant X2
	gene27982	LOC108983317	putative disease resistance RPP13 like protein 1, transcript variant X3
	gene28046	LOC108983388	probable glucan 1,3 alpha glucosidase, transcript variant X2
	gene28587	LOC108983995	glutathione S transferase TCHQD, transcript variant X6
	gene28746	LOC108984176	homeobox DDT domain protein RLT1, transcript variant X3
	gene28794	LOC108984221	la related protein 6C like, transcript variant X2
	gene28845	LOC108984278	high affinity nitrate transporter 3.2 like, transcript variant X2
	gene28864	LOC108984312	target of Myb protein 1 like
	gene28899	LOC108984351	uncharacterized LOC108984351, transcript variant X1
	gene28959	LOC108984437	uncharacterized LOC108984437, transcript variant X4
	gene29227	LOC108984708	probable inactive receptor like protein kinase At3g56050
	gene29725	LOC108985258	syntaxin 132 like, transcript variant X1
	gene30353	LOC108985947	KH domain containing protein At4g18375 like, transcript variant X2
	gene30361	LOC108985974	cyclic dof factor 2 like
	gene30916	LOC108986581	3 oxoacyl [acyl carrier protein reductase 4, transcript variant X1
	gene31165	LOC108986854	ABC transporter C family member 14, transcript variant X1
	gene31168	LOC108986860	universal stress protein PHOS34 like, transcript variant X2
	gene31220	LOC108986909	BTB/POZ domain containing protein At1g30440 like, transcript variant X1
	gene31378	LOC108987087	protein NUCLEAR FUSION DEFECTIVE 4 like, transcript variant X1
	gene31637	LOC108987413	phosphatidylinositol 3,4,5 trisphosphate 3 phosphatase and protein tyrosine phosphatase PTEN1, transcript variant X1
	gene31668	LOC108987394	21 kDa protein like
	gene31705	LOC108987449	transmembrane 9 superfamily member 11 like, transcript variant X2
	gene31905	LOC108987670	carboxymethylenebutenolidase homolog, transcript variant X1
	gene32121	LOC108988230	uncharacterized LOC108988230, transcript variant X2
	gene32272	LOC108988118	expansin A13
	gene32697	LOC108988543	protein SHORT ROOT like
	gene32856	LOC108988732	uncharacterized LOC108988732
	gene33036	LOC108988877	leucine tRNA ligase, cytoplasmic, transcript variant X1
	gene33134	LOC108989045	60S acidic ribosomal protein P2 like
	gene33140	LOC108989037	E3 ubiquitin protein ligase RNF8 like, transcript variant X2
	gene33296	LOC108989218	uncharacterized LOC108989218
	gene33371	LOC108989298	uncharacterized LOC108989298
	gene33935	LOC108989935	DNA mismatch repair protein MSH4, transcript variant X2
	gene33989	LOC108990000	thioredoxin H type like, transcript variant X1
	gene34311	LOC108990398	F box like/WD repeat containing protein ebi, transcript variant X4
	gene34359	LOC108990342	WUSCHEL related homeobox 4 like
	gene34571	LOC108990624	monothiol glutaredoxin S17
	gene34681	LOC108990737	myosin 11, transcript variant X2
	gene34690	LOC108990752	membrane anchored ubiquitin fold protein 3
	gene34783	LOC108990871	protein FIZZY RELATED 2 like
	gene34864	LOC108990939	uncharacterized LOC108990939
	gene34874	LOC108990958	diacylglycerol kinase 1, transcript variant X2
	gene35287	LOC108991404	putative ABC transporter B family member 8
	gene35727	LOC108991774	probably inactive leucine rich repeat receptor like protein kinase IMK2
	gene35748	LOC108991799	LOB domain containing protein 15 like
	gene35809	LOC108991970	uncharacterized protein At5g23160 like
	gene35882	LOC108992055	TMV resistance protein N like, transcript variant X1
	gene35944	LOC108992144	zinc finger protein CONSTANS LIKE 13 like, transcript variant X2
	gene36033	LOC108992239	uncharacterized LOC108992239
	gene36371	LOC108992602	uncharacterized LOC108992602, transcript variant X2
	gene36452	LOC108992676	probable inactive receptor kinase At2g26730
	gene36457	LOC108992705	uncharacterized LOC108992705
	gene36462	LOC108992749	1 aminocyclopropane 1 carboxylate oxidase
	gene36661	LOC108993005	methyl CpG binding domain containing protein 7, transcript variant X3
	gene37142	LOC108993474	protein indeterminate domain 5, chloroplastic like
	gene37676	LOC108994056	uncharacterized LOC108994056, transcript variant X7
	gene37681	LOC108994087	protein phosphatase 2C 29, transcript variant X1
	gene37847	LOC108994265	probable mediator of RNA polymerase II transcription subunit 26c, transcript variant X1
	gene38257	LOC108994726	nuclear export mediator factor NEMF like
	gene38462	LOC108994932	BAHD acyltransferase DCR
	gene38587	LOC108995050	uncharacterized LOC108995050, transcript variant X3
	gene38995	LOC108995501	protein TIFY 6B like, transcript variant X4
	gene39273	LOC108995836	uncharacterized LOC108995836, transcript variant X1
	gene39406	LOC108995925	ethylene responsive transcription factor ERF098 like
	gene39413	LOC108995992	chromatin modification related protein MEAF6 like
	gene39445	LOC108995996	casein kinase 1 like protein 6
	gene39730	LOC108996369	uncharacterized LOC108996369
	gene40040	LOC108996676	40S ribosomal protein S8, transcript variant X2
	gene40053	LOC108996664	coatomer subunit beta 1
	gene40149	LOC108996823	ankyrin repeat containing protein ITN1 like, transcript variant X3
	gene40377	LOC108997033	salutaridine reductase like
	gene40386	LOC108997153	myosin J heavy chain like
	gene40453	LOC108997107	probable lysine specific demethylase ELF6
	gene40645	LOC108997486	protein SGT1 homolog A like, transcript variant X1
	gene40943	LOC108997710	uncharacterized LOC108997710, transcript variant X2
	gene41016	LOC108997765	eukaryotic peptide chain release factor GTP binding subunit ERF3A, transcript variant X3
	gene41488	LOC108998277	4 coumarate CoA ligase 1 like
	gene41786	LOC108998591	heat stress transcription factor B 2b like
	gene41838	LOC108998650	receptor like serine/threonine protein kinase At4g25390
	gene41959	LOC108998863	uncharacterized LOC108998863, transcript variant X2
	gene42028	LOC108998865	protein SUPPRESSOR OF MAX2 1
	gene42283	LOC108999251	alpha mannosidase I MNS5
	gene42398	LOC108999234	UPF0481 protein At3g47200 like, transcript variant X4
	gene42422	LOC108999080	uncharacterized LOC108999080
	gene42580	LOC108999470	mediator of RNA polymerase II transcription subunit 10b like, transcript variant X3
jre-miRn441	gene622	LOC109002485	probable 1 acyl sn glycerol 3 phosphate acyltransferase 4, transcript variant X1
	gene1265	LOC109010102	profilin 2
	gene1336	LOC109011105	IRK interacting protein
	gene1470	LOC109012517	tRNA dimethylallyltransferase 9, transcript variant X1
	gene2887	LOC108985766	RNA binding protein pno1
	gene7994	LOC109004575	protein BOBBER 1 like
	gene9908	LOC109006503	UDP galactose transporter 2 like
	gene11066	LOC109007992	transcription activator GLK1 like, transcript variant X3
	gene15461	LOC109012821	cell number regulator 8 like
	gene34690	LOC108990752	membrane anchored ubiquitin fold protein 3
	gene40537	LOC108997205	uncharacterized LOC108997205
jre-miRn445	gene20491	LOC109018383	UBP1 associated protein 2C like, transcript variant X4
jre-miRn11	gene1829	LOC109016645	tRNA wybutosine synthesizing protein 4
	gene16728	LOC109014250	protein PAM68, chloroplastic like
	gene23667	LOC109021868	serine/threonine protein phosphatase 4 regulatory subunit 2 like, transcript variant X1
	gene31638	LOC108987398	probable ubiquitin conjugation factor E4
	gene32073	LOC108987848	WAT1 related protein At1g09380
	gene33524	LOC108989481	ATP sulfurylase 1, chloroplastic like
	gene40528	LOC108997175	serine/threonine protein phosphatase 4 regulatory subunit 2 like, transcript variant X1
jre-miRn29	gene1941	LOC109018366	COMPASS like H3K4 histone methylase component WDR5B
	gene8879	LOC109005553	CSC1 like protein RXW8
jre-miRn37a	gene1229	LOC109009741	uncharacterized protein At4g29660, transcript variant X1
	gene8913	LOC109005590	cation/H(+) antiporter 18 like
jre-miRn37b	gene1229	LOC109009741	uncharacterized protein At4g29660, transcript variant X1
	gene8913	LOC109005590	cation/H(+) antiporter 18 like
	gene23255	LOC109021409	short chain dehydrogenase TIC 32, chloroplastic like
jre-miRn42	gene4332	LOC109000512	stromal processing peptidase, chloroplastic like
	gene6403	LOC109002835	arginine tRNA ligase, chloroplastic/mitochondrial like, transcript variant X1
	gene8848	LOC109005515	probable LRR receptor like serine/threonine protein kinase At3g47570, transcript variant X2
	gene11536	LOC109008487	uncharacterized LOC109008487
	gene11538	LOC109008504	ankyrin repeat containing protein NPR4 like, transcript variant X2
	gene23438	LOC109021613	F box/kelch repeat protein At1g23390 like
	gene31443	LOC108987161	protein trichome birefringence like 23
	gene35764	LOC108991875	alpha galactosidase 3, transcript variant X2
	gene38874	LOC108995297	probable LRR receptor like serine/threonine protein kinase At3g47570
jre-miRn213	gene183	LOC109014784	subtilisin like protease SBT2.6, transcript variant X1
	gene530	LOC109001537	uncharacterized LOC109001537, transcript variant X2
	gene555	LOC109001838	endoglucanase 11 like
	gene623	LOC109002464	pathogenesis related protein 5 like
	gene690	LOC109003436	uncharacterized LOC109003436
	gene871	LOC109005487	omega hydroxypalmitate O feruloyl transferase
	gene1105	LOC109008543	uncharacterized LOC109008543, transcript variant X1
	gene1255	LOC109010002	40S ribosomal protein S15a 5 like, transcript variant X6
	gene1378	LOC109010633	probable WRKY transcription factor 15
	gene1500	LOC109012829	uncharacterized exonuclease domain containing protein At3g15140
	gene1570	LOC109013594	uncharacterized LOC109013594
	gene2632	LOC108983025	ribonuclease 3 like protein 3
	gene3663	LOC108994715	uncharacterized LOC108994715, transcript variant X1
	gene3675	LOC108994791	E3 ubiquitin protein ligase At4g11680 like
	gene4392	LOC109000589	uncharacterized LOC109000589, transcript variant X2
	gene4474	LOC109000652	AT hook motif nuclear localized protein 9 like, transcript variant X1
	gene4759	LOC109000998	monogalactosyldiacylglycerol synthase, chloroplastic like, transcript variant X2
	gene4856	LOC109001104	uncharacterized LOC109001104
	gene5347	LOC109001670	transmembrane protein 45B like
	gene5431	LOC109001764	40S ribosomal protein S28 like
	gene5753	LOC109002108	uncharacterized LOC109002108, transcript variant X1
	gene5819	LOC109002181	uncharacterized LOC109002181
	gene6010	LOC109002398	putative B3 domain containing protein At5g58280, transcript variant X3
	gene6142	LOC109002546	mitogen activated protein kinase 9 like, transcript variant X1
	gene6343	LOC109002761	leucine rich repeat receptor like protein kinase PXC1
	gene6532	LOC109002986	mitochondrial substrate carrier family protein C, transcript variant X3
	gene6645	LOC109003103	subtilisin like protease SBT2.6
	gene7299	LOC109003819	probable calcium binding protein CML15
	gene7317	LOC109003844	TMV resistance protein N like, transcript variant X2
	gene7875	LOC109004480	uncharacterized LOC109004480
	gene8579	LOC109005173	formin like protein 18
	gene8673	LOC109005317	uncharacterized LOC109005317, transcript variant X3
	gene8727	LOC109005385	uncharacterized LOC109005385
	gene9344	LOC109006066	protein disulfide isomerase like 2 3
	gene9997	LOC109006802	expansin A4 like
	gene10826	LOC109007719	protein PIN LIKES 3 like, transcript variant X5
	gene10952	LOC109007833	1 aminocyclopropane 1 carboxylate oxidase like
	gene11048	LOC109007951	uncharacterized LOC109007951
	gene11202	LOC109008125	70 kDa peptidyl prolyl isomerase like
	gene11453	LOC109008403	regulatory protein NPR5 like
	gene11554	LOC109008517	non functional NADPH dependent codeinone reductase 2 like, transcript variant X1
	gene12017	LOC109009030	aldehyde dehydrogenase family 7 member A1, transcript variant X2
	gene12517	LOC109009594	ubiquitin carboxyl terminal hydrolase 26, transcript variant X6
	gene12528	LOC109009607	DDB1 and CUL4 associated factor homolog 1
	gene12566	LOC109009644	E3 ubiquitin protein ligase RGLG2 like
	gene12577	LOC109009662	protein ABHD17C like
	gene12904	LOC109010018	putative methyltransferase DDB_G0268948
	gene12930	LOC109010044	uncharacterized LOC109010044, transcript variant X2
	gene13088	LOC109010217	growth regulating factor 4 like
	gene13260	LOC109010410	cytochrome b5 like, transcript variant X1
	gene13563	LOC109010749	EIN3 binding F box protein 1 like
	gene13659	LOC109010846	uncharacterized LOC109010846
	gene13791	LOC109010995	cinnamoyl CoA reductase 1 like, transcript variant X2
	gene14345	LOC109011612	glutamate receptor 3.4 like, transcript variant X3
	gene14714	LOC109012022	transcription factor TCP12 like, transcript variant X3
	gene14990	LOC109012316	beta galactosidase
	gene15178	LOC109012501	zinc finger protein CONSTANS LIKE 9, transcript variant X3
	gene15489	LOC109012842	probable receptor like protein kinase At1g80640
	gene16392	LOC109013877	uncharacterized LOC109013877
	gene16596	LOC109014106	peptidyl prolyl cis trans isomerase CYP95 like
	gene16757	LOC109014279	protein ABHD17B
	gene16920	LOC109014458	AT hook motif nuclear localized protein 5 like
	gene17821	LOC109015462	endochitinase PR4 like
	gene18225	LOC109015904	leucine rich repeat receptor like protein kinase PXC1
	gene18228	LOC109015908	leucine rich repeat receptor like protein kinase PXC1
	gene19157	LOC109016914	zinc finger protein CONSTANS LIKE 16 like
	gene19617	LOC109017418	erythroid differentiation related factor 1 like
	gene20515	LOC109018411	exosome complex exonuclease RRP44 homolog A like
	gene20912	LOC109018846	carotenoid 9,10(9',10') cleavage dioxygenase 1
	gene21561	LOC109019557	uncharacterized LOC109019557, transcript variant X1
	gene21878	LOC109019900	protein RALF like 33
	gene22219	LOC109020279	dCTP pyrophosphatase 1
	gene22622	LOC109020715	transcription factor JUNGBRUNNEN 1 like
	gene22876	LOC109021004	zinc finger CCCH domain containing protein 38, transcript variant X5
	gene22934	LOC109021064	elicitor responsive protein 3
	gene22998	LOC109021134	dirigent protein 22 like
	gene23105	LOC109021247	uncharacterized LOC109021247, transcript variant X1
	gene23985	LOC109022223	leucine rich repeat receptor like protein kinase PXC1
	gene24073	LOC109022318	protein STRICTOSIDINE SYNTHASE LIKE 6 like, transcript variant X1
	gene25872	LOC108980988	uncharacterized membrane protein At1g16860 like
	gene25929	LOC108981051	molybdate anion transporter, transcript variant X2
	gene26111	LOC108981252	cucumisin like
	gene26123	LOC108981268	uncharacterized LOC108981268
	gene26124	LOC108981267	metacaspase 3 like
	gene26155	LOC108981304	2 alkenal reductase (NADP(+) dependent) like
	gene26480	LOC108981662	uncharacterized LOC108981662, transcript variant X1
	gene26952	LOC108982180	heptahelical transmembrane protein 1 like, transcript variant X2
	gene28216	LOC108983582	casein kinase 1 like protein HD16, transcript variant X2
	gene29306	LOC108984790	leucine rich repeat receptor like protein kinase PXC1
	gene29625	LOC108985142	probable carboxylesterase 17
	gene29939	LOC108985489	diphosphomevalonate decarboxylase MVD2 like, transcript variant X2
	gene29947	LOC108985493	DDB1 and CUL4 associated factor homolog 1 like
	gene29964	LOC108985523	uncharacterized protein At2g34160 like
	gene30044	LOC108985604	protein Brevis radix like 4
	gene30308	LOC108985912	non specific lipid transfer protein A like
	gene30945	LOC108986607	AAA ATPase At2g46620 like
	gene31404	LOC108987095	cyclin D1 1 like
	gene31664	LOC108987388	pentatricopeptide repeat containing protein At5g62370, transcript variant X2
	gene31748	LOC108987500	DCN1 like protein 3, transcript variant X2
	gene32011	LOC108987802	AP2 like ethylene responsive transcription factor At2g41710, transcript variant X1
	gene32961	LOC108988839	LRR receptor like serine/threonine protein kinase ERL1
	gene33503	LOC108989445	sulfate transporter 3.1 like
	gene33573	LOC108989520	beta amyrin 28 oxidase like
	gene33707	LOC108989710	somatic embryogenesis receptor kinase 1 like
	gene34201	LOC108990270	uncharacterized LOC108990270
	gene34586	LOC108990616	mediator of RNA polymerase II transcription subunit 16, transcript variant X2
	gene35197	LOC108991304	phosphoglycerate mutase like protein 1, transcript variant X1
	gene35404	LOC108991534	cyclic nucleotide gated ion channel 2 like
	gene36278	LOC108992514	uncharacterized LOC108992514, transcript variant X1
	gene36457	LOC108992705	uncharacterized LOC108992705
	gene36841	LOC108993196	cytochrome P450 CYP73A100 like
	gene37018	LOC108993304	serine/threonine protein phosphatase 2A 57 kDa regulatory subunit B' beta isoform like
	gene37033	LOC108993351	FAD dependent urate hydroxylase like
	gene37077	LOC108993321	anti sigma I factor RsgI6 like, transcript variant X1
	gene37213	LOC108993545	abscisic acid 8' hydroxylase 3 like
	gene37311	LOC108993716	uncharacterized LOC108993716, transcript variant X1
	gene37364	LOC108993707	pentatricopeptide repeat containing protein At2g31400, chloroplastic like
	gene37463	LOC108993827	cyclin D1 1 like
	gene37580	LOC108993961	uncharacterized LOC108993961, transcript variant X2
	gene37637	LOC108994097	phytanoyl CoA dioxygenase
	gene37670	LOC108994080	uncharacterized LOC108994080, transcript variant X4
	gene37671	LOC108994034	F box protein SNE like
	gene37722	LOC108994123	histone H1 like
	gene38152	LOC108994571	transcription factor DICHOTOMA like
	gene38343	LOC108994746	protein DETOXIFICATION 55
	gene38560	LOC108995060	probable serine/threonine protein kinase At1g54610
	gene38732	LOC108995222	protein WVD2 like 1, transcript variant X3
	gene38781	LOC108995275	uncharacterized WD repeat containing protein alr3466
	gene39587	LOC108996383	uncharacterized LOC108996383
	gene39709	LOC108996255	50S ribosomal protein L7/L12 like, transcript variant X2
	gene40017	LOC108996638	ATP dependent zinc metalloprotease FTSH 2, chloroplastic, transcript variant X1
	gene40133	LOC108996830	calcium transporting ATPase 12, plasma membrane type like
	gene40224	LOC108996932	CASP like protein 1B2
	gene41097	LOC108997776	J domain containing protein spf31 like
	gene41220	LOC108997968	protein indeterminate domain 2 like
	gene41246	LOC108997964	auxin response factor 4 like
	gene41397	LOC108998180	mediator of RNA polymerase II transcription subunit 14 like, transcript variant X1
	gene42348	LOC108999239	protein NRT1/ PTR FAMILY 2.11 like, transcript variant X1
	gene42628	LOC108999520	RNA binding protein 25 like, transcript variant X4
	gene42732	LOC108999633	WEB family protein At1g75720 like
	gene42866	LOC108999780	uncharacterized LOC108999780
jre-miRn45	gene32960	LOC108988840	protein TPX2 like, transcript variant X2
jre-miRn48	gene3848	LOC108997067	probable potassium transporter 17, transcript variant X1
	gene34721	LOC108990776	protein FAR1 RELATED SEQUENCE 5 like
jre-miRn55	gene1165	LOC109008850	protein PLASTID MOVEMENT IMPAIRED 1 RELATED 1, transcript variant X1
	gene1416	LOC109011776	protein VTE6, chloroplastic, transcript variant X1
	gene25654	LOC108980743	conserved oligomeric Golgi complex subunit 8
	gene26406	LOC108981588	uncharacterized LOC108981588, transcript variant X3
	gene26425	LOC108981599	disease resistance protein RGA2 like
	gene26554	LOC108981761	transcription termination factor MTEF18, mitochondrial like, transcript variant X1
	gene27017	LOC108982249	mitogen activated protein kinase kinase 10 like
	gene29845	LOC108985390	polyadenylate binding protein RBP47B', transcript variant X1
	gene31179	LOC108986883	mitochondrial zinc maintenance protein 1, mitochondrial
	gene35176	LOC108991281	receptor like protein kinase 2
	gene42133	LOC108998967	tubulin folding cofactor A like
jre-miRn60a	gene37766	LOC108994206	pentatricopeptide repeat containing protein At5g61990, mitochondrial, transcript variant X3
jre-miRn66	gene14420	LOC109011698	adenosylhomocysteinase
jre-miRn67	gene715	LOC109003661	2 oxoisovalerate dehydrogenase subunit beta 1, mitochondrial, transcript variant X4
	gene2960	LOC108986445	uncharacterized LOC108986445
	gene38091	LOC108994526	uncharacterized LOC108994526
jre-miRn78a	gene27862	LOC108983187	histidinol phosphate aminotransferase, chloroplastic, transcript variant X2
jre-miRn87a	gene32202	LOC108987930	cytochrome P450 85A like
jre-miRn88-5p	gene6069	LOC109002462	protein SHORT ROOT like
	gene26229	LOC108981380	DELLA protein RGL1 like
	gene33606	LOC108989561	DELLA protein RGL1 like
	gene35743	LOC108991810	uncharacterized LOC108991810
	gene36866	LOC108993096	gamma glutamyl peptidase 5 like, transcript variant X1
jre-miRn88-3p	gene663	LOC109002903	uncharacterized LOC109002903, transcript variant X2
jre-miRn92	gene2204	LOC109021331	anthocyanidin 3 O glucoside 2'' O glucosyltransferase like, transcript variant X1
	gene2500	LOC108981367	uncharacterized LOC108981367, transcript variant X4
	gene3139	LOC108989047	two component response regulator ORR10 like, transcript variant X1
	gene16083	LOC109013507	protein WVD2 like 4, transcript variant X3
	gene28845	LOC108984278	high affinity nitrate transporter 3.2 like, transcript variant X2
	gene31053	LOC108986715	high affinity nitrate transporter 3.1 like
	gene35005	LOC108991095	respiratory burst oxidase homolog protein E, transcript variant X2
jre-miRn54c	gene13088	LOC109010217	growth regulating factor 4 like
	gene16355	LOC109013836	exocyst complex component EXO84B like
jre-miRn96-3p	gene599	LOC109002263	TMV resistance protein N like
	gene1392	LOC109011601	scarecrow like protein 22
	gene1759	LOC109015811	scarecrow like protein 22
	gene3258	LOC108990108	uncharacterized LOC108990108
	gene3318	LOC108990734	scarecrow like protein 27
	gene7805	LOC109004401	uncharacterized LOC109004401
	gene37966	LOC108994385	polycomb group protein EMBRYONIC FLOWER 2 like, transcript variant X1
	gene38270	LOC108994766	translation initiation factor eIF 2B subunit epsilon, transcript variant X5
	gene38833	LOC108995362	scarecrow like protein 15
	gene39751	LOC108996198	probable inactive 2 oxoglutarate dependent dioxygenase AOP2
jre-miRn103	gene32529	LOC108988374	transcription factor WER like
	gene32544	LOC108988399	uncharacterized LOC108988399, transcript variant X2
	gene33706	LOC108989696	protein argonaute 4 like, transcript variant X1
jre-miRn105	gene105	LOC109005181	protein DETOXIFICATION 27 like
	gene257	LOC108981254	DEAD box ATP dependent RNA helicase 3, chloroplastic like
	gene297	LOC108985864	serine/threonine protein kinase BLUS1, transcript variant X4
	gene451	LOC109000914	two component response regulator ARR12 like, transcript variant X3
	gene495	LOC109001181	uncharacterized LOC109001181, transcript variant X1
	gene534	LOC109001595	protein EARLY FLOWERING 3
	gene749	LOC109004008	thioredoxin like 1 2, chloroplastic
	gene809	LOC109004745	NAC domain containing protein 21/22
	gene874	LOC109005571	protein BASIC PENTACYSTEINE2 like, transcript variant X3
	gene885	LOC109005713	serine/threonine protein kinase BRI1 like 2
	gene1047	LOC109007647	zinc finger CCCH domain containing protein 15 like
	gene1213	LOC109009563	receptor like serine/threonine protein kinase ALE2
	gene1331	LOC109011030	methylsterol monooxygenase 1 1 like
	gene1400	LOC109011632	probable aspartyl protease At4g16563
	gene1470	LOC109012517	tRNA dimethylallyltransferase 9, transcript variant X1
	gene1493	LOC109012765	transcription elongation factor 1 homolog, transcript variant X2
	gene1856	LOC109016960	putative casein kinase II subunit beta 4, transcript variant X2
	gene1922	LOC109017786	transcription initiation factor IIA large subunit, transcript variant X1
	gene2158	LOC109020714	lactoylglutathione lyase, transcript variant X2
	gene2223	LOC109021577	alpha xylosidase 1 like
	gene2298	LOC109021929	WUSCHEL related homeobox 3 like
	gene2599	LOC108982727	probable protein phosphatase 2C 76, transcript variant X1
	gene2601	LOC108982769	cyclic nucleotide gated ion channel 1 like, transcript variant X2
	gene2850	LOC108985462	WEB family protein At5g55860 like, transcript variant X1
	gene2901	LOC108985938	ubiquitin conjugating enzyme E2 17 kDa, transcript variant X1
	gene2941	LOC108986620	dehydration responsive element binding protein 3 like
	gene3061	LOC108988299	probable ribosome biogenesis protein RLP24
	gene3096	LOC108988655	ubiquitin carboxyl terminal hydrolase 24, transcript variant X1
	gene3163	LOC108989225	cilia and flagella associated protein 20, transcript variant X3
	gene3349	LOC108991123	protein LIGHT DEPENDENT SHORT HYPOCOTYLS 1 like
	gene3428	LOC108992497	transcription factor TCP4 like, transcript variant X2
	gene3437	LOC108992572	ras related protein RABA1f
	gene3671	LOC108994752	heterogeneous nuclear ribonucleoprotein 1
	gene3725	LOC108995561	GATA transcription factor 26 like
	gene3792	LOC108996384	uncharacterized LOC108996384
	gene4061	LOC108999662	uncharacterized LOC108999662
	gene4451	LOC109000658	vacuolar protein sorting associated protein 41 homolog
	gene4683	LOC109000913	protein ENHANCED DISEASE RESISTANCE 4, transcript variant X1
	gene4734	LOC109000976	threonylcarbamoyladenosine tRNA methylthiotransferase
	gene4894	LOC109001159	squamosa promoter binding like protein 1
	gene4956	LOC109001218	microtubule associated protein RP/EB family member 1A like
	gene5136	LOC109001416	pentatricopeptide repeat containing protein At2g18940, chloroplastic like, transcript variant X2
	gene5194	LOC109001481	uncharacterized LOC109001481, transcript variant X1
	gene5195	LOC109001482	uncharacterized LOC109001482, transcript variant X3
	gene5214	LOC109001510	chaperone protein dnaJ GFA2, mitochondrial
	gene5231	LOC109001526	zinc finger A20 and AN1 domain containing stress associated protein 5 like
	gene5417	LOC109001734	protein LONGIFOLIA 2 like
	gene5481	LOC109001802	3 ketoacyl CoA synthase 11 like
	gene5510	LOC109001849	rRNA processing protein UTP23 homolog
	gene5591	LOC109001925	metal tolerance protein 1 like, transcript variant X6
	gene5692	LOC109002040	signal peptide peptidase like 4
	gene5701	LOC109002050	AT rich interactive domain containing protein 1, transcript variant X3
	gene5741	LOC109002098	ETHYLENE INSENSITIVE 3 like 3 protein, transcript variant X2
	gene5904	LOC109002283	F box protein At1g10780 like
	gene5940	LOC109002313	transcription factor TCP8 like
	gene6015	LOC109002411	pathogenesis related genes transcriptional activator PTI6 like, transcript variant X1
	gene6089	LOC109002483	uncharacterized Rho GTPase activating protein At5g61530 like, transcript variant X1
	gene6107	LOC109002513	regulatory protein NPR3 like, transcript variant X2
	gene6123	LOC109002524	uncharacterized LOC109002524
	gene6132	LOC109002529	LYR motif containing protein 4 like
	gene6199	LOC109002622	ras related protein RABE1c
	gene6236	LOC109002617	cyclin dependent protein kinase inhibitor SMR3 like
	gene6356	LOC109002783	probable E3 ubiquitin protein ligase RHG1A, transcript variant X3
	gene6374	LOC109002807	glutamic acid rich protein like
	gene6582	LOC109003031	ABC transporter B family member 20 like
	gene6670	LOC109003138	cyclin dependent kinase G 2 like, transcript variant X2
	gene6710	LOC109003179	CTD small phosphatase like protein 2, transcript variant X1
	gene6728	LOC109003197	histidine kinase 3, transcript variant X1
	gene6832	LOC109003305	arabinosyltransferase RRA3 like
	gene7162	LOC109003667	FRIGIDA like protein 3, transcript variant X1
	gene7171	LOC109003675	uncharacterized protein At5g48480 like
	gene7205	LOC109003688	homeobox leucine zipper protein GLABRA 2 like
	gene7279	LOC109003797	protein CDI like, transcript variant X3
	gene7450	LOC109003993	zinc finger protein 4 like, transcript variant X1
	gene7495	LOC109004039	blue copper protein like
	gene7571	LOC109004120	palmitoyl acyl carrier protein thioesterase, chloroplastic like, transcript variant X2
	gene7863	LOC109004392	dof zinc finger protein DOF1.5 like
	gene8004	LOC109004598	uncharacterized LOC109004598, transcript variant X2
	gene8143	LOC109004757	uncharacterized LOC109004757, transcript variant X1
	gene8303	LOC109004887	ethylene responsive transcription factor TINY like
	gene8326	LOC109004973	probable complex I intermediate associated protein 30, transcript variant X7
	gene8329	LOC109004936	uncharacterized LOC109004936
	gene8357	LOC109004997	mitogen activated protein kinase kinase 5 like
	gene8521	LOC109005161	peroxiredoxin 2E, chloroplastic like
	gene8759	LOC109005418	uncharacterized protein C4F10.09c like
	gene9079	LOC109005807	probable leucine rich repeat receptor like serine/threonine protein kinase At3g14840
	gene9086	LOC109005813	tubby like F box protein 7
	gene9146	LOC109005865	ARM REPEAT PROTEIN INTERACTING WITH ABF2, transcript variant X8
	gene9168	LOC109005887	keratin, type II cytoskeletal 1 like
	gene9258	LOC109005969	probable leucine rich repeat receptor like serine/threonine protein kinase At3g14840
	gene9328	LOC109006053	putative kinase like protein TMKL1
	gene9335	LOC109006061	26S proteasome regulatory subunit 4 homolog B like
	gene9455	LOC109006187	probable serine/threonine protein kinase IREH1, transcript variant X3
	gene9502	LOC109006258	zinc finger CCCH domain containing protein 32 like
	gene9521	LOC109006274	protein arginine N methyltransferase PRMT10 like, transcript variant X2
	gene9523	LOC109006277	cytochrome P450 734A1 like
	gene9578	LOC109006328	uncharacterized protein At1g04910, transcript variant X4
	gene9665	LOC109006417	nitrate reductase
	gene9945	LOC109006723	E3 ubiquitin protein ligase ORTHRUS 2 like, transcript variant X1
	gene9997	LOC109006802	expansin A4 like
	gene10092	LOC109006898	uncharacterized LOC109006898
	gene10147	LOC109006951	uncharacterized LOC109006951
	gene10156	LOC109006960	polyadenylate binding protein RBP47 like, transcript variant X2
	gene10204	LOC109007030	kinetochore protein Nuf2, transcript variant X1
	gene10229	LOC109007055	uncharacterized LOC109007055, transcript variant X2
	gene10316	LOC109007139	pollen receptor like kinase 1
	gene10379	LOC109007207	uncharacterized LOC109007207
	gene10394	LOC109007222	uncharacterized LOC109007222, transcript variant X6
	gene10411	LOC109007240	pentatricopeptide repeat containing protein At5g40400
	gene10423	LOC109007255	glutaredoxin like
	gene10670	LOC109007553	AAA ATPase At2g46620 like
	gene10937	LOC109007848	VHS domain containing protein At3g16270, transcript variant X1
	gene11131	LOC109008041	ras related protein RABH1b like
	gene11513	LOC109008469	aspartic proteinase like protein 2, transcript variant X3
	gene11769	LOC109008759	serine/threonine protein kinase D6PKL1 like, transcript variant X2
	gene12040	LOC109009055	ADP ribosylation factor GTPase activating protein AGD12 like, transcript variant X2
	gene12547	LOC109009626	protein TIFY 8 like, transcript variant X1
	gene12586	LOC109009675	putative GATA transcription factor 22
	gene12671	LOC109009761	nuclear pore complex protein NUP50A like, transcript variant X2
	gene12759	LOC109009855	putative pentatricopeptide repeat containing protein At3g25970, transcript variant X1
	gene12773	LOC109009870	uncharacterized LOC109009870
	gene12825	LOC109009929	uncharacterized LOC109009929
	gene12871	LOC109009984	TSL kinase interacting protein 1
	gene12911	LOC109010022	transcription factor bHLH155 like, transcript variant X4
	gene13150	LOC109010296	dof zinc finger protein DOF1.6 like
	gene13157	LOC109010302	probable disease resistance protein At4g33300
	gene13425	LOC109010592	filament like plant protein 4, transcript variant X2
	gene13466	LOC109010639	DUF21 domain containing protein At2g14520 like
	gene13737	LOC109010934	uncharacterized LOC109010934
	gene13826	LOC109011033	SPX domain containing membrane protein At4g22990 like, transcript variant X5
	gene13833	LOC109011046	mediator of RNA polymerase II transcription subunit 33B like
	gene13838	LOC109011050	uncharacterized LOC109011050, transcript variant X4
	gene14026	LOC109011250	phosphoglycerate kinase, chloroplastic
	gene14127	LOC109011433	cleavage stimulating factor 64
	gene14179	LOC109011424	eukaryotic translation initiation factor 5B, transcript variant X1
	gene14207	LOC109011463	serine/arginine rich splicing factor SR45, transcript variant X1
	gene14235	LOC109011491	uncharacterized LOC109011491
	gene14387	LOC109011645	serine/threonine protein phosphatase 2A 59 kDa regulatory subunit B' gamma isoform
	gene14444	LOC109011726	mitochondrial import inner membrane translocase subunit TIM23 1 like, transcript variant X2
	gene14654	LOC109011941	protein trichome birefringence like
	gene14714	LOC109012022	transcription factor TCP12 like, transcript variant X3
	gene14815	LOC109012131	probable methyltransferase PMT10, transcript variant X1
	gene14970	LOC109012297	GPI mannosyltransferase 1, transcript variant X6
	gene15340	LOC109012681	protein STICHEL like 3, transcript variant X5
	gene15358	LOC109012694	serine/threonine protein phosphatase PP1 like, transcript variant X5
	gene15468	LOC109012826	mitochondrial import inner membrane translocase subunit TIM14 3 like, transcript variant X6
	gene15619	LOC109013009	uncharacterized LOC109013009
	gene15802	LOC109013214	glutamate synthase
	gene15863	LOC109013258	DNA directed RNA polymerases II, IV and V subunit 8B like
	gene15874	LOC109013265	prostatic spermine binding protein like
	gene16252	LOC109013700	AT hook motif nuclear localized protein 17 like
	gene16393	LOC109013878	lysine rich arabinogalactan protein 18 like
	gene16619	LOC109014129	serine acetyltransferase 2 like, transcript variant X2
	gene16635	LOC109014142	WUSCHEL related homeobox 13 like
	gene16659	LOC109014169	ubiquitin conjugating enzyme E2 10
	gene16709	LOC109014226	serine/threonine protein kinase EDR1 like, transcript variant X1
	gene16824	LOC109014353	probable phosphoinositide phosphatase SAC9
	gene16861	LOC109014393	squamosa promoter binding like protein 6, transcript variant X3
	gene16887	LOC109014430	protein SMG7L like, transcript variant X1
	gene17849	LOC109015493	fasciclin like arabinogalactan protein 7, transcript variant X2
	gene18237	LOC109015917	probable 3 hydroxyisobutyrate dehydrogenase, mitochondrial
	gene18346	LOC109016037	uncharacterized LOC109016037
	gene19244	LOC109017008	zinc finger CCCH domain containing protein 19 like, transcript variant X3
	gene19630	LOC109017432	LYR motif containing protein 4 like
	gene20483	LOC109018374	protein LONGIFOLIA 2 like, transcript variant X1
	gene20775	LOC109018688	protein FANTASTIC FOUR 4
	gene21081	LOC109019027	transketolase, chloroplastic like
	gene21134	LOC109019085	probable small nuclear ribonucleoprotein G
	gene21224	LOC109019184	MORN repeat containing protein 1 like
	gene21276	LOC109019241	cinnamyl alcohol dehydrogenase 1 like
	gene21351	LOC109019326	vesicle associated protein 2 2 like
	gene21809	LOC109019821	E3 ubiquitin ligase BIG BROTHER related like
	gene21978	LOC109020011	triose phosphate/phosphate translocator, chloroplastic, transcript variant X1
	gene22067	LOC109020112	5 oxoprolinase, transcript variant X1
	gene22112	LOC109020162	4 hydroxy 3 methylbut 2 enyl diphosphate reductase, chloroplastic like
	gene22228	LOC109020284	uncharacterized protein At5g48480 like
	gene22496	LOC109020579	probable ubiquitin like specific protease 2B, transcript variant X2
	gene22595	LOC109020686	LOB domain containing protein 1 like
	gene22835	LOC109020959	protein SMAX1 LIKE 3 like
	gene23003	LOC109021136	flowering locus K homology domain like
	gene23996	LOC109022246	RING H2 finger protein ATL80 like
	gene24274	LOC108979222	phytosulfokine receptor 1 like
	gene24316	LOC108979270	monocopper oxidase like protein SKS2
	gene24391	LOC108979352	17.8 kDa class I heat shock protein like
	gene24917	LOC108979927	uncharacterized LOC108979927, transcript variant X4
	gene24983	LOC108979996	serine carboxypeptidase like 27
	gene25115	LOC108980141	ethylene receptor
	gene25158	LOC108980189	DNA (cytosine 5) methyltransferase CMT2 like, transcript variant X4
	gene25278	LOC108980321	very long chain (3R) 3 hydroxyacyl CoA dehydratase PASTICCINO 2A like, transcript variant X2
	gene25279	LOC108980328	MADS box protein JOINTLESS, transcript variant X1
	gene25689	LOC108980782	tobamovirus multiplication protein 1 like
	gene25762	LOC108980865	50S ribosomal protein L18 like, transcript variant X5
	gene25834	LOC108980946	uncharacterized LOC108980946, transcript variant X3
	gene25849	LOC108980968	wiskott Aldrich syndrome protein homolog 1 like
	gene25942	LOC108981063	calmodulin binding protein 60 A like
	gene26044	LOC108981179	hexokinase 3 like, transcript variant X3
	gene26135	LOC108981281	CDPK related kinase 3 like, transcript variant X1
	gene26223	LOC108981388	GDSL esterase/lipase 7 like
	gene26228	LOC108981385	uncharacterized protein slr0889
	gene26302	LOC108981470	probable pectinesterase/pectinesterase inhibitor 61
	gene26478	LOC108981660	UDP arabinose 4 epimerase 1 like, transcript variant X1
	gene26563	LOC108981744	transcription factor TGA2.2
	gene26609	LOC108981804	probable WRKY transcription factor 57
	gene26773	LOC108981982	transcription factor HY5 like
	gene27020	LOC108982252	uncharacterized LOC108982252
	gene27039	LOC108982281	uncharacterized LOC108982281, transcript variant X1
	gene27201	LOC108982449	probable methyltransferase PMT18
	gene27390	LOC108982658	probable E3 ubiquitin protein ligase RHC2A
	gene27399	LOC108982686	beta carotene hydroxylase 2, chloroplastic like
	gene27409	LOC108982675	uncharacterized LOC108982675, transcript variant X1
	gene27571	LOC108982860	BEL1 like homeodomain protein 1, transcript variant X1
	gene27657	LOC108982949	probable receptor like protein kinase At1g49730, transcript variant X2
	gene27946	LOC108983280	uncharacterized LOC108983280
	gene28152	LOC108983523	ethylene receptor 2 like, transcript variant X1
	gene28214	LOC108983583	uncharacterized LOC108983583, transcript variant X4
	gene28532	LOC108983944	uncharacterized LOC108983944
	gene28883	LOC108984329	50S ribosomal protein L27 like, transcript variant X2
	gene28885	LOC108984328	probable LRR receptor like serine/threonine protein kinase At2g16250
	gene28903	LOC108984349	protein SOMBRERO like, transcript variant X1
	gene29094	LOC108984560	probable transmembrane ascorbate ferrireductase 2
	gene29209	LOC108984683	uncharacterized LOC108984683
	gene29231	LOC108984710	UTP glucose 1 phosphate uridylyltransferase 3, chloroplastic
	gene29299	LOC108984786	peroxiredoxin 2E 2, chloroplastic like
	gene29327	LOC108984820	probable protein phosphatase 2C 10, transcript variant X1
	gene29362	LOC108984856	patellin 1 like
	gene29433	LOC108984938	dof zinc finger protein DOF1.8 like, transcript variant X1
	gene29797	LOC108985329	probable aspartyl protease At4g16563
	gene29944	LOC108985498	protein arginine N methyltransferase 1.5 like, transcript variant X1
	gene30233	LOC108985814	homeobox leucine zipper protein HAT7 like
	gene30819	LOC108986470	CRAL TRIO domain containing protein YKL091C
	gene31126	LOC108986807	probable polyamine oxidase 2, transcript variant X2
	gene31144	LOC108986830	protein FAR RED IMPAIRED RESPONSE 1 like, transcript variant X1
	gene31535	LOC108987266	calmodulin binding protein 60 D like, transcript variant X2
	gene31592	LOC108987309	CRIB domain containing protein RIC4 like
	gene31927	LOC108987700	cytochrome P450 90A1 like
	gene31940	LOC108987729	GTP binding protein SAR1A like
	gene31990	LOC108987776	protein SULFUR DEFICIENCY INDUCED 1 like, transcript variant X1
	gene32271	LOC108988117	protein REVEILLE 1 like, transcript variant X1
	gene32314	LOC108988229	glucan endo 1,3 beta glucosidase 2 like, transcript variant X1
	gene32372	LOC108988073	uncharacterized LOC108988073
	gene32467	LOC108988310	nodulation signaling pathway 2 protein
	gene32630	LOC108988518	E3 ubiquitin ligase BIG BROTHER related
	gene32669	LOC108988488	trihelix transcription factor GT 1 like
	gene32686	LOC108988551	scarecrow like protein 32
	gene32769	LOC108988637	transcription factor BPE, transcript variant X2
	gene32801	LOC108988671	serine/threonine protein kinase CTR1 like, transcript variant X2
	gene32886	LOC108988780	50S ribosomal protein L18 like, transcript variant X5
	gene33055	LOC108988851	zinc finger homeodomain protein 4
	gene33138	LOC108989051	small ubiquitin related modifier 1 like
	gene33476	LOC108989419	WPP domain interacting tail anchored protein 2, transcript variant X6
	gene33477	LOC108989404	putative U box domain containing protein 42, transcript variant X1
	gene33523	LOC108989486	protein argonaute 10 like, transcript variant X2
	gene33681	LOC108989657	arogenate dehydratase/prephenate dehydratase 2, chloroplastic, transcript variant X3
	gene33693	LOC108989641	uncharacterized LOC108989641
	gene33880	LOC108989902	mitochondrial import inner membrane translocase subunit TIM22 4 like
	gene33931	LOC108989920	transcription factor MYB114 like
	gene33971	LOC108990018	WEB family protein At2g38370
	gene33984	LOC108989953	probable WRKY transcription factor 70, transcript variant X1
	gene34088	LOC108990096	uclacyanin 3 like
	gene34636	LOC108990690	homeobox protein HD1 like, transcript variant X2
	gene34660	LOC108990714	transcription repressor OFP12 like
	gene34737	LOC108990795	protein terminal ear1
	gene35064	LOC108991161	fasciclin like arabinogalactan protein 7, transcript variant X2
	gene35184	LOC108991288	3 epi 6 deoxocathasterone 23 monooxygenase
	gene35428	LOC108991578	E3 ubiquitin protein ligase MBR1 like, transcript variant X2
	gene35489	LOC108991705	type IV inositol polyphosphate 5 phosphatase 11, transcript variant X1
	gene35617	LOC108991849	protein DA1 related 2 like
	gene35748	LOC108991799	LOB domain containing protein 15 like
	gene35807	LOC108991958	uncharacterized LOC108991958, transcript variant X1
	gene35858	LOC108992063	protein SHI RELATED SEQUENCE 1 like, transcript variant X2
	gene35876	LOC108992052	probable ubiquitin conjugating enzyme E2 16, transcript variant X2
	gene35947	LOC108992149	protein TRANSPORT INHIBITOR RESPONSE 1 like
	gene35955	LOC108992152	classical arabinogalactan protein 26 like
	gene35987	LOC108992195	ethylene responsive transcription factor SHINE 3 like
	gene36046	LOC108992231	probable CCR4 associated factor 1 homolog 7
	gene36091	LOC108992269	auxin responsive protein SAUR32 like
	gene36148	LOC108992343	uncharacterized LOC108992343
	gene36301	LOC108992581	clathrin interactor EPSIN 2 like, transcript variant X2
	gene36329	LOC108992587	aladin, transcript variant X1
	gene36627	LOC108992799	polygalacturonase At1g48100
	gene36651	LOC108992924	transmembrane emp24 domain containing protein p24delta9 like
	gene36660	LOC108993004	putative nuclease HARBI1, transcript variant X2
	gene36790	LOC108993156	putative 3,4 dihydroxy 2 butanone kinase
	gene36888	LOC108993231	uncharacterized LOC108993231
	gene37147	LOC108993467	zinc finger CCCH domain containing protein 17
	gene37151	LOC108993447	gibberellin 2 beta dioxygenase 8 like
	gene37224	LOC108993574	protein PAT1 homolog 1 like, transcript variant X2
	gene37274	LOC108993630	AT hook motif nuclear localized protein 14
	gene37364	LOC108993707	pentatricopeptide repeat containing protein At2g31400, chloroplastic like
	gene37456	LOC108993824	chaperone protein dnaJ 16 like, transcript variant X2
	gene37536	LOC108993895	vacuolar sorting receptor 7 like
	gene37615	LOC108994093	probable ribosomal protein S11, mitochondrial, transcript variant X1
	gene37801	LOC108994210	protein LONGIFOLIA 1 like
	gene38035	LOC108994488	transcription factor bHLH155 like, transcript variant X2
	gene38802	LOC108995343	BEL1 like homeodomain protein 4
	gene38850	LOC108995336	F box protein At5g07610 like
	gene38925	LOC108995482	transcription factor bHLH47, transcript variant X1
	gene38995	LOC108995501	protein TIFY 6B like, transcript variant X4
	gene39083	LOC108995581	beta 1,4 mannosyl glycoprotein 4 beta N acetylglucosaminyltransferase like
	gene39104	LOC108995653	N alpha acetyltransferase 35, NatC auxiliary subunit, transcript variant X1
	gene39206	LOC108995679	phytosulfokine receptor 1 like
	gene39217	LOC108995761	IQ domain containing protein IQM3 like
	gene39360	LOC108996020	U3 small nucleolar RNA associated protein 18 homolog, transcript variant X2
	gene39606	LOC108996297	pentatricopeptide repeat containing protein At2g13420, mitochondrial like, transcript variant X2
	gene39771	LOC108996067	reticulon like protein B11, transcript variant X2
	gene40015	LOC108996641	probable sugar phosphate/phosphate translocator At1g06470, transcript variant X2
	gene40124	LOC108996814	heterogeneous nuclear ribonucleoprotein 1 like
	gene40224	LOC108996932	CASP like protein 1B2
	gene40386	LOC108997153	myosin J heavy chain like
	gene40418	LOC108997007	homeobox leucine zipper protein HAT5 like
	gene40435	LOC108997127	50S ribosomal protein L12, chloroplastic like
	gene40914	LOC108997631	ankyrin repeat containing protein At2g01680
	gene40968	LOC108997652	protein POLLENLESS 3 LIKE 2
	gene41171	LOC108997931	beta glucosidase BoGH3B like, transcript variant X1
	gene41522	LOC108998359	uncharacterized LOC108998359
	gene41804	LOC108998611	BAG family molecular chaperone regulator 1 like
	gene42148	LOC108998989	short chain dehydrogenase TIC 32, chloroplastic like
	gene42284	LOC108999285	peroxidase 65 like, transcript variant X1
	gene42314	LOC108999208	serine/threonine protein kinase AtPK2/AtPK19 like, transcript variant X2
	gene42368	LOC108999283	isochorismate synthase 1, chloroplastic like, transcript variant X1
	gene42726	LOC108999627	uncharacterized LOC108999627
	gene42779	LOC108999687	protein IQ DOMAIN 1 like
jre-miRn106	gene27587	LOC108982876	subtilisin like protease SBT1.5
jre-miRn87b	gene32202	LOC108987930	cytochrome P450 85A like
jre-miRn117	gene40336	LOC108996864	transcription factor RF2b like
jre-miRn118	gene6307	LOC109002729	uncharacterized LOC109002729, transcript variant X2
	gene34308	LOC108990407	uncharacterized LOC108990407, transcript variant X1
jre-miRn123	gene40488	LOC108997055	RNA pseudouridine synthase 5, transcript variant X2
jre-miRn125	gene10722	LOC109007592	protein C2 DOMAIN ABA RELATED 7 like, transcript variant X3
	gene32109	LOC108987864	putative pentatricopeptide repeat containing protein At5g65820
	gene35545	LOC108991617	potassium transporter 5 like, transcript variant X1
jre-miRn137	gene8040	LOC109004640	leucine rich repeat receptor like tyrosine protein kinase PXC3
jre-miRn141	gene9408	LOC109006135	probable receptor like protein kinase At1g49730, transcript variant X3
jre-miRn144a	gene34586	LOC108990616	mediator of RNA polymerase II transcription subunit 16, transcript variant X2
	gene40085	LOC108996731	receptor like protein kinase HSL1, transcript variant X2
jre-miRn155	gene1194	LOC109009458	BTB/POZ domain and ankyrin repeat containing protein NPR1 like
	gene3237	LOC108987746	uncharacterized protein At1g28695 like, transcript variant X2
	gene6446	LOC109002885	pentatricopeptide repeat containing protein At2g03380, mitochondrial
	gene7199	LOC109003711	hydroxyphenylpyruvate reductase
	gene8215	LOC109004826	UDP sugar pyrophosphorylase like
	gene10629	LOC109007516	NAC domain containing protein 91 like
	gene11857	LOC109008882	U box domain containing protein 35 like, transcript variant X3
	gene15056	LOC109012397	dnAJ like protein slr0093, transcript variant X2
	gene15358	LOC109012694	serine/threonine protein phosphatase PP1 like, transcript variant X5
	gene26890	LOC108982113	receptor protein kinase CLAVATA1 like
	gene36646	LOC108992921	uncharacterized LOC108992921, transcript variant X1
	gene41623	LOC108998416	uncharacterized LOC108998416
jre-miRn157a	gene15153	LOC109012480	ERAD associated E3 ubiquitin protein ligase HRD1B like, transcript variant X1
jre-miRn169	gene1468	LOC109012455	UBP1 associated protein 2C like, transcript variant X11
	gene8913	LOC109005590	cation/H(+) antiporter 18 like
	gene11787	LOC109008778	omega amidase, chloroplastic
	gene15516	LOC109012862	receptor kinase like protein Xa21
	gene24570	LOC108979543	photosystem I chlorophyll a/b binding protein 5, chloroplastic
	gene27377	LOC108982647	protein PELOTA 1
	gene29454	LOC108984959	peroxisomal 2,4 dienoyl CoA reductase like
	gene38151	LOC108994580	uncharacterized LOC108994580
jre-miRn177	gene28605	LOC108984013	nuclear pore complex protein GP210, transcript variant X3
jre-miRn184	gene11360	LOC109008298	dnaJ protein ERDJ3B like, transcript variant X2
	gene24068	LOC109022312	probable GTP diphosphokinase RSH2, chloroplastic
	gene35302	LOC108991423	dnaJ protein ERDJ3B
	gene40549	LOC108997209	uncharacterized LOC108997209, transcript variant X1
jre-miRn193	gene35779	LOC108991864	E3 ubiquitin protein ligase SHPRH, transcript variant X3
jre-miRn194	gene5620	LOC109001971	uncharacterized LOC109001971, transcript variant X2
	gene27053	LOC108982277	two component response regulator ORR23 like
jre-miRn196	gene1468	LOC109012455	UBP1 associated protein 2C like, transcript variant X11
	gene1477	LOC109012609	(-)-germacrene D synthase like
	gene27377	LOC108982647	protein PELOTA 1
	gene29023	LOC108984482	heat shock 70 kDa protein 15 like, transcript variant X2
jre-miRn199a	gene9295	LOC109006022	myosin binding protein 7 like, transcript variant X4
	gene15259	LOC109012613	putative quinone oxidoreductase homolog, chloroplastic
	gene35005	LOC108991095	respiratory burst oxidase homolog protein E, transcript variant X2
jre-miRn203a-3p	gene30670	LOC108986369	uncharacterized LOC108986369, transcript variant X3
jre-miRn210	gene1468	LOC109012455	UBP1 associated protein 2C like, transcript variant X11
	gene3118	LOC108988741	putative disease resistance protein At3g14460
	gene24570	LOC108979543	photosystem I chlorophyll a/b binding protein 5, chloroplastic
	gene27377	LOC108982647	protein PELOTA 1
	gene29454	LOC108984959	peroxisomal 2,4 dienoyl CoA reductase like
	gene32754	LOC108988623	group II intron encoded protein LtrA
jre-miRn212	gene2017	LOC109018931	stearoyl [acyl carrier protein 9 desaturase, chloroplastic like
	gene4101	LOC109000150	lachrymatory factor synthase like
	gene13423	LOC109010590	ATP sulfurylase 2 like
	gene41408	LOC108998166	rust resistance kinase Lr10 like
jre-miRn229	gene850	LOC109005259	uncharacterized LOC109005259
	gene3482	LOC108993049	ribosome biogenesis protein BRX1 like, transcript variant X1
	gene4670	LOC109000896	beta glucosidase 47 like, transcript variant X1
	gene6561	LOC109003015	probable membrane associated kinase regulator 4, transcript variant X2
	gene30821	LOC108986466	uncharacterized LOC108986466
	gene35335	LOC108991485	uncharacterized LOC108991485, transcript variant X1
	gene37530	LOC108993889	uncharacterized LOC108993889, transcript variant X1
	gene41090	LOC108997807	protein UPSTREAM OF FLC, transcript variant X1
jre-miRn239	gene1283	LOC109010264	zinc finger CCCH domain containing protein 20 like
	gene3567	LOC108993678	1 acyl sn glycerol 3 phosphate acyltransferase like, transcript variant X7
	gene3955	LOC108998401	uncharacterized LOC108998401
	gene5313	LOC109001630	ethylene responsive transcription factor RAP2 11
	gene5871	LOC109002239	putative disease resistance protein At3g14460, transcript variant X1
	gene8515	LOC109005155	heat stress transcription factor A 2e like, transcript variant X4
	gene9145	LOC109005864	probable LRR receptor like serine/threonine protein kinase At1g67720
	gene9230	LOC109005950	CASP like protein 1D1
	gene34586	LOC108990616	mediator of RNA polymerase II transcription subunit 16, transcript variant X2
	gene36573	LOC108992792	protein ALTERED XYLOGLUCAN 4 like
jre-miRn243	gene15010	LOC109012354	ethylene responsive transcription factor ERF020
	gene31963	LOC108987707	Golgi apparatus membrane protein like protein ECHIDNA, transcript variant X2
	gene35096	LOC108991191	uncharacterized LOC108991191
	gene38445	LOC108994852	high mobility group B protein 3 like, transcript variant X2
jre-miRn245	gene28358	LOC108983747	pentatricopeptide repeat containing protein At3g62470, mitochondrial like
jre-miRn199b	gene9295	LOC109006022	myosin binding protein 7 like, transcript variant X4
	gene15259	LOC109012613	putative quinone oxidoreductase homolog, chloroplastic
	gene35005	LOC108991095	respiratory burst oxidase homolog protein E, transcript variant X2
jre-miRn254	gene6253	LOC109002668	uncharacterized LOC109002668
	gene26685	LOC108981887	pentatricopeptide repeat containing protein At3g16610
	gene34346	LOC108990391	uncharacterized LOC108990391
	gene37744	LOC108994146	ethylene responsive transcription factor 1 like
	gene40336	LOC108996864	transcription factor RF2b like
jre-miRn60c	gene37766	LOC108994206	pentatricopeptide repeat containing protein At5g61990, mitochondrial, transcript variant X3
jre-miRn265a	gene27946	LOC108983280	uncharacterized LOC108983280
jre-miRn280	gene13351	LOC109010513	polygalacturonase At1g48100 like
	gene33611	LOC108989565	protein SMG9 like, transcript variant X1
	gene34586	LOC108990616	mediator of RNA polymerase II transcription subunit 16, transcript variant X2
	gene40085	LOC108996731	receptor like protein kinase HSL1, transcript variant X2
jre-miRn281	gene41040	LOC108997733	receptor like protein 12, transcript variant X1
jre-miRn289	gene7795	LOC109004374	microtubule binding protein TANGLED like
jre-miRn265b	gene27946	LOC108983280	uncharacterized LOC108983280
jre-miRn303	gene42666	LOC108999563	ribulose 1,5 bisphosphate carboxylase/oxygenase large subunit N methyltransferase, chloroplastic like
jre-miRn305	gene38254	LOC108994825	dihydrolipoyl dehydrogenase 1, mitochondrial like
jre-miRn306	gene14119	LOC109011354	uncharacterized LOC109011354
jre-miRn308	gene1468	LOC109012455	UBP1 associated protein 2C like, transcript variant X11
	gene24570	LOC108979543	photosystem I chlorophyll a/b binding protein 5, chloroplastic
	gene27377	LOC108982647	protein PELOTA 1
	gene41197	LOC108997917	uncharacterized mitochondrial protein AtMg00810 like
jre-miRn313	gene1941	LOC109018366	COMPASS like H3K4 histone methylase component WDR5B
	gene37989	LOC108994432	probable glycosyltransferase At5g03795
jre-miRn78b	gene27862	LOC108983187	histidinol phosphate aminotransferase, chloroplastic, transcript variant X2
jre-miRn321	gene9479	LOC109006238	2 alkenal reductase (NADP(+) dependent) like
	gene37524	LOC108993927	uncharacterized LOC108993927
jre-miRn325	gene10722	LOC109007592	protein C2 DOMAIN ABA RELATED 7 like, transcript variant X3
	gene35545	LOC108991617	potassium transporter 5 like, transcript variant X1
	gene37899	LOC108994335	putative calcium binding protein CML19
jre-miRn265c	gene27946	LOC108983280	uncharacterized LOC108983280
jre-miRn337	gene7124	LOC109003626	U box domain containing protein 35 like
	gene15906	LOC109013328	ethylene responsive transcription factor ERF054 like
	gene17504	LOC109015120	uncharacterized LOC109015120
	gene27027	LOC108982263	RING H2 finger protein ATL70 like
jre-miRn342	gene2900	LOC108985925	probable calcium binding protein CML21, transcript variant X2
	gene23266	LOC109021414	uncharacterized LOC109021414
	gene27749	LOC108983059	uncharacterized LOC108983059
jre-miRn343	gene39078	LOC108995665	uncharacterized LOC108995665, transcript variant X2
