# Supplementary material for: Integrated Analysis of Seed microRNA and mRNA Transcriptome Reveals Important Functional Genes and microRNA-Targets in the Process of Walnut (Juglans regia) Seed Oil Accumulation
Source: Int J Mol Sci. 2020 Nov 29;21(23):9093. doi: 10.3390/ijms21239093 (PMC7731449; doi:10.3390/ijms21239093)
Supplement: Supplementary file 1 [file ijms-21-09093-s001.zip › Table S9.xls]

## Sheet: Sheet1
Table S9. GO enrichment analysis of target genes
Category	GO.ID	Term	list	Total	Pvalue	FDR	Gene
BP	GO:0009698	phenylpropanoid metabolic process	24	53	1.3e-20	2.0345e-17	gene11994(LOC109009009),gene13833(LOC109011046),gene15027(LOC109012365),gene15610(LOC109013004),gene16323(LOC109013800),gene17257(LOC109014841),gene2296(LOC108979069),gene23106(LOC109021248),gene23445(LOC109021622),gene24919(LOC108979942),gene28388(LOC108983777),gene29312(LOC108984801),gene32832(LOC108988706),gene33653(LOC108989607),gene34254(LOC108990223),gene35725(LOC108991934),gene38464(LOC108…
BP	GO:0009808	lignin metabolic process	21	41	1.3e-19	5.08625e-17	gene11994(LOC109009009),gene15027(LOC109012365),gene15610(LOC109013004),gene16323(LOC109013800),gene17257(LOC109014841),gene2296(LOC108979069),gene23445(LOC109021622),gene24919(LOC108979942),gene28388(LOC108983777),gene29312(LOC108984801),gene32832(LOC108988706),gene33653(LOC108989607),gene34254(LOC108990223),gene35725(LOC108991934),gene38464(LOC108994849),gene38465(LOC108994944),gene40284(LOC108…
BP	GO:0046271	phenylpropanoid catabolic process	21	41	1.3e-19	5.08625e-17	gene11994(LOC109009009),gene15027(LOC109012365),gene15610(LOC109013004),gene16323(LOC109013800),gene17257(LOC109014841),gene2296(LOC108979069),gene23445(LOC109021622),gene24919(LOC108979942),gene28388(LOC108983777),gene29312(LOC108984801),gene32832(LOC108988706),gene33653(LOC108989607),gene34254(LOC108990223),gene35725(LOC108991934),gene38464(LOC108994849),gene38465(LOC108994944),gene40284(LOC108…
BP	GO:0046274	lignin catabolic process	21	41	1.3e-19	5.08625e-17	gene11994(LOC109009009),gene15027(LOC109012365),gene15610(LOC109013004),gene16323(LOC109013800),gene17257(LOC109014841),gene2296(LOC108979069),gene23445(LOC109021622),gene24919(LOC108979942),gene28388(LOC108983777),gene29312(LOC108984801),gene32832(LOC108988706),gene33653(LOC108989607),gene34254(LOC108990223),gene35725(LOC108991934),gene38464(LOC108994849),gene38465(LOC108994944),gene40284(LOC108…
BP	GO:0019748	secondary metabolic process	24	58	1.8e-19	5.634e-17	gene11994(LOC109009009),gene13833(LOC109011046),gene15027(LOC109012365),gene15610(LOC109013004),gene16323(LOC109013800),gene17257(LOC109014841),gene2296(LOC108979069),gene23106(LOC109021248),gene23445(LOC109021622),gene24919(LOC108979942),gene28388(LOC108983777),gene29312(LOC108984801),gene32832(LOC108988706),gene33653(LOC108989607),gene34254(LOC108990223),gene35725(LOC108991934),gene38464(LOC108…
MF	GO:0052716	hydroquinone:oxygen oxidoreductase activity	21	41	2.6e-18	6.78167e-16	gene11994(LOC109009009),gene15027(LOC109012365),gene15610(LOC109013004),gene16323(LOC109013800),gene17257(LOC109014841),gene2296(LOC108979069),gene23445(LOC109021622),gene24919(LOC108979942),gene28388(LOC108983777),gene29312(LOC108984801),gene32832(LOC108988706),gene33653(LOC108989607),gene34254(LOC108990223),gene35725(LOC108991934),gene38464(LOC108994849),gene38465(LOC108994944),gene40284(LOC108…
MF	GO:0003677	DNA binding	167	1985	3e-17	6.70714e-15	gene1022(LOC109007331),gene10394(LOC109007222),gene10629(LOC109007516),gene10823(LOC109007714),gene11066(LOC109007992),gene11185(LOC109008101),gene12074(LOC109009102),gene12216(LOC109009253),gene12399(LOC109009482),gene12586(LOC109009675),gene13150(LOC109010296),gene1320(LOC109010927),gene1326(LOC109010984),gene1378(LOC109010633),gene13979(LOC109011208),gene13982(LOC109011210),gene14950(LOC109012…
MF	GO:0016682	oxidoreductase activity, acting on diphenols and related substances as donors, oxygen as acceptor	21	46	5.5e-17	1.07594e-14	gene11994(LOC109009009),gene15027(LOC109012365),gene15610(LOC109013004),gene16323(LOC109013800),gene17257(LOC109014841),gene2296(LOC108979069),gene23445(LOC109021622),gene24919(LOC108979942),gene28388(LOC108983777),gene29312(LOC108984801),gene32832(LOC108988706),gene33653(LOC108989607),gene34254(LOC108990223),gene35725(LOC108991934),gene38464(LOC108994849),gene38465(LOC108994944),gene40284(LOC108…
MF	GO:0016679	oxidoreductase activity, acting on diphenols and related substances as donors	21	54	3e-15	5.21667e-13	gene11994(LOC109009009),gene15027(LOC109012365),gene15610(LOC109013004),gene16323(LOC109013800),gene17257(LOC109014841),gene2296(LOC108979069),gene23445(LOC109021622),gene24919(LOC108979942),gene28388(LOC108983777),gene29312(LOC108984801),gene32832(LOC108988706),gene33653(LOC108989607),gene34254(LOC108990223),gene35725(LOC108991934),gene38464(LOC108994849),gene38465(LOC108994944),gene40284(LOC108…
CC	GO:0005634	nucleus	183	2429	7.2e-15	1.1268e-12	gene10167(LOC109007003),gene1022(LOC109007331),gene10226(LOC109007051),gene10379(LOC109007207),gene10629(LOC109007516),gene11066(LOC109007992),gene11185(LOC109008101),gene12008(LOC109009020),gene12074(LOC109009102),gene1209(LOC109009546),gene12249(LOC109009288),gene12399(LOC109009482),gene12671(LOC109009761),gene13088(LOC109010217),gene13150(LOC109010296),gene13400(LOC109010563),gene1378(LOC10901…
BP	GO:0019439	aromatic compound catabolic process	28	125	1.6e-14	2.27636e-12	gene11994(LOC109009009),gene15027(LOC109012365),gene15610(LOC109013004),gene16323(LOC109013800),gene17257(LOC109014841),gene22219(LOC109020279),gene2296(LOC108979069),gene23106(LOC109021248),gene23445(LOC109021622),gene24919(LOC108979942),gene27377(LOC108982647),gene28388(LOC108983777),gene28899(LOC108984351),gene29312(LOC108984801),gene32832(LOC108988706),gene33611(LOC108989565),gene33653(LOC108…
BP	GO:1901361	organic cyclic compound catabolic process	28	129	3.7e-14	4.82542e-12	gene11994(LOC109009009),gene15027(LOC109012365),gene15610(LOC109013004),gene16323(LOC109013800),gene17257(LOC109014841),gene22219(LOC109020279),gene2296(LOC108979069),gene23106(LOC109021248),gene23445(LOC109021622),gene24919(LOC108979942),gene27377(LOC108982647),gene28388(LOC108983777),gene28899(LOC108984351),gene29312(LOC108984801),gene32832(LOC108988706),gene33611(LOC108989565),gene33653(LOC108…
MF	GO:0005507	copper ion binding	26	100	1e-13	1.20385e-11	gene11994(LOC109009009),gene15027(LOC109012365),gene15610(LOC109013004),gene16323(LOC109013800),gene16455(LOC109013946),gene17257(LOC109014841),gene17300(LOC109014889),gene17823(LOC109015464),gene2296(LOC108979069),gene23445(LOC109021622),gene24919(LOC108979942),gene28388(LOC108983777),gene29312(LOC108984801),gene32832(LOC108988706),gene33653(LOC108989607),gene34254(LOC108990223),gene35725(LOC108…
MF	GO:0043531	ADP binding	48	326	1.4e-13	1.565e-11	gene10324(LOC109007138),gene11996(LOC109009010),gene12044(LOC109009059),gene13157(LOC109010302),gene14216(LOC109011473),gene14218(LOC109011474),gene14998(LOC109012325),gene17904(LOC109015552),gene20053(LOC109017901),gene20359(LOC109018237),gene21145(LOC109019095),gene22360(LOC109020430),gene22802(LOC109020918),gene23391(LOC109021563),gene23610(LOC109021801),gene24613(LOC108979594),gene25289(LOC10…
CC	GO:0043227	membrane-bounded organelle	211	3360	3e-09	3.13e-07	gene10167(LOC109007003),gene1022(LOC109007331),gene10226(LOC109007051),gene10379(LOC109007207),gene10629(LOC109007516),gene11066(LOC109007992),gene11185(LOC109008101),gene11960(LOC109008969),gene12008(LOC109009020),gene12074(LOC109009102),gene1209(LOC109009546),gene12249(LOC109009288),gene12399(LOC109009482),gene12423(LOC109009503),gene12671(LOC109009761),gene13088(LOC109010217),gene13150(LOC1090…
CC	GO:0043231	intracellular membrane-bounded organelle	208	3310	4e-09	3.9125e-07	gene10167(LOC109007003),gene1022(LOC109007331),gene10226(LOC109007051),gene10379(LOC109007207),gene10629(LOC109007516),gene11066(LOC109007992),gene11185(LOC109008101),gene11960(LOC109008969),gene12008(LOC109009020),gene12074(LOC109009102),gene1209(LOC109009546),gene12249(LOC109009288),gene12399(LOC109009482),gene12423(LOC109009503),gene12671(LOC109009761),gene13088(LOC109010217),gene13150(LOC1090…
BP	GO:0050789	regulation of biological process	129	2277	3.2e-07	2.94588e-05	gene10324(LOC109007138),gene10423(LOC109007255),gene10629(LOC109007516),gene11604(LOC109008574),gene11887(LOC109008905),gene11996(LOC109009010),gene12044(LOC109009059),gene12586(LOC109009675),gene12946(LOC109010059),gene13088(LOC109010217),gene1312(LOC109010833),gene13150(LOC109010296),gene13833(LOC109011046),gene13984(LOC109011212),gene14387(LOC109011645),gene1509(LOC109012878),gene15107(LOC1090…
MF	GO:0097159	organic cyclic compound binding	449	8657	5.4e-07	4.44789e-05	gene10028(LOC109006827),gene10030(LOC109006828),gene10083(LOC109006882),gene10106(LOC109006909),gene10118(LOC109006907),gene10156(LOC109006960),gene1022(LOC109007331),gene10316(LOC109007139),gene10324(LOC109007138),gene10394(LOC109007222),gene10629(LOC109007516),gene10670(LOC109007553),gene10796(LOC109007672),gene10798(LOC109007676),gene10823(LOC109007714),gene10830(LOC109007722),gene11028(LOC109…
MF	GO:1901363	heterocyclic compound binding	449	8657	5.4e-07	4.44789e-05	gene10028(LOC109006827),gene10030(LOC109006828),gene10083(LOC109006882),gene10106(LOC109006909),gene10118(LOC109006907),gene10156(LOC109006960),gene1022(LOC109007331),gene10316(LOC109007139),gene10324(LOC109007138),gene10394(LOC109007222),gene10629(LOC109007516),gene10670(LOC109007553),gene10796(LOC109007672),gene10798(LOC109007676),gene10823(LOC109007714),gene10830(LOC109007722),gene11028(LOC109…
MF	GO:0003676	nucleic acid binding	243	4216	8.4e-07	6.573e-05	gene10083(LOC109006882),gene10106(LOC109006909),gene10118(LOC109006907),gene10156(LOC109006960),gene1022(LOC109007331),gene10394(LOC109007222),gene10629(LOC109007516),gene10798(LOC109007676),gene10823(LOC109007714),gene11066(LOC109007992),gene11185(LOC109008101),gene11536(LOC109008487),gene12074(LOC109009102),gene12216(LOC109009253),gene12399(LOC109009482),gene12586(LOC109009675),gene13150(LOC109…
BP	GO:0050794	regulation of cellular process	119	2095	1.1e-06	8.19762e-05	gene10324(LOC109007138),gene10423(LOC109007255),gene10629(LOC109007516),gene11604(LOC109008574),gene11887(LOC109008905),gene11996(LOC109009010),gene12044(LOC109009059),gene12586(LOC109009675),gene12946(LOC109010059),gene13088(LOC109010217),gene1312(LOC109010833),gene13150(LOC109010296),gene13833(LOC109011046),gene13984(LOC109011212),gene14387(LOC109011645),gene1509(LOC109012878),gene15107(LOC1090…
BP	GO:0007165	signal transduction	45	563	1.7e-06	0.000120932	gene10324(LOC109007138),gene11887(LOC109008905),gene11996(LOC109009010),gene12044(LOC109009059),gene12946(LOC109010059),gene14387(LOC109011645),gene15107(LOC109012447),gene158(LOC109011494),gene17904(LOC109015552),gene17996(LOC109015654),gene20053(LOC109017901),gene20172(LOC109018032),gene22360(LOC109020430),gene23391(LOC109021563),gene2521(LOC108981601),gene26389(LOC108981563),gene26851(LOC10898…
CC	GO:0043226	organelle	233	4093	1.9e-06	0.000123896	gene10167(LOC109007003),gene10204(LOC109007030),gene1022(LOC109007331),gene10226(LOC109007051),gene10379(LOC109007207),gene10629(LOC109007516),gene10684(LOC109007567),gene11066(LOC109007992),gene11185(LOC109008101),gene11960(LOC109008969),gene12008(LOC109009020),gene12074(LOC109009102),gene1209(LOC109009546),gene12249(LOC109009288),gene12399(LOC109009482),gene12423(LOC109009503),gene1255(LOC10901…
CC	GO:0043229	intracellular organelle	233	4093	1.9e-06	0.000123896	gene10167(LOC109007003),gene10204(LOC109007030),gene1022(LOC109007331),gene10226(LOC109007051),gene10379(LOC109007207),gene10629(LOC109007516),gene10684(LOC109007567),gene11066(LOC109007992),gene11185(LOC109008101),gene11960(LOC109008969),gene12008(LOC109009020),gene12074(LOC109009102),gene1209(LOC109009546),gene12249(LOC109009288),gene12399(LOC109009482),gene12423(LOC109009503),gene1255(LOC10901…
BP	GO:0023052	signaling	45	566	2e-06	0.0001252	gene10324(LOC109007138),gene11887(LOC109008905),gene11996(LOC109009010),gene12044(LOC109009059),gene12946(LOC109010059),gene14387(LOC109011645),gene15107(LOC109012447),gene158(LOC109011494),gene17904(LOC109015552),gene17996(LOC109015654),gene20053(LOC109017901),gene20172(LOC109018032),gene22360(LOC109020430),gene23391(LOC109021563),gene2521(LOC108981601),gene26389(LOC108981563),gene26851(LOC10898…
BP	GO:0065007	biological regulation	131	2426	3.9e-06	0.00023475	gene10324(LOC109007138),gene10423(LOC109007255),gene10629(LOC109007516),gene11604(LOC109008574),gene11887(LOC109008905),gene11996(LOC109009010),gene12044(LOC109009059),gene12586(LOC109009675),gene12946(LOC109010059),gene13088(LOC109010217),gene1312(LOC109010833),gene13150(LOC109010296),gene13833(LOC109011046),gene13984(LOC109011212),gene14387(LOC109011645),gene1509(LOC109012878),gene15107(LOC1090…
MF	GO:0005488	binding	594	12223	1e-05	0.00057963	gene10028(LOC109006827),gene10030(LOC109006828),gene10083(LOC109006882),gene10106(LOC109006909),gene10118(LOC109006907),gene10156(LOC109006960),gene1022(LOC109007331),gene10316(LOC109007139),gene10324(LOC109007138),gene10394(LOC109007222),gene1047(LOC109007647),gene10629(LOC109007516),gene10670(LOC109007553),gene10779(LOC109007654),gene10796(LOC109007672),gene10798(LOC109007676),gene10823(LOC1090…
CC	GO:0005623	cell	290	5461	2e-05	0.00111786	gene10167(LOC109007003),gene10204(LOC109007030),gene1022(LOC109007331),gene10226(LOC109007051),gene10379(LOC109007207),gene10423(LOC109007255),gene10629(LOC109007516),gene10684(LOC109007567),gene10830(LOC109007722),gene10937(LOC109007848),gene11035(LOC109007939),gene11066(LOC109007992),gene11185(LOC109008101),gene1165(LOC109008850),gene11960(LOC109008969),gene11984(LOC109008991),gene12008(LOC1090…
CC	GO:0048046	apoplast	23	204	3.7e-05	0.00199672	gene11984(LOC109008991),gene11994(LOC109009009),gene15027(LOC109012365),gene15610(LOC109013004),gene16323(LOC109013800),gene17257(LOC109014841),gene2296(LOC108979069),gene22998(LOC109021134),gene23445(LOC109021622),gene24919(LOC108979942),gene28388(LOC108983777),gene29312(LOC108984801),gene32832(LOC108988706),gene33653(LOC108989607),gene34254(LOC108990223),gene35725(LOC108991934),gene38464(LOC108…
CC	GO:0005622	intracellular	258	4797	4e-05	0.00201935	gene10167(LOC109007003),gene10204(LOC109007030),gene1022(LOC109007331),gene10226(LOC109007051),gene10379(LOC109007207),gene10629(LOC109007516),gene10684(LOC109007567),gene10830(LOC109007722),gene11035(LOC109007939),gene11066(LOC109007992),gene11185(LOC109008101),gene11960(LOC109008969),gene12008(LOC109009020),gene12074(LOC109009102),gene1209(LOC109009546),gene12249(LOC109009288),gene12399(LOC1090…
CC	GO:0044424	intracellular part	258	4797	4e-05	0.00201935	gene10167(LOC109007003),gene10204(LOC109007030),gene1022(LOC109007331),gene10226(LOC109007051),gene10379(LOC109007207),gene10629(LOC109007516),gene10684(LOC109007567),gene10830(LOC109007722),gene11035(LOC109007939),gene11066(LOC109007992),gene11185(LOC109008101),gene11960(LOC109008969),gene12008(LOC109009020),gene12074(LOC109009102),gene1209(LOC109009546),gene12249(LOC109009288),gene12399(LOC1090…
BP	GO:0007154	cell communication	48	696	4.2e-05	0.00205406	gene10324(LOC109007138),gene11887(LOC109008905),gene11996(LOC109009010),gene12044(LOC109009059),gene12946(LOC109010059),gene14387(LOC109011645),gene15107(LOC109012447),gene158(LOC109011494),gene17904(LOC109015552),gene17996(LOC109015654),gene20053(LOC109017901),gene20172(LOC109018032),gene22059(LOC109020103),gene22219(LOC109020279),gene22360(LOC109020430),gene23391(LOC109021563),gene2521(LOC10898…
BP	GO:0051716	cellular response to stimulus	53	838	0.00016	0.00758788	gene10324(LOC109007138),gene11887(LOC109008905),gene11996(LOC109009010),gene12044(LOC109009059),gene12452(LOC109009532),gene12946(LOC109010059),gene14387(LOC109011645),gene15107(LOC109012447),gene158(LOC109011494),gene17904(LOC109015552),gene17996(LOC109015654),gene20053(LOC109017901),gene20172(LOC109018032),gene22219(LOC109020279),gene22360(LOC109020430),gene23391(LOC109021563),gene2521(LOC10898…
BP	GO:1901575	organic substance catabolic process	43	640	0.00019	0.00874559	gene11994(LOC109009009),gene12517(LOC109009594),gene14026(LOC109011250),gene15027(LOC109012365),gene15126(LOC109012462),gene15610(LOC109013004),gene16323(LOC109013800),gene17257(LOC109014841),gene17821(LOC109015462),gene22219(LOC109020279),gene2296(LOC108979069),gene23106(LOC109021248),gene23445(LOC109021622),gene24919(LOC108979942),gene25677(LOC108980768),gene25894(LOC108981014),gene26044(LOC108…
BP	GO:0031401	positive regulation of protein modification process	5	16	0.00024	0.0107314	gene11604(LOC109008574),gene1312(LOC109010833),gene30972(LOC108986631),gene32960(LOC108988840),gene34783(LOC108990871)
CC	GO:0044464	cell part	270	5184	0.00027	0.0117375	gene10167(LOC109007003),gene10204(LOC109007030),gene1022(LOC109007331),gene10226(LOC109007051),gene10379(LOC109007207),gene10629(LOC109007516),gene10684(LOC109007567),gene10830(LOC109007722),gene11035(LOC109007939),gene11066(LOC109007992),gene11185(LOC109008101),gene11960(LOC109008969),gene11984(LOC109008991),gene12008(LOC109009020),gene12074(LOC109009102),gene1209(LOC109009546),gene12249(LOC1090…
BP	GO:0051347	positive regulation of transferase activity	5	17	0.00034	0.0143811	gene11604(LOC109008574),gene1312(LOC109010833),gene30972(LOC108986631),gene32960(LOC108988840),gene34783(LOC108990871)
BP	GO:0001558	regulation of cell growth	3	5	0.00052	0.0184955	gene20483(LOC109018374),gene37801(LOC108994210),gene5417(LOC109001734)
BP	GO:0009826	unidimensional cell growth	3	5	0.00052	0.0184955	gene20483(LOC109018374),gene37801(LOC108994210),gene5417(LOC109001734)
BP	GO:0016049	cell growth	3	5	0.00052	0.0184955	gene20483(LOC109018374),gene37801(LOC108994210),gene5417(LOC109001734)
BP	GO:0042814	monopolar cell growth	3	5	0.00052	0.0184955	gene20483(LOC109018374),gene37801(LOC108994210),gene5417(LOC109001734)
BP	GO:0051510	regulation of unidimensional cell growth	3	5	0.00052	0.0184955	gene20483(LOC109018374),gene37801(LOC108994210),gene5417(LOC109001734)
BP	GO:0051513	regulation of monopolar cell growth	3	5	0.00052	0.0184955	gene20483(LOC109018374),gene37801(LOC108994210),gene5417(LOC109001734)
BP	GO:0060560	developmental growth involved in morphogenesis	3	5	0.00052	0.0184955	gene20483(LOC109018374),gene37801(LOC108994210),gene5417(LOC109001734)
BP	GO:0044248	cellular catabolic process	35	514	0.00061	0.0212144	gene11994(LOC109009009),gene12517(LOC109009594),gene15027(LOC109012365),gene15610(LOC109013004),gene16323(LOC109013800),gene17257(LOC109014841),gene17821(LOC109015462),gene22219(LOC109020279),gene2296(LOC108979069),gene23106(LOC109021248),gene23445(LOC109021622),gene24919(LOC108979942),gene27377(LOC108982647),gene28388(LOC108983777),gene28899(LOC108984351),gene29312(LOC108984801),gene3096(LOC1089…
BP	GO:0043085	positive regulation of catalytic activity	5	20	0.00077	0.0254312	gene11604(LOC109008574),gene1312(LOC109010833),gene30972(LOC108986631),gene32960(LOC108988840),gene34783(LOC108990871)
MF	GO:0004779	sulfate adenylyltransferase activity	3	5	0.00078	0.0254312	gene13423(LOC109010590),gene33524(LOC108989481),gene8460(LOC109005096)
MF	GO:0004781	sulfate adenylyltransferase (ATP) activity	3	5	0.00078	0.0254312	gene13423(LOC109010590),gene33524(LOC108989481),gene8460(LOC109005096)
BP	GO:0022603	regulation of anatomical structure morphogenesis	3	6	0.00102	0.031601	gene20483(LOC109018374),gene37801(LOC108994210),gene5417(LOC109001734)
BP	GO:0022604	regulation of cell morphogenesis	3	6	0.00102	0.031601	gene20483(LOC109018374),gene37801(LOC108994210),gene5417(LOC109001734)
BP	GO:0009734	auxin-activated signaling pathway	11	96	0.00105	0.031601	gene15107(LOC109012447),gene17996(LOC109015654),gene2521(LOC108981601),gene29183(LOC108984657),gene34109(LOC108990113),gene41246(LOC108997964),gene5068(LOC109001351),gene5559(LOC109001894),gene6147(LOC109002550),gene7734(LOC109004302),gene7735(LOC109004303)
BP	GO:0071365	cellular response to auxin stimulus	11	96	0.00105	0.031601	gene15107(LOC109012447),gene17996(LOC109015654),gene2521(LOC108981601),gene29183(LOC108984657),gene34109(LOC108990113),gene41246(LOC108997964),gene5068(LOC109001351),gene5559(LOC109001894),gene6147(LOC109002550),gene7734(LOC109004302),gene7735(LOC109004303)
MF	GO:0051920	peroxiredoxin activity	4	12	0.00135	0.0398632	gene16126(LOC109013543),gene26721(LOC108981925),gene29299(LOC108984786),gene8521(LOC109005161)
BP	GO:0003002	regionalization	2	2	0.00146	0.0408018	gene32697(LOC108988543),gene6069(LOC109002462)
BP	GO:0007389	pattern specification process	2	2	0.00146	0.0408018	gene32697(LOC108988543),gene6069(LOC109002462)
BP	GO:0009956	radial pattern formation	2	2	0.00146	0.0408018	gene32697(LOC108988543),gene6069(LOC109002462)
BP	GO:0032270	positive regulation of cellular protein metabolic process	5	24	0.00185	0.049072	gene11604(LOC109008574),gene1312(LOC109010833),gene30972(LOC108986631),gene32960(LOC108988840),gene34783(LOC108990871)
BP	GO:0044093	positive regulation of molecular function	5	24	0.00185	0.049072	gene11604(LOC109008574),gene1312(LOC109010833),gene30972(LOC108986631),gene32960(LOC108988840),gene34783(LOC108990871)
BP	GO:0051247	positive regulation of protein metabolic process	5	24	0.00185	0.049072	gene11604(LOC109008574),gene1312(LOC109010833),gene30972(LOC108986631),gene32960(LOC108988840),gene34783(LOC108990871)
CC	GO:0008287	protein serine/threonine phosphatase complex	5	22	0.00238	0.0610607	gene14387(LOC109011645),gene23667(LOC109021868),gene37018(LOC108993304),gene40528(LOC108997175),gene549(LOC109001744)
CC	GO:1903293	phosphatase complex	5	22	0.00238	0.0610607	gene14387(LOC109011645),gene23667(LOC109021868),gene37018(LOC108993304),gene40528(LOC108997175),gene549(LOC109001744)
BP	GO:0045454	cell redox homeostasis	14	156	0.00257	0.0645873	gene10423(LOC109007255),gene15238(LOC109012592),gene15239(LOC109012591),gene16126(LOC109013543),gene17780(LOC109015418),gene29299(LOC108984786),gene30232(LOC108985823),gene33989(LOC108990000),gene34571(LOC108990624),gene38254(LOC108994825),gene7306(LOC109003824),gene749(LOC109004008),gene8521(LOC109005161),gene9344(LOC109006066)
MF	GO:0140110	transcription regulator activity	50	759	0.0026	0.0645873	gene12074(LOC109009102),gene1378(LOC109010633),gene14168(LOC109011411),gene14714(LOC109012022),gene1481(LOC109012693),gene15010(LOC109012354),gene15558(LOC109012890),gene15906(LOC109013328),gene16252(LOC109013700),gene1985(LOC109018727),gene22089(LOC109020137),gene2270(LOC109022208),gene25279(LOC108980328),gene26063(LOC108981197),gene26563(LOC108981744),gene26609(LOC108981804),gene2941(LOC1089866…
MF	GO:0032559	adenyl ribonucleotide binding	177	3336	0.00265	0.0647669	gene10028(LOC109006827),gene10030(LOC109006828),gene10316(LOC109007139),gene10324(LOC109007138),gene10670(LOC109007553),gene10796(LOC109007672),gene10830(LOC109007722),gene11028(LOC109007930),gene11769(LOC109008759),gene11857(LOC109008882),gene11956(LOC109008966),gene11996(LOC109009010),gene12008(LOC109009020),gene12044(LOC109009059),gene1213(LOC109009563),gene12946(LOC109010059),gene13088(LOC109…
BP	GO:0000103	sulfate assimilation	3	8	0.00269	0.0647669	gene13423(LOC109010590),gene33524(LOC108989481),gene8460(LOC109005096)
MF	GO:0030554	adenyl nucleotide binding	177	3341	0.00282	0.0668682	gene10028(LOC109006827),gene10030(LOC109006828),gene10316(LOC109007139),gene10324(LOC109007138),gene10670(LOC109007553),gene10796(LOC109007672),gene10830(LOC109007722),gene11028(LOC109007930),gene11769(LOC109008759),gene11857(LOC109008882),gene11956(LOC109008966),gene11996(LOC109009010),gene12008(LOC109009020),gene12044(LOC109009059),gene1213(LOC109009563),gene12946(LOC109010059),gene13088(LOC109…
CC	GO:0044451	nucleoplasm part	14	139	0.00349	0.0815201	gene12008(LOC109009020),gene13833(LOC109011046),gene15863(LOC109013258),gene1922(LOC109017786),gene32086(LOC108987855),gene34586(LOC108990616),gene365(LOC108996363),gene39413(LOC108995992),gene41397(LOC108998180),gene42580(LOC108999470),gene5193(LOC109001476),gene5607(LOC109001957),gene6706(LOC109003172),gene8319(LOC109004967)
BP	GO:0001934	positive regulation of protein phosphorylation	3	9	0.00392	0.0817973	gene1312(LOC109010833),gene30972(LOC108986631),gene32960(LOC108988840)
BP	GO:0007052	mitotic spindle organization	3	9	0.00392	0.0817973	gene1312(LOC109010833),gene30972(LOC108986631),gene32960(LOC108988840)
BP	GO:0032147	activation of protein kinase activity	3	9	0.00392	0.0817973	gene1312(LOC109010833),gene30972(LOC108986631),gene32960(LOC108988840)
BP	GO:0045860	positive regulation of protein kinase activity	3	9	0.00392	0.0817973	gene1312(LOC109010833),gene30972(LOC108986631),gene32960(LOC108988840)
BP	GO:0060236	regulation of mitotic spindle organization	3	9	0.00392	0.0817973	gene1312(LOC109010833),gene30972(LOC108986631),gene32960(LOC108988840)
BP	GO:0070507	regulation of microtubule cytoskeleton organization	3	9	0.00392	0.0817973	gene1312(LOC109010833),gene30972(LOC108986631),gene32960(LOC108988840)
BP	GO:0090224	regulation of spindle organization	3	9	0.00392	0.0817973	gene1312(LOC109010833),gene30972(LOC108986631),gene32960(LOC108988840)
BP	GO:1902850	microtubule cytoskeleton organization involved in mitosis	3	9	0.00392	0.0817973	gene1312(LOC109010833),gene30972(LOC108986631),gene32960(LOC108988840)
BP	GO:0016567	protein ubiquitination	4	18	0.0042	0.0843911	gene11604(LOC109008574),gene12528(LOC109009607),gene29947(LOC108985493),gene34783(LOC108990871)
BP	GO:0005986	sucrose biosynthetic process	2	3	0.00426	0.0843911	gene18310(LOC109015998),gene20003(LOC109017846)
BP	GO:0015706	nitrate transport	2	3	0.00426	0.0843911	gene28845(LOC108984278),gene31053(LOC108986715)
BP	GO:0019419	sulfate reduction	2	3	0.00426	0.0843911	gene15238(LOC109012592),gene15239(LOC109012591)
CC	GO:0031248	protein acetyltransferase complex	6	36	0.00465	0.0898426	gene12008(LOC109009020),gene39104(LOC108995653),gene39413(LOC108995992),gene5607(LOC109001957),gene6706(LOC109003172),gene8319(LOC109004967)
CC	GO:1902493	acetyltransferase complex	6	36	0.00465	0.0898426	gene12008(LOC109009020),gene39104(LOC108995653),gene39413(LOC108995992),gene5607(LOC109001957),gene6706(LOC109003172),gene8319(LOC109004967)
CC	GO:0005654	nucleoplasm	14	144	0.0048	0.0916098	gene12008(LOC109009020),gene13833(LOC109011046),gene15863(LOC109013258),gene1922(LOC109017786),gene32086(LOC108987855),gene34586(LOC108990616),gene365(LOC108996363),gene39413(LOC108995992),gene41397(LOC108998180),gene42580(LOC108999470),gene5193(LOC109001476),gene5607(LOC109001957),gene6706(LOC109003172),gene8319(LOC109004967)
BP	GO:0051338	regulation of transferase activity	5	30	0.00514	0.0967455	gene11604(LOC109008574),gene1312(LOC109010833),gene30972(LOC108986631),gene32960(LOC108988840),gene34783(LOC108990871)
BP	GO:0009733	response to auxin	14	169	0.00529	0.0967455	gene15107(LOC109012447),gene1745(LOC109015678),gene17996(LOC109015654),gene2521(LOC108981601),gene29183(LOC108984657),gene34109(LOC108990113),gene36091(LOC108992269),gene41246(LOC108997964),gene5068(LOC109001351),gene5559(LOC109001894),gene6147(LOC109002550),gene7734(LOC109004302),gene7735(LOC109004303),gene8329(LOC109004936)
BP	GO:0010562	positive regulation of phosphorus metabolic process	3	10	0.00544	0.0967455	gene1312(LOC109010833),gene30972(LOC108986631),gene32960(LOC108988840)
BP	GO:0033674	positive regulation of kinase activity	3	10	0.00544	0.0967455	gene1312(LOC109010833),gene30972(LOC108986631),gene32960(LOC108988840)
BP	GO:0042327	positive regulation of phosphorylation	3	10	0.00544	0.0967455	gene1312(LOC109010833),gene30972(LOC108986631),gene32960(LOC108988840)
BP	GO:0045937	positive regulation of phosphate metabolic process	3	10	0.00544	0.0967455	gene1312(LOC109010833),gene30972(LOC108986631),gene32960(LOC108988840)
MF	GO:0050307	sucrose-phosphate phosphatase activity	2	3	0.00556	0.0976424	gene18310(LOC109015998),gene20003(LOC109017846)
BP	GO:0009056	catabolic process	44	781	0.00569	0.0976424	gene11994(LOC109009009),gene12517(LOC109009594),gene14026(LOC109011250),gene15027(LOC109012365),gene15126(LOC109012462),gene15610(LOC109013004),gene16323(LOC109013800),gene17257(LOC109014841),gene17821(LOC109015462),gene22219(LOC109020279),gene2296(LOC108979069),gene23106(LOC109021248),gene23445(LOC109021622),gene24919(LOC108979942),gene25677(LOC108980768),gene25894(LOC108981014),gene26044(LOC108…
CC	GO:0030289	protein phosphatase 4 complex	2	3	0.00573	0.0976424	gene23667(LOC109021868),gene40528(LOC108997175)
BP	GO:0051128	regulation of cellular component organization	7	57	0.00574	0.0976424	gene1312(LOC109010833),gene20483(LOC109018374),gene30972(LOC108986631),gene32960(LOC108988840),gene37801(LOC108994210),gene4451(LOC109000658),gene5417(LOC109001734)
BP	GO:0015698	inorganic anion transport	4	20	0.00626	0.105343	gene2516(LOC108981513),gene28845(LOC108984278),gene31053(LOC108986715),gene34981(LOC108991066)
MF	GO:0009055	electron transfer activity	17	200	0.0069	0.114822	gene10221(LOC109007045),gene10423(LOC109007255),gene11323(LOC109008258),gene13164(LOC109010307),gene16455(LOC109013946),gene17359(LOC109014954),gene17780(LOC109015418),gene17823(LOC109015464),gene1840(LOC109016809),gene23589(LOC109021778),gene29580(LOC108985094),gene30232(LOC108985823),gene34571(LOC108990624),gene38254(LOC108994825),gene39077(LOC108995609),gene39805(LOC108996248),gene7495(LOC1090…
CC	GO:0016592	mediator complex	6	39	0.00697	0.114822	gene13833(LOC109011046),gene34586(LOC108990616),gene365(LOC108996363),gene41397(LOC108998180),gene42580(LOC108999470),gene5193(LOC109001476)
CC	GO:0031981	nuclear lumen	19	231	0.0072	0.117375	gene10226(LOC109007051),gene10379(LOC109007207),gene12008(LOC109009020),gene13833(LOC109011046),gene15863(LOC109013258),gene1922(LOC109017786),gene30542(LOC108986152),gene32086(LOC108987855),gene34586(LOC108990616),gene365(LOC108996363),gene37580(LOC108993961),gene39160(LOC108995720),gene39413(LOC108995992),gene41397(LOC108998180),gene42580(LOC108999470),gene5193(LOC109001476),gene5607(LOC1090019…
MF	GO:0017076	purine nucleotide binding	187	3659	0.00958	0.154564	gene10028(LOC109006827),gene10030(LOC109006828),gene10316(LOC109007139),gene10324(LOC109007138),gene10670(LOC109007553),gene10796(LOC109007672),gene10830(LOC109007722),gene11028(LOC109007930),gene11131(LOC109008041),gene11769(LOC109008759),gene11857(LOC109008882),gene11956(LOC109008966),gene11996(LOC109009010),gene12008(LOC109009020),gene12044(LOC109009059),gene1213(LOC109009563),gene12946(LOC109…
BP	GO:0009755	hormone-mediated signaling pathway	11	129	0.01036	0.156782	gene15107(LOC109012447),gene17996(LOC109015654),gene2521(LOC108981601),gene29183(LOC108984657),gene34109(LOC108990113),gene41246(LOC108997964),gene5068(LOC109001351),gene5559(LOC109001894),gene6147(LOC109002550),gene7734(LOC109004302),gene7735(LOC109004303)
BP	GO:0032870	cellular response to hormone stimulus	11	129	0.01036	0.156782	gene15107(LOC109012447),gene17996(LOC109015654),gene2521(LOC108981601),gene29183(LOC108984657),gene34109(LOC108990113),gene41246(LOC108997964),gene5068(LOC109001351),gene5559(LOC109001894),gene6147(LOC109002550),gene7734(LOC109004302),gene7735(LOC109004303)
BP	GO:0071495	cellular response to endogenous stimulus	11	129	0.01036	0.156782	gene15107(LOC109012447),gene17996(LOC109015654),gene2521(LOC108981601),gene29183(LOC108984657),gene34109(LOC108990113),gene41246(LOC108997964),gene5068(LOC109001351),gene5559(LOC109001894),gene6147(LOC109002550),gene7734(LOC109004302),gene7735(LOC109004303)
CC	GO:0031011	Ino80 complex	4	20	0.01055	0.156782	gene10379(LOC109007207),gene12008(LOC109009020),gene30542(LOC108986152),gene37580(LOC108993961)
CC	GO:0033202	DNA helicase complex	4	20	0.01055	0.156782	gene10379(LOC109007207),gene12008(LOC109009020),gene30542(LOC108986152),gene37580(LOC108993961)
CC	GO:0097346	INO80-type complex	4	20	0.01055	0.156782	gene10379(LOC109007207),gene12008(LOC109009020),gene30542(LOC108986152),gene37580(LOC108993961)
MF	GO:0038199	ethylene receptor activity	2	4	0.01079	0.156782	gene25115(LOC108980141),gene28152(LOC108983523)
MF	GO:0051740	ethylene binding	2	4	0.01079	0.156782	gene25115(LOC108980141),gene28152(LOC108983523)
MF	GO:0072328	alkene binding	2	4	0.01079	0.156782	gene25115(LOC108980141),gene28152(LOC108983523)
MF	GO:0003700	DNA binding transcription factor activity	43	684	0.01095	0.156782	gene12074(LOC109009102),gene1378(LOC109010633),gene14168(LOC109011411),gene14714(LOC109012022),gene1481(LOC109012693),gene15010(LOC109012354),gene15558(LOC109012890),gene15906(LOC109013328),gene16252(LOC109013700),gene1985(LOC109018727),gene22089(LOC109020137),gene2270(LOC109022208),gene25279(LOC108980328),gene26063(LOC108981197),gene26563(LOC108981744),gene26609(LOC108981804),gene2941(LOC1089866…
BP	GO:0050896	response to stimulus	66	1315	0.01104	0.156782	gene10324(LOC109007138),gene11887(LOC109008905),gene11996(LOC109009010),gene12044(LOC109009059),gene12452(LOC109009532),gene12946(LOC109010059),gene13166(LOC109010308),gene14387(LOC109011645),gene15107(LOC109012447),gene158(LOC109011494),gene1745(LOC109015678),gene17904(LOC109015552),gene17996(LOC109015654),gene19951(LOC109017785),gene20053(LOC109017901),gene20172(LOC109018032),gene22219(LOC10902…
CC	GO:0000123	histone acetyltransferase complex	5	31	0.01104	0.156782	gene12008(LOC109009020),gene39413(LOC108995992),gene5607(LOC109001957),gene6706(LOC109003172),gene8319(LOC109004967)
BP	GO:0070887	cellular response to chemical stimulus	13	166	0.01109	0.156782	gene12452(LOC109009532),gene15107(LOC109012447),gene17996(LOC109015654),gene2521(LOC108981601),gene29183(LOC108984657),gene3258(LOC108990108),gene34109(LOC108990113),gene41246(LOC108997964),gene5068(LOC109001351),gene5559(LOC109001894),gene6147(LOC109002550),gene7734(LOC109004302),gene7735(LOC109004303)
CC	GO:0009360	DNA polymerase III complex	2	4	0.01112	0.156782	gene15340(LOC109012681),gene207(LOC109018644)
MF	GO:0032555	purine ribonucleotide binding	186	3653	0.0113	0.157331	gene10028(LOC109006827),gene10030(LOC109006828),gene10316(LOC109007139),gene10324(LOC109007138),gene10670(LOC109007553),gene10796(LOC109007672),gene10830(LOC109007722),gene11028(LOC109007930),gene11131(LOC109008041),gene11769(LOC109008759),gene11857(LOC109008882),gene11956(LOC109008966),gene11996(LOC109009010),gene12008(LOC109009020),gene12044(LOC109009059),gene1213(LOC109009563),gene12946(LOC109…
BP	GO:0009987	cellular process	287	7004	0.01136	0.157331	gene1011(LOC109007229),gene10226(LOC109007051),gene10324(LOC109007138),gene10379(LOC109007207),gene10423(LOC109007255),gene10629(LOC109007516),gene10684(LOC109007567),gene11035(LOC109007939),gene11360(LOC109008298),gene11604(LOC109008574),gene1165(LOC109008850),gene11887(LOC109008905),gene11994(LOC109009009),gene11996(LOC109009010),gene12044(LOC109009059),gene12452(LOC109009532),gene12517(LOC1090…
MF	GO:0003680	AT DNA binding	6	44	0.01171	0.160756	gene10823(LOC109007714),gene1326(LOC109010984),gene16252(LOC109013700),gene16920(LOC109014458),gene37274(LOC108993630),gene4474(LOC109000652)
BP	GO:0000902	cell morphogenesis	3	13	0.01191	0.16208	gene20483(LOC109018374),gene37801(LOC108994210),gene5417(LOC109001734)
BP	GO:0071310	cellular response to organic substance	11	132	0.01219	0.16446	gene15107(LOC109012447),gene17996(LOC109015654),gene2521(LOC108981601),gene29183(LOC108984657),gene34109(LOC108990113),gene41246(LOC108997964),gene5068(LOC109001351),gene5559(LOC109001894),gene6147(LOC109002550),gene7734(LOC109004302),gene7735(LOC109004303)
CC	GO:0000790	nuclear chromatin	4	21	0.01259	0.166978	gene10379(LOC109007207),gene12008(LOC109009020),gene30542(LOC108986152),gene37580(LOC108993961)
CC	GO:0070603	SWI/SNF superfamily-type complex	4	21	0.01259	0.166978	gene10379(LOC109007207),gene12008(LOC109009020),gene30542(LOC108986152),gene37580(LOC108993961)
MF	GO:0032553	ribonucleotide binding	187	3686	0.01272	0.167194	gene10028(LOC109006827),gene10030(LOC109006828),gene10316(LOC109007139),gene10324(LOC109007138),gene10670(LOC109007553),gene10796(LOC109007672),gene10830(LOC109007722),gene11028(LOC109007930),gene11131(LOC109008041),gene11769(LOC109008759),gene11857(LOC109008882),gene11956(LOC109008966),gene11996(LOC109009010),gene12008(LOC109009020),gene12044(LOC109009059),gene1213(LOC109009563),gene12946(LOC109…
BP	GO:0006325	chromatin organization	8	82	0.01282	0.167194	gene10379(LOC109007207),gene13400(LOC109010563),gene15192(LOC109012509),gene25849(LOC108980968),gene30542(LOC108986152),gene37722(LOC108994123),gene39413(LOC108995992),gene6706(LOC109003172)
BP	GO:0042126	nitrate metabolic process	2	5	0.0135	0.171768	gene28845(LOC108984278),gene9665(LOC109006417)
BP	GO:0042128	nitrate assimilation	2	5	0.0135	0.171768	gene28845(LOC108984278),gene9665(LOC109006417)
BP	GO:2001057	reactive nitrogen species metabolic process	2	5	0.0135	0.171768	gene28845(LOC108984278),gene9665(LOC109006417)
BP	GO:0010167	response to nitrate	4	25	0.01406	0.172029	gene12452(LOC109009532),gene28845(LOC108984278),gene31053(LOC108986715),gene3258(LOC108990108)
MF	GO:0000155	phosphorelay sensor kinase activity	4	22	0.01413	0.172029	gene25115(LOC108980141),gene25482(LOC108980541),gene28152(LOC108983523),gene6728(LOC109003197)
MF	GO:0004673	protein histidine kinase activity	4	22	0.01413	0.172029	gene25115(LOC108980141),gene25482(LOC108980541),gene28152(LOC108983523),gene6728(LOC109003197)
MF	GO:0016775	phosphotransferase activity, nitrogenous group as acceptor	4	22	0.01413	0.172029	gene25115(LOC108980141),gene25482(LOC108980541),gene28152(LOC108983523),gene6728(LOC109003197)
BP	GO:0019725	cellular homeostasis	15	209	0.01416	0.172029	gene10423(LOC109007255),gene15238(LOC109012592),gene15239(LOC109012591),gene16126(LOC109013543),gene17780(LOC109015418),gene26044(LOC108981179),gene29299(LOC108984786),gene30232(LOC108985823),gene33989(LOC108990000),gene34571(LOC108990624),gene38254(LOC108994825),gene7306(LOC109003824),gene749(LOC109004008),gene8521(LOC109005161),gene9344(LOC109006066)
CC	GO:0000124	SAGA complex	3	12	0.01418	0.172029	gene5607(LOC109001957),gene6706(LOC109003172),gene8319(LOC109004967)
CC	GO:0031974	membrane-enclosed lumen	20	265	0.01452	0.17215	gene10226(LOC109007051),gene10379(LOC109007207),gene12008(LOC109009020),gene13833(LOC109011046),gene15863(LOC109013258),gene1922(LOC109017786),gene30542(LOC108986152),gene32086(LOC108987855),gene34586(LOC108990616),gene365(LOC108996363),gene37580(LOC108993961),gene39160(LOC108995720),gene39413(LOC108995992),gene41397(LOC108998180),gene42580(LOC108999470),gene5193(LOC109001476),gene5607(LOC1090019…
CC	GO:0043233	organelle lumen	20	265	0.01452	0.17215	gene10226(LOC109007051),gene10379(LOC109007207),gene12008(LOC109009020),gene13833(LOC109011046),gene15863(LOC109013258),gene1922(LOC109017786),gene30542(LOC108986152),gene32086(LOC108987855),gene34586(LOC108990616),gene365(LOC108996363),gene37580(LOC108993961),gene39160(LOC108995720),gene39413(LOC108995992),gene41397(LOC108998180),gene42580(LOC108999470),gene5193(LOC109001476),gene5607(LOC1090019…
CC	GO:0070013	intracellular organelle lumen	20	265	0.01452	0.17215	gene10226(LOC109007051),gene10379(LOC109007207),gene12008(LOC109009020),gene13833(LOC109011046),gene15863(LOC109013258),gene1922(LOC109017786),gene30542(LOC108986152),gene32086(LOC108987855),gene34586(LOC108990616),gene365(LOC108996363),gene37580(LOC108993961),gene39160(LOC108995720),gene39413(LOC108995992),gene41397(LOC108998180),gene42580(LOC108999470),gene5193(LOC109001476),gene5607(LOC1090019…
BP	GO:0032989	cellular component morphogenesis	3	14	0.01473	0.173327	gene20483(LOC109018374),gene37801(LOC108994210),gene5417(LOC109001734)
CC	GO:1904949	ATPase complex	4	22	0.01485	0.173435	gene10379(LOC109007207),gene12008(LOC109009020),gene30542(LOC108986152),gene37580(LOC108993961)
BP	GO:0019222	regulation of metabolic process	71	1461	0.01706	0.19777	gene10629(LOC109007516),gene11604(LOC109008574),gene12586(LOC109009675),gene13088(LOC109010217),gene1312(LOC109010833),gene13150(LOC109010296),gene13833(LOC109011046),gene13984(LOC109011212),gene1509(LOC109012878),gene15107(LOC109012447),gene16765(LOC109014288),gene1710(LOC109015351),gene17996(LOC109015654),gene1877(LOC109017138),gene20789(LOC109018710),gene21120(LOC109019068),gene22274(LOC109020…
MF	GO:0097367	carbohydrate derivative binding	188	3741	0.01777	0.198677	gene10028(LOC109006827),gene10030(LOC109006828),gene10316(LOC109007139),gene10324(LOC109007138),gene10670(LOC109007553),gene10796(LOC109007672),gene10830(LOC109007722),gene11028(LOC109007930),gene11131(LOC109008041),gene11769(LOC109008759),gene11857(LOC109008882),gene11956(LOC109008966),gene11996(LOC109009010),gene12008(LOC109009020),gene12044(LOC109009059),gene1213(LOC109009563),gene12946(LOC109…
BP	GO:0032886	regulation of microtubule-based process	3	15	0.0179	0.198677	gene1312(LOC109010833),gene30972(LOC108986631),gene32960(LOC108988840)
BP	GO:0040007	growth	3	15	0.0179	0.198677	gene20483(LOC109018374),gene37801(LOC108994210),gene5417(LOC109001734)
BP	GO:0040008	regulation of growth	3	15	0.0179	0.198677	gene20483(LOC109018374),gene37801(LOC108994210),gene5417(LOC109001734)
BP	GO:0048589	developmental growth	3	15	0.0179	0.198677	gene20483(LOC109018374),gene37801(LOC108994210),gene5417(LOC109001734)
BP	GO:0048638	regulation of developmental growth	3	15	0.0179	0.198677	gene20483(LOC109018374),gene37801(LOC108994210),gene5417(LOC109001734)
BP	GO:0060255	regulation of macromolecule metabolic process	70	1446	0.01936	0.213369	gene10629(LOC109007516),gene11604(LOC109008574),gene12586(LOC109009675),gene13088(LOC109010217),gene1312(LOC109010833),gene13150(LOC109010296),gene13984(LOC109011212),gene1509(LOC109012878),gene15107(LOC109012447),gene16765(LOC109014288),gene1710(LOC109015351),gene17996(LOC109015654),gene1877(LOC109017138),gene20789(LOC109018710),gene21120(LOC109019068),gene22274(LOC109020336),gene22622(LOC109020…
BP	GO:0009240	isopentenyl diphosphate biosynthetic process	2	6	0.01974	0.214535	gene22112(LOC109020162),gene29939(LOC108985489)
BP	GO:0046490	isopentenyl diphosphate metabolic process	2	6	0.01974	0.214535	gene22112(LOC109020162),gene29939(LOC108985489)
BP	GO:0010274	hydrotropism	3	16	0.02142	0.231188	gene13166(LOC109010308),gene19951(LOC109017785),gene3868(LOC108997274)
MF	GO:0000166	nucleotide binding	198	3980	0.02178	0.231876	gene10028(LOC109006827),gene10030(LOC109006828),gene10316(LOC109007139),gene10324(LOC109007138),gene10670(LOC109007553),gene10796(LOC109007672),gene10830(LOC109007722),gene11028(LOC109007930),gene11131(LOC109008041),gene11769(LOC109008759),gene11857(LOC109008882),gene11956(LOC109008966),gene11996(LOC109009010),gene12008(LOC109009020),gene12044(LOC109009059),gene1213(LOC109009563),gene12946(LOC109…
MF	GO:1901265	nucleoside phosphate binding	198	3980	0.02178	0.231876	gene10028(LOC109006827),gene10030(LOC109006828),gene10316(LOC109007139),gene10324(LOC109007138),gene10670(LOC109007553),gene10796(LOC109007672),gene10830(LOC109007722),gene11028(LOC109007930),gene11131(LOC109008041),gene11769(LOC109008759),gene11857(LOC109008882),gene11956(LOC109008966),gene11996(LOC109009010),gene12008(LOC109009020),gene12044(LOC109009059),gene1213(LOC109009563),gene12946(LOC109…
BP	GO:0031399	regulation of protein modification process	5	43	0.02322	0.245536	gene11604(LOC109008574),gene1312(LOC109010833),gene30972(LOC108986631),gene32960(LOC108988840),gene34783(LOC108990871)
BP	GO:0032446	protein modification by small protein conjugation	4	29	0.02344	0.246199	gene11604(LOC109008574),gene12528(LOC109009607),gene29947(LOC108985493),gene34783(LOC108990871)
MF	GO:0003978	UDP-glucose 4-epimerase activity	2	6	0.02545	0.260097	gene21654(LOC109019638),gene26478(LOC108981660)
MF	GO:0009001	serine O-acetyltransferase activity	2	6	0.02545	0.260097	gene11035(LOC109007939),gene16619(LOC109014129)
MF	GO:0016412	serine O-acyltransferase activity	2	6	0.02545	0.260097	gene11035(LOC109007939),gene16619(LOC109014129)
BP	GO:0032787	monocarboxylic acid metabolic process	14	206	0.02651	0.260097	gene14026(LOC109011250),gene15121(LOC109012459),gene15126(LOC109012462),gene2017(LOC109018931),gene22112(LOC109020162),gene23106(LOC109021248),gene25278(LOC108980321),gene26044(LOC108981179),gene30916(LOC108986581),gene32966(LOC108988873),gene36442(LOC108992677),gene40454(LOC108997102),gene5481(LOC109001802),gene7571(LOC109004120)
BP	GO:0009699	phenylpropanoid biosynthetic process	2	7	0.02694	0.260097	gene23106(LOC109021248),gene40454(LOC108997102)
BP	GO:0009800	cinnamic acid biosynthetic process	2	7	0.02694	0.260097	gene23106(LOC109021248),gene40454(LOC108997102)
BP	GO:0009803	cinnamic acid metabolic process	2	7	0.02694	0.260097	gene23106(LOC109021248),gene40454(LOC108997102)
BP	GO:0031398	positive regulation of protein ubiquitination	2	7	0.02694	0.260097	gene11604(LOC109008574),gene34783(LOC108990871)
BP	GO:0048366	leaf development	2	7	0.02694	0.260097	gene32697(LOC108988543),gene6069(LOC109002462)
BP	GO:0051443	positive regulation of ubiquitin-protein transferase activity	2	7	0.02694	0.260097	gene11604(LOC109008574),gene34783(LOC108990871)
BP	GO:0071941	nitrogen cycle metabolic process	2	7	0.02694	0.260097	gene28845(LOC108984278),gene9665(LOC109006417)
BP	GO:1903322	positive regulation of protein modification by small protein conjugation or removal	2	7	0.02694	0.260097	gene11604(LOC109008574),gene34783(LOC108990871)
BP	GO:1904668	positive regulation of ubiquitin protein ligase activity	2	7	0.02694	0.260097	gene11604(LOC109008574),gene34783(LOC108990871)
BP	GO:0006644	phospholipid metabolic process	10	130	0.02709	0.260097	gene11887(LOC109008905),gene14970(LOC109012297),gene22112(LOC109020162),gene22445(LOC109020525),gene25677(LOC108980768),gene25894(LOC108981014),gene29939(LOC108985489),gene35489(LOC108991705),gene3567(LOC108993678),gene4078(LOC108999392)
BP	GO:0042221	response to chemical	18	288	0.02764	0.26376	gene12452(LOC109009532),gene15107(LOC109012447),gene1745(LOC109015678),gene17996(LOC109015654),gene2521(LOC108981601),gene28845(LOC108984278),gene29183(LOC108984657),gene31053(LOC108986715),gene3258(LOC108990108),gene34109(LOC108990113),gene36091(LOC108992269),gene41246(LOC108997964),gene5068(LOC109001351),gene5559(LOC109001894),gene6147(LOC109002550),gene7734(LOC109004302),gene7735(LOC109004303)…
BP	GO:0005985	sucrose metabolic process	3	18	0.02951	0.278212	gene18310(LOC109015998),gene20003(LOC109017846),gene37760(LOC108994212)
BP	GO:0080134	regulation of response to stress	3	18	0.02951	0.278212	gene37333(LOC108993703),gene4683(LOC109000913),gene6152(LOC109002555)
MF	GO:0019207	kinase regulator activity	4	28	0.0322	0.299825	gene1856(LOC109016960),gene27634(LOC108982937),gene32591(LOC108988436),gene6561(LOC109003015)
BP	GO:1901698	response to nitrogen compound	4	32	0.03246	0.299825	gene12452(LOC109009532),gene28845(LOC108984278),gene31053(LOC108986715),gene3258(LOC108990108)
BP	GO:0009653	anatomical structure morphogenesis	3	19	0.03407	0.299825	gene20483(LOC109018374),gene37801(LOC108994210),gene5417(LOC109001734)
MF	GO:0016413	O-acetyltransferase activity	2	7	0.03461	0.299825	gene11035(LOC109007939),gene16619(LOC109014129)
MF	GO:0045548	phenylalanine ammonia-lyase activity	2	7	0.03461	0.299825	gene23106(LOC109021248),gene40454(LOC108997102)
MF	GO:0055106	ubiquitin-protein transferase regulator activity	2	7	0.03461	0.299825	gene11604(LOC109008574),gene34783(LOC108990871)
MF	GO:0097027	ubiquitin-protein transferase activator activity	2	7	0.03461	0.299825	gene11604(LOC109008574),gene34783(LOC108990871)
BP	GO:0016310	phosphorylation	7	81	0.03485	0.299825	gene11887(LOC109008905),gene1312(LOC109010833),gene14026(LOC109011250),gene15126(LOC109012462),gene26044(LOC108981179),gene30972(LOC108986631),gene32960(LOC108988840)
BP	GO:0000245	spliceosomal complex assembly	2	8	0.03502	0.299825	gene16568(LOC109014074),gene42893(LOC108999810)
BP	GO:0006473	protein acetylation	2	8	0.03502	0.299825	gene39104(LOC108995653),gene39413(LOC108995992)
BP	GO:0048827	phyllome development	2	8	0.03502	0.299825	gene32697(LOC108988543),gene6069(LOC109002462)
BP	GO:0048869	cellular developmental process	4	33	0.03586	0.299825	gene20483(LOC109018374),gene37801(LOC108994210),gene5417(LOC109001734),gene7162(LOC109003667)
CC	GO:0005819	spindle	3	17	0.03719	0.299825	gene1312(LOC109010833),gene30972(LOC108986631),gene32960(LOC108988840)
BP	GO:0006420	arginyl-tRNA aminoacylation	1	1	0.03823	0.299825	gene6403(LOC109002835)
BP	GO:0006474	N-terminal protein amino acid acetylation	1	1	0.03823	0.299825	gene39104(LOC108995653)
BP	GO:0017196	N-terminal peptidyl-methionine acetylation	1	1	0.03823	0.299825	gene39104(LOC108995653)
BP	GO:0018206	peptidyl-methionine modification	1	1	0.03823	0.299825	gene39104(LOC108995653)
BP	GO:0030301	cholesterol transport	1	1	0.03823	0.299825	gene15080(LOC109012424)
BP	GO:0032367	intracellular cholesterol transport	1	1	0.03823	0.299825	gene15080(LOC109012424)
BP	GO:0070481	nuclear-transcribed mRNA catabolic process, non-stop decay	1	1	0.03823	0.299825	gene27377(LOC108982647)
BP	GO:0070966	nuclear-transcribed mRNA catabolic process, no-go decay	1	1	0.03823	0.299825	gene27377(LOC108982647)
BP	GO:0071025	RNA surveillance	1	1	0.03823	0.299825	gene27377(LOC108982647)
BP	GO:1900150	regulation of defense response to fungus	1	1	0.03823	0.299825	gene4683(LOC109000913)
BP	GO:0001932	regulation of protein phosphorylation	3	20	0.03898	0.299825	gene1312(LOC109010833),gene30972(LOC108986631),gene32960(LOC108988840)
BP	GO:0006468	protein phosphorylation	3	20	0.03898	0.299825	gene1312(LOC109010833),gene30972(LOC108986631),gene32960(LOC108988840)
BP	GO:0006558	L-phenylalanine metabolic process	3	20	0.03898	0.299825	gene23106(LOC109021248),gene33681(LOC108989657),gene40454(LOC108997102)
BP	GO:0016126	sterol biosynthetic process	3	20	0.03898	0.299825	gene24076(LOC109022319),gene29939(LOC108985489),gene32107(LOC108987866)
BP	GO:0045859	regulation of protein kinase activity	3	20	0.03898	0.299825	gene1312(LOC109010833),gene30972(LOC108986631),gene32960(LOC108988840)
BP	GO:0051493	regulation of cytoskeleton organization	3	20	0.03898	0.299825	gene1312(LOC109010833),gene30972(LOC108986631),gene32960(LOC108988840)
BP	GO:1902221	erythrose 4-phosphate/phosphoenolpyruvate family amino acid metabolic process	3	20	0.03898	0.299825	gene23106(LOC109021248),gene33681(LOC108989657),gene40454(LOC108997102)
BP	GO:0006402	mRNA catabolic process	4	34	0.03946	0.299825	gene27377(LOC108982647),gene28899(LOC108984351),gene33611(LOC108989565),gene37224(LOC108993574)
MF	GO:0019210	kinase inhibitor activity	3	18	0.04158	0.299825	gene27634(LOC108982937),gene32591(LOC108988436),gene6561(LOC109003015)
BP	GO:0009719	response to endogenous stimulus	14	220	0.04268	0.299825	gene15107(LOC109012447),gene1745(LOC109015678),gene17996(LOC109015654),gene2521(LOC108981601),gene29183(LOC108984657),gene34109(LOC108990113),gene36091(LOC108992269),gene41246(LOC108997964),gene5068(LOC109001351),gene5559(LOC109001894),gene6147(LOC109002550),gene7734(LOC109004302),gene7735(LOC109004303),gene8329(LOC109004936)
BP	GO:0009725	response to hormone	14	220	0.04268	0.299825	gene15107(LOC109012447),gene1745(LOC109015678),gene17996(LOC109015654),gene2521(LOC108981601),gene29183(LOC108984657),gene34109(LOC108990113),gene36091(LOC108992269),gene41246(LOC108997964),gene5068(LOC109001351),gene5559(LOC109001894),gene6147(LOC109002550),gene7734(LOC109004302),gene7735(LOC109004303),gene8329(LOC109004936)
CC	GO:0070461	SAGA-type complex	3	18	0.0432	0.299825	gene5607(LOC109001957),gene6706(LOC109003172),gene8319(LOC109004967)
MF	GO:0043565	sequence-specific DNA binding	26	416	0.04348	0.299825	gene10823(LOC109007714),gene12586(LOC109009675),gene1326(LOC109010984),gene1378(LOC109010633),gene16252(LOC109013700),gene16765(LOC109014288),gene16920(LOC109014458),gene1985(LOC109018727),gene20789(LOC109018710),gene25279(LOC108980328),gene26563(LOC108981744),gene26609(LOC108981804),gene27026(LOC108982262),gene30233(LOC108985814),gene32697(LOC108988543),gene33984(LOC108989953),gene36815(LOC10899…
MF	GO:0000823	inositol-1,4,5-trisphosphate 6-kinase activity	1	1	0.0437	0.299825	gene42290(LOC108999223)
MF	GO:0003720	telomerase activity	1	1	0.0437	0.299825	gene5241(LOC109001539)
MF	GO:0003721	telomerase RNA reverse transcriptase activity	1	1	0.0437	0.299825	gene5241(LOC109001539)
MF	GO:0003886	DNA (cytosine-5-)-methyltransferase activity	1	1	0.0437	0.299825	gene35432(LOC108991565)
MF	GO:0003964	RNA-directed DNA polymerase activity	1	1	0.0437	0.299825	gene5241(LOC109001539)
MF	GO:0003972	RNA ligase (ATP) activity	1	1	0.0437	0.299825	gene33693(LOC108989641)
MF	GO:0004316	3-oxoacyl-[acyl-carrier-protein] reductase (NADPH) activity	1	1	0.0437	0.299825	gene30916(LOC108986581)
MF	GO:0004814	arginine-tRNA ligase activity	1	1	0.0437	0.299825	gene6403(LOC109002835)
MF	GO:0008452	RNA ligase activity	1	1	0.0437	0.299825	gene33693(LOC108989641)
MF	GO:0008915	lipid-A-disaccharide synthase activity	1	1	0.0437	0.299825	gene22445(LOC109020525)
MF	GO:0009008	DNA-methyltransferase activity	1	1	0.0437	0.299825	gene35432(LOC108991565)
MF	GO:0032422	purine-rich negative regulatory element binding	1	1	0.0437	0.299825	gene729(LOC109003780)
MF	GO:0034450	ubiquitin-ubiquitin ligase activity	1	1	0.0437	0.299825	gene31638(LOC108987398)
MF	GO:0035598	N6-threonylcarbomyladenosine methylthiotransferase activity	1	1	0.0437	0.299825	gene4734(LOC109000976)
MF	GO:0047326	inositol tetrakisphosphate 5-kinase activity	1	1	0.0437	0.299825	gene42290(LOC108999223)
MF	GO:0102732	myo-inositol-1,2,3,4,6-heptakisphosphate 5-kinase activity	1	1	0.0437	0.299825	gene42290(LOC108999223)
BP	GO:0002831	regulation of response to biotic stimulus	2	9	0.04391	0.299825	gene37333(LOC108993703),gene4683(LOC109000913)
BP	GO:0031396	regulation of protein ubiquitination	2	9	0.04391	0.299825	gene11604(LOC109008574),gene34783(LOC108990871)
BP	GO:0032101	regulation of response to external stimulus	2	9	0.04391	0.299825	gene37333(LOC108993703),gene4683(LOC109000913)
BP	GO:0043900	regulation of multi-organism process	2	9	0.04391	0.299825	gene37333(LOC108993703),gene4683(LOC109000913)
BP	GO:0051438	regulation of ubiquitin-protein transferase activity	2	9	0.04391	0.299825	gene11604(LOC109008574),gene34783(LOC108990871)
BP	GO:1903320	regulation of protein modification by small protein conjugation or removal	2	9	0.04391	0.299825	gene11604(LOC109008574),gene34783(LOC108990871)
BP	GO:1904666	regulation of ubiquitin protein ligase activity	2	9	0.04391	0.299825	gene11604(LOC109008574),gene34783(LOC108990871)
BP	GO:0016125	sterol metabolic process	3	21	0.04423	0.299825	gene24076(LOC109022319),gene29939(LOC108985489),gene32107(LOC108987866)
BP	GO:0042325	regulation of phosphorylation	3	21	0.04423	0.299825	gene1312(LOC109010833),gene30972(LOC108986631),gene32960(LOC108988840)
BP	GO:0043549	regulation of kinase activity	3	21	0.04423	0.299825	gene1312(LOC109010833),gene30972(LOC108986631),gene32960(LOC108988840)
CC	GO:0005802	trans-Golgi network	1	1	0.04439	0.299825	gene15080(LOC109012424)
CC	GO:0009341	beta-galactosidase complex	1	1	0.04439	0.299825	gene14990(LOC109012316)
MF	GO:0004506	squalene monooxygenase activity	2	8	0.04483	0.299825	gene24076(LOC109022319),gene32107(LOC108987866)
MF	GO:0050308	sugar-phosphatase activity	2	8	0.04483	0.299825	gene18310(LOC109015998),gene20003(LOC109017846)
MF	GO:0050664	oxidoreductase activity, acting on NAD(P)H, oxygen as acceptor	2	8	0.04483	0.299825	gene15384(LOC109012719),gene35005(LOC108991095)
MF	GO:0070569	uridylyltransferase activity	2	8	0.04483	0.299825	gene29231(LOC108984710),gene8215(LOC109004826)
MF	GO:0019888	protein phosphatase regulator activity	5	45	0.04554	0.302125	gene14387(LOC109011645),gene23667(LOC109021868),gene37018(LOC108993304),gene40528(LOC108997175),gene549(LOC109001744)
BP	GO:0031323	regulation of cellular metabolic process	64	1366	0.04556	0.302125	gene10629(LOC109007516),gene11604(LOC109008574),gene12586(LOC109009675),gene13088(LOC109010217),gene1312(LOC109010833),gene13150(LOC109010296),gene13833(LOC109011046),gene13984(LOC109011212),gene1509(LOC109012878),gene15107(LOC109012447),gene16765(LOC109014288),gene17996(LOC109015654),gene1877(LOC109017138),gene20789(LOC109018710),gene21120(LOC109019068),gene22274(LOC109020336),gene22622(LOC10902…
BP	GO:0050790	regulation of catalytic activity	5	52	0.04759	0.314255	gene11604(LOC109008574),gene1312(LOC109010833),gene30972(LOC108986631),gene32960(LOC108988840),gene34783(LOC108990871)
CC	GO:0000785	chromatin	7	75	0.0483	0.316798	gene10379(LOC109007207),gene12008(LOC109009020),gene25849(LOC108980968),gene30542(LOC108986152),gene37580(LOC108993961),gene37722(LOC108994123),gene6204(LOC109002625)
BP	GO:0070647	protein modification by small protein conjugation or removal	7	87	0.04838	0.316798	gene11604(LOC109008574),gene12517(LOC109009594),gene12528(LOC109009607),gene29947(LOC108985493),gene3096(LOC108988655),gene34783(LOC108990871),gene6706(LOC109003172)
CC	GO:0000159	protein phosphatase type 2A complex	3	19	0.04966	0.322118	gene14387(LOC109011645),gene37018(LOC108993304),gene549(LOC109001744)
BP	GO:0010468	regulation of gene expression	64	1373	0.04972	0.322118	gene10629(LOC109007516),gene12586(LOC109009675),gene13088(LOC109010217),gene13150(LOC109010296),gene13984(LOC109011212),gene1509(LOC109012878),gene15107(LOC109012447),gene16765(LOC109014288),gene1710(LOC109015351),gene17996(LOC109015654),gene1877(LOC109017138),gene20789(LOC109018710),gene21120(LOC109019068),gene22274(LOC109020336),gene22622(LOC109020715),gene2521(LOC108981601),gene25279(LOC108980…
BP	GO:0007051	spindle organization	3	22	0.04981	0.322118	gene1312(LOC109010833),gene30972(LOC108986631),gene32960(LOC108988840)
BP	GO:0048367	shoot system development	4	37	0.05146	0.331419	gene22089(LOC109020137),gene32697(LOC108988543),gene6069(LOC109002462),gene7162(LOC109003667)
MF	GO:0019208	phosphatase regulator activity	5	47	0.05331	0.3378	gene14387(LOC109011645),gene23667(LOC109021868),gene37018(LOC108993304),gene40528(LOC108997175),gene549(LOC109001744)
BP	GO:0016050	vesicle organization	2	10	0.05353	0.3378	gene28169(LOC108983514),gene4451(LOC109000658)
BP	GO:0031347	regulation of defense response	2	10	0.05353	0.3378	gene37333(LOC108993703),gene4683(LOC109000913)
BP	GO:0043543	protein acylation	2	10	0.05353	0.3378	gene39104(LOC108995653),gene39413(LOC108995992)
BP	GO:0044550	secondary metabolite biosynthetic process	2	10	0.05353	0.3378	gene23106(LOC109021248),gene40454(LOC108997102)
MF	GO:0000988	transcription factor activity, protein binding	7	78	0.05397	0.339209	gene311(LOC108988246),gene41397(LOC108998180),gene42580(LOC108999470),gene5193(LOC109001476),gene5607(LOC109001957),gene6706(LOC109003172),gene8319(LOC109004967)
BP	GO:0051171	regulation of nitrogen compound metabolic process	63	1357	0.05494	0.343924	gene10629(LOC109007516),gene11604(LOC109008574),gene12586(LOC109009675),gene13088(LOC109010217),gene1312(LOC109010833),gene13150(LOC109010296),gene13984(LOC109011212),gene1509(LOC109012878),gene15107(LOC109012447),gene16765(LOC109014288),gene17996(LOC109015654),gene1877(LOC109017138),gene20789(LOC109018710),gene21120(LOC109019068),gene22274(LOC109020336),gene22622(LOC109020715),gene2521(LOC108981…
MF	GO:0004345	glucose-6-phosphate dehydrogenase activity	2	9	0.056	0.349163	gene29916(LOC108985468),gene6752(LOC109003215)
BP	GO:0010629	negative regulation of gene expression	9	128	0.0564	0.349743	gene1710(LOC109015351),gene26682(LOC108981885),gene27377(LOC108982647),gene28899(LOC108984351),gene33523(LOC108989486),gene33611(LOC108989565),gene33706(LOC108989696),gene34660(LOC108990714),gene37224(LOC108993574)
MF	GO:0003690	double-stranded DNA binding	13	182	0.05654	0.349743	gene10823(LOC109007714),gene1326(LOC109010984),gene16252(LOC109013700),gene16920(LOC109014458),gene25279(LOC108980328),gene26554(LOC108981761),gene27026(LOC108982262),gene33935(LOC108989935),gene34522(LOC108990551),gene37274(LOC108993630),gene3958(LOC108998409),gene4474(LOC109000652),gene729(LOC109003780)
BP	GO:0080090	regulation of primary metabolic process	63	1360	0.05698	0.351078	gene10629(LOC109007516),gene11604(LOC109008574),gene12586(LOC109009675),gene13088(LOC109010217),gene1312(LOC109010833),gene13150(LOC109010296),gene13984(LOC109011212),gene1509(LOC109012878),gene15107(LOC109012447),gene16765(LOC109014288),gene17996(LOC109015654),gene1877(LOC109017138),gene20789(LOC109018710),gene21120(LOC109019068),gene22274(LOC109020336),gene22622(LOC109020715),gene2521(LOC108981…
CC	GO:0042575	DNA polymerase complex	2	9	0.05756	0.35326	gene15340(LOC109012681),gene207(LOC109018644)
BP	GO:0010033	response to organic substance	14	230	0.05785	0.353653	gene15107(LOC109012447),gene1745(LOC109015678),gene17996(LOC109015654),gene2521(LOC108981601),gene29183(LOC108984657),gene34109(LOC108990113),gene36091(LOC108992269),gene41246(LOC108997964),gene5068(LOC109001351),gene5559(LOC109001894),gene6147(LOC109002550),gene7734(LOC109004302),gene7735(LOC109004303),gene8329(LOC109004936)
BP	GO:1901360	organic cyclic compound metabolic process	122	2828	0.06014	0.366222	gene10629(LOC109007516),gene11994(LOC109009009),gene12586(LOC109009675),gene13088(LOC109010217),gene13150(LOC109010296),gene13833(LOC109011046),gene13984(LOC109011212),gene14026(LOC109011250),gene1470(LOC109012517),gene14876(LOC109012200),gene15027(LOC109012365),gene1509(LOC109012878),gene15107(LOC109012447),gene15126(LOC109012462),gene15340(LOC109012681),gene15610(LOC109013004),gene15863(LOC1090…
BP	GO:0065009	regulation of molecular function	5	56	0.06194	0.375721	gene11604(LOC109008574),gene1312(LOC109010833),gene30972(LOC108986631),gene32960(LOC108988840),gene34783(LOC108990871)
BP	GO:0072330	monocarboxylic acid biosynthetic process	9	131	0.06345	0.383395	gene15121(LOC109012459),gene23106(LOC109021248),gene25278(LOC108980321),gene30916(LOC108986581),gene32966(LOC108988873),gene36442(LOC108992677),gene40454(LOC108997102),gene5481(LOC109001802),gene7571(LOC109004120)
BP	GO:0042537	benzene-containing compound metabolic process	2	11	0.06381	0.384087	gene23106(LOC109021248),gene40454(LOC108997102)
BP	GO:0033043	regulation of organelle organization	4	40	0.06522	0.39107	gene1312(LOC109010833),gene30972(LOC108986631),gene32960(LOC108988840),gene4451(LOC109000658)
BP	GO:0042592	homeostatic process	15	256	0.06623	0.395149	gene10423(LOC109007255),gene15238(LOC109012592),gene15239(LOC109012591),gene16126(LOC109013543),gene17780(LOC109015418),gene26044(LOC108981179),gene29299(LOC108984786),gene30232(LOC108985823),gene33989(LOC108990000),gene34571(LOC108990624),gene38254(LOC108994825),gene7306(LOC109003824),gene749(LOC109004008),gene8521(LOC109005161),gene9344(LOC109006066)
BP	GO:0006725	cellular aromatic compound metabolic process	120	2790	0.06723	0.395149	gene10629(LOC109007516),gene11994(LOC109009009),gene12586(LOC109009675),gene13088(LOC109010217),gene13150(LOC109010296),gene13833(LOC109011046),gene13984(LOC109011212),gene14026(LOC109011250),gene1470(LOC109012517),gene14876(LOC109012200),gene15027(LOC109012365),gene1509(LOC109012878),gene15107(LOC109012447),gene15126(LOC109012462),gene15340(LOC109012681),gene15610(LOC109013004),gene15863(LOC1090…
MF	GO:1990837	sequence-specific double-stranded DNA binding	9	116	0.06771	0.395149	gene10823(LOC109007714),gene1326(LOC109010984),gene16252(LOC109013700),gene16920(LOC109014458),gene25279(LOC108980328),gene27026(LOC108982262),gene37274(LOC108993630),gene4474(LOC109000652),gene729(LOC109003780)
MF	GO:0010997	anaphase-promoting complex binding	2	10	0.06802	0.395149	gene11604(LOC109008574),gene34783(LOC108990871)
BP	GO:0010605	negative regulation of macromolecule metabolic process	9	133	0.06845	0.395149	gene1710(LOC109015351),gene26682(LOC108981885),gene27377(LOC108982647),gene28899(LOC108984351),gene33523(LOC108989486),gene33611(LOC108989565),gene33706(LOC108989696),gene34660(LOC108990714),gene37224(LOC108993574)
MF	GO:0070566	adenylyltransferase activity	3	22	0.06908	0.395149	gene13423(LOC109010590),gene33524(LOC108989481),gene8460(LOC109005096)
BP	GO:0006401	RNA catabolic process	4	41	0.07019	0.395149	gene27377(LOC108982647),gene28899(LOC108984351),gene33611(LOC108989565),gene37224(LOC108993574)
BP	GO:0010604	positive regulation of macromolecule metabolic process	8	114	0.07025	0.395149	gene11604(LOC109008574),gene1312(LOC109010833),gene25279(LOC108980328),gene27026(LOC108982262),gene30972(LOC108986631),gene32960(LOC108988840),gene34783(LOC108990871),gene6706(LOC109003172)
BP	GO:0051173	positive regulation of nitrogen compound metabolic process	8	114	0.07025	0.395149	gene11604(LOC109008574),gene1312(LOC109010833),gene25279(LOC108980328),gene27026(LOC108982262),gene30972(LOC108986631),gene32960(LOC108988840),gene34783(LOC108990871),gene6706(LOC109003172)
BP	GO:0009892	negative regulation of metabolic process	9	134	0.07104	0.395149	gene1710(LOC109015351),gene26682(LOC108981885),gene27377(LOC108982647),gene28899(LOC108984351),gene33523(LOC108989486),gene33611(LOC108989565),gene33706(LOC108989696),gene34660(LOC108990714),gene37224(LOC108993574)
CC	GO:0044428	nuclear part	23	376	0.07463	0.395149	gene10226(LOC109007051),gene10379(LOC109007207),gene12008(LOC109009020),gene12671(LOC109009761),gene13833(LOC109011046),gene15863(LOC109013258),gene16568(LOC109014074),gene1922(LOC109017786),gene21134(LOC109019085),gene30542(LOC108986152),gene311(LOC108988246),gene32086(LOC108987855),gene34586(LOC108990616),gene365(LOC108996363),gene37580(LOC108993961),gene39160(LOC108995720),gene39413(LOC1089959…
BP	GO:0006559	L-phenylalanine catabolic process	2	12	0.07469	0.395149	gene23106(LOC109021248),gene40454(LOC108997102)
BP	GO:0008356	asymmetric cell division	2	12	0.07469	0.395149	gene32697(LOC108988543),gene6069(LOC109002462)
BP	GO:0046470	phosphatidylcholine metabolic process	2	12	0.07469	0.395149	gene25677(LOC108980768),gene25894(LOC108981014)
BP	GO:1902222	erythrose 4-phosphate/phosphoenolpyruvate family amino acid catabolic process	2	12	0.07469	0.395149	gene23106(LOC109021248),gene40454(LOC108997102)
BP	GO:0006071	glycerol metabolic process	1	2	0.07499	0.395149	gene36790(LOC108993156)
BP	GO:0006429	leucyl-tRNA aminoacylation	1	2	0.07499	0.395149	gene33036(LOC108988877)
BP	GO:0006809	nitric oxide biosynthetic process	1	2	0.07499	0.395149	gene9665(LOC109006417)
BP	GO:0018195	peptidyl-arginine modification	1	2	0.07499	0.395149	gene29944(LOC108985498)
BP	GO:0018216	peptidyl-arginine methylation	1	2	0.07499	0.395149	gene29944(LOC108985498)
BP	GO:0019288	isopentenyl diphosphate biosynthetic process, methylerythritol 4-phosphate pathway	1	2	0.07499	0.395149	gene22112(LOC109020162)
BP	GO:0019400	alditol metabolic process	1	2	0.07499	0.395149	gene36790(LOC108993156)
BP	GO:0031338	regulation of vesicle fusion	1	2	0.07499	0.395149	gene4451(LOC109000658)
BP	GO:0034605	cellular response to heat	1	2	0.07499	0.395149	gene6152(LOC109002555)
BP	GO:0035246	peptidyl-arginine N-methylation	1	2	0.07499	0.395149	gene29944(LOC108985498)
BP	GO:0035493	SNARE complex assembly	1	2	0.07499	0.395149	gene4451(LOC109000658)
BP	GO:0035542	regulation of SNARE complex assembly	1	2	0.07499	0.395149	gene4451(LOC109000658)
BP	GO:0042144	vacuole fusion, non-autophagic	1	2	0.07499	0.395149	gene4451(LOC109000658)
BP	GO:0046209	nitric oxide metabolic process	1	2	0.07499	0.395149	gene9665(LOC109006417)
BP	GO:0050992	dimethylallyl diphosphate biosynthetic process	1	2	0.07499	0.395149	gene22112(LOC109020162)
BP	GO:0050993	dimethylallyl diphosphate metabolic process	1	2	0.07499	0.395149	gene22112(LOC109020162)
BP	GO:0060627	regulation of vesicle-mediated transport	1	2	0.07499	0.395149	gene4451(LOC109000658)
BP	GO:0072321	chaperone-mediated protein transport	1	2	0.07499	0.395149	gene8803(LOC109005473)
BP	GO:0097576	vacuole fusion	1	2	0.07499	0.395149	gene4451(LOC109000658)
BP	GO:1900034	regulation of cellular response to heat	1	2	0.07499	0.395149	gene6152(LOC109002555)
BP	GO:1903409	reactive oxygen species biosynthetic process	1	2	0.07499	0.395149	gene9665(LOC109006417)
BP	GO:0010564	regulation of cell cycle process	4	42	0.07535	0.395714	gene1312(LOC109010833),gene30972(LOC108986631),gene32960(LOC108988840),gene6236(LOC109002617)
MF	GO:0034061	DNA polymerase activity	3	23	0.07696	0.402817	gene15340(LOC109012681),gene207(LOC109018644),gene5241(LOC109001539)
MF	GO:0004872	receptor activity	7	85	0.07813	0.403035	gene14345(LOC109011612),gene24210(LOC108979147),gene24576(LOC108979550),gene25115(LOC108980141),gene25482(LOC108980541),gene28152(LOC108983523),gene6728(LOC109003197)
MF	GO:0060089	molecular transducer activity	7	85	0.07813	0.403035	gene14345(LOC109011612),gene24210(LOC108979147),gene24576(LOC108979550),gene25115(LOC108980141),gene25482(LOC108980541),gene28152(LOC108983523),gene6728(LOC109003197)
BP	GO:0009893	positive regulation of metabolic process	8	117	0.07909	0.403035	gene11604(LOC109008574),gene1312(LOC109010833),gene25279(LOC108980328),gene27026(LOC108982262),gene30972(LOC108986631),gene32960(LOC108988840),gene34783(LOC108990871),gene6706(LOC109003172)
BP	GO:0031325	positive regulation of cellular metabolic process	8	117	0.07909	0.403035	gene11604(LOC109008574),gene1312(LOC109010833),gene25279(LOC108980328),gene27026(LOC108982262),gene30972(LOC108986631),gene32960(LOC108988840),gene34783(LOC108990871),gene6706(LOC109003172)
MF	GO:0008289	lipid binding	12	174	0.07994	0.403035	gene12399(LOC109009482),gene13979(LOC109011208),gene13982(LOC109011210),gene16765(LOC109014288),gene24542(LOC108979516),gene26167(LOC108981315),gene26753(LOC108981958),gene30308(LOC108985912),gene34104(LOC108990117),gene36815(LOC108993026),gene39915(LOC108996578),gene7205(LOC109003688)
MF	GO:0051213	dioxygenase activity	9	120	0.07998	0.403035	gene12413(LOC109009417),gene13807(LOC109011018),gene20912(LOC109018846),gene22487(LOC109020570),gene32957(LOC108988844),gene37151(LOC108993447),gene37637(LOC108994097),gene39751(LOC108996198),gene9102(LOC109005831)
MF	GO:0004630	phospholipase D activity	2	11	0.08079	0.403035	gene25677(LOC108980768),gene25894(LOC108981014)
MF	GO:0016841	ammonia-lyase activity	2	11	0.08079	0.403035	gene23106(LOC109021248),gene40454(LOC108997102)
MF	GO:0070290	N-acylphosphatidylethanolamine-specific phospholipase D activity	2	11	0.08079	0.403035	gene25677(LOC108980768),gene25894(LOC108981014)
MF	GO:0036094	small molecule binding	200	4187	0.08111	0.403035	gene10028(LOC109006827),gene10030(LOC109006828),gene10316(LOC109007139),gene10324(LOC109007138),gene10670(LOC109007553),gene10796(LOC109007672),gene10830(LOC109007722),gene11028(LOC109007930),gene11131(LOC109008041),gene11769(LOC109008759),gene11857(LOC109008882),gene11956(LOC109008966),gene11996(LOC109009010),gene12008(LOC109009020),gene12044(LOC109009059),gene1213(LOC109009563),gene12946(LOC109…
BP	GO:0006820	anion transport	7	99	0.08436	0.403035	gene2516(LOC108981513),gene27570(LOC108982858),gene28845(LOC108984278),gene31053(LOC108986715),gene34981(LOC108991066),gene40625(LOC108997297),gene7758(LOC109004336)
BP	GO:0006790	sulfur compound metabolic process	9	139	0.0849	0.403035	gene11035(LOC109007939),gene13423(LOC109010590),gene15238(LOC109012592),gene15239(LOC109012591),gene16619(LOC109014129),gene29939(LOC108985489),gene33524(LOC108989481),gene7079(LOC109003573),gene8460(LOC109005096)
MF	GO:0008271	secondary active sulfate transmembrane transporter activity	3	24	0.08521	0.403035	gene15851(LOC109013249),gene33503(LOC108989445),gene40558(LOC108997223)
MF	GO:0015116	sulfate transmembrane transporter activity	3	24	0.08521	0.403035	gene15851(LOC109013249),gene33503(LOC108989445),gene40558(LOC108997223)
MF	GO:1901682	sulfur compound transmembrane transporter activity	3	24	0.08521	0.403035	gene15851(LOC109013249),gene33503(LOC108989445),gene40558(LOC108997223)
BP	GO:0006631	fatty acid metabolic process	8	119	0.08533	0.403035	gene15121(LOC109012459),gene2017(LOC109018931),gene25278(LOC108980321),gene30916(LOC108986581),gene32966(LOC108988873),gene36442(LOC108992677),gene5481(LOC109001802),gene7571(LOC109004120)
MF	GO:0004148	dihydrolipoyl dehydrogenase activity	1	2	0.0855	0.403035	gene38254(LOC108994825)
MF	GO:0004371	glycerone kinase activity	1	2	0.0855	0.403035	gene36790(LOC108993156)
MF	GO:0004400	histidinol-phosphate transaminase activity	1	2	0.0855	0.403035	gene27862(LOC108983187)
MF	GO:0004610	phosphoacetylglucosamine mutase activity	1	2	0.0855	0.403035	gene14876(LOC109012200)
MF	GO:0004802	transketolase activity	1	2	0.0855	0.403035	gene21081(LOC109019027)
MF	GO:0004823	leucine-tRNA ligase activity	1	2	0.0855	0.403035	gene33036(LOC108988877)
MF	GO:0005457	GDP-fucose transmembrane transporter activity	1	2	0.0855	0.403035	gene9540(LOC109006294)
MF	GO:0008909	isochorismate synthase activity	1	2	0.0855	0.403035	gene42368(LOC108999283)
MF	GO:0008940	nitrate reductase activity	1	2	0.0855	0.403035	gene9665(LOC109006417)
MF	GO:0016040	glutamate synthase (NADH) activity	1	2	0.0855	0.403035	gene15802(LOC109013214)
MF	GO:0016726	oxidoreductase activity, acting on CH or CH2 groups, NAD or NADP as acceptor	1	2	0.0855	0.403035	gene22112(LOC109020162)
MF	GO:0036080	purine nucleotide-sugar transmembrane transporter activity	1	2	0.0855	0.403035	gene9540(LOC109006294)
MF	GO:0043546	molybdopterin cofactor binding	1	2	0.0855	0.403035	gene9665(LOC109006417)
MF	GO:0045181	glutamate synthase activity, NAD(P)H as acceptor	1	2	0.0855	0.403035	gene15802(LOC109013214)
MF	GO:0050464	nitrate reductase (NADPH) activity	1	2	0.0855	0.403035	gene9665(LOC109006417)
MF	GO:0050486	intramolecular transferase activity, transferring hydroxy groups	1	2	0.0855	0.403035	gene42368(LOC108999283)
MF	GO:0051745	4-hydroxy-3-methylbut-2-en-1-yl diphosphate reductase activity	1	2	0.0855	0.403035	gene22112(LOC109020162)
BP	GO:1901617	organic hydroxy compound biosynthetic process	4	44	0.08622	0.405208	gene24076(LOC109022319),gene29939(LOC108985489),gene32107(LOC108987866),gene42290(LOC108999223)
CC	GO:0005736	DNA-directed RNA polymerase I complex	1	2	0.08681	0.406759	gene15863(LOC109013258)
MF	GO:0003712	transcription cofactor activity	6	71	0.08968	0.416977	gene41397(LOC108998180),gene42580(LOC108999470),gene5193(LOC109001476),gene5607(LOC109001957),gene6706(LOC109003172),gene8319(LOC109004967)
BP	GO:0000956	nuclear-transcribed mRNA catabolic process	3	28	0.08979	0.416977	gene27377(LOC108982647),gene33611(LOC108989565),gene37224(LOC108993574)
BP	GO:0006333	chromatin assembly or disassembly	3	28	0.08979	0.416977	gene15192(LOC109012509),gene25849(LOC108980968),gene37722(LOC108994123)
BP	GO:0006090	pyruvate metabolic process	4	45	0.09193	0.425652	gene14026(LOC109011250),gene15126(LOC109012462),gene22112(LOC109020162),gene26044(LOC108981179)
BP	GO:0034655	nucleobase-containing compound catabolic process	5	63	0.09229	0.426059	gene22219(LOC109020279),gene27377(LOC108982647),gene28899(LOC108984351),gene33611(LOC108989565),gene37224(LOC108993574)
MF	GO:0000989	transcription factor activity, transcription factor binding	6	72	0.09443	0.434656	gene41397(LOC108998180),gene42580(LOC108999470),gene5193(LOC109001476),gene5607(LOC109001957),gene6706(LOC109003172),gene8319(LOC109004967)
BP	GO:0008610	lipid biosynthetic process	17	315	0.09568	0.439118	gene1331(LOC109011030),gene14970(LOC109012297),gene15121(LOC109012459),gene22112(LOC109020162),gene22445(LOC109020525),gene24076(LOC109022319),gene25278(LOC108980321),gene27399(LOC108982686),gene29939(LOC108985489),gene30916(LOC108986581),gene32107(LOC108987866),gene32966(LOC108988873),gene3567(LOC108993678),gene36442(LOC108992677),gene4759(LOC109000998),gene5481(LOC109001802),gene7571(LOC1090041…
BP	GO:0019682	glyceraldehyde-3-phosphate metabolic process	3	29	0.09744	0.445888	gene22112(LOC109020162),gene29916(LOC108985468),gene6752(LOC109003215)
BP	GO:0019219	regulation of nucleobase-containing compound metabolic process	58	1286	0.0981	0.447599	gene10629(LOC109007516),gene12586(LOC109009675),gene13088(LOC109010217),gene13150(LOC109010296),gene13984(LOC109011212),gene1509(LOC109012878),gene15107(LOC109012447),gene16765(LOC109014288),gene17996(LOC109015654),gene1877(LOC109017138),gene20789(LOC109018710),gene21120(LOC109019068),gene22274(LOC109020336),gene22622(LOC109020715),gene2521(LOC108981601),gene25279(LOC108980328),gene26554(LOC10898…
BP	GO:0065008	regulation of biological quality	17	317	0.09987	0.45435	gene10423(LOC109007255),gene15238(LOC109012592),gene15239(LOC109012591),gene16126(LOC109013543),gene16279(LOC109013746),gene17780(LOC109015418),gene26044(LOC108981179),gene28899(LOC108984351),gene29299(LOC108984786),gene30232(LOC108985823),gene33989(LOC108990000),gene34571(LOC108990624),gene38254(LOC108994825),gene7306(LOC109003824),gene749(LOC109004008),gene8521(LOC109005161),gene9344(LOC1090060…
BP	GO:0051252	regulation of RNA metabolic process	57	1265	0.10181	0.461801	gene10629(LOC109007516),gene12586(LOC109009675),gene13088(LOC109010217),gene13150(LOC109010296),gene13984(LOC109011212),gene1509(LOC109012878),gene15107(LOC109012447),gene16765(LOC109014288),gene17996(LOC109015654),gene1877(LOC109017138),gene20789(LOC109018710),gene21120(LOC109019068),gene22274(LOC109020336),gene22622(LOC109020715),gene2521(LOC108981601),gene25279(LOC108980328),gene26554(LOC10898…
BP	GO:0006793	phosphorus metabolic process	23	455	0.10354	0.461801	gene11887(LOC109008905),gene1312(LOC109010833),gene14026(LOC109011250),gene14876(LOC109012200),gene14970(LOC109012297),gene15126(LOC109012462),gene22112(LOC109020162),gene22219(LOC109020279),gene22445(LOC109020525),gene24068(LOC109022312),gene25677(LOC108980768),gene25894(LOC108981014),gene26044(LOC108981179),gene29916(LOC108985468),gene29939(LOC108985489),gene30972(LOC108986631),gene32960(LOC108…
CC	GO:0005576	extracellular region	28	491	0.10393	0.461801	gene11984(LOC109008991),gene11994(LOC109009009),gene13351(LOC109010513),gene15027(LOC109012365),gene15610(LOC109013004),gene16323(LOC109013800),gene17257(LOC109014841),gene2296(LOC108979069),gene22998(LOC109021134),gene23445(LOC109021622),gene24919(LOC108979942),gene28388(LOC108983777),gene29312(LOC108984801),gene32272(LOC108988118),gene32832(LOC108988706),gene33653(LOC108989607),gene34254(LOC108…
BP	GO:0007346	regulation of mitotic cell cycle	3	30	0.10535	0.461801	gene1312(LOC109010833),gene30972(LOC108986631),gene32960(LOC108988840)
BP	GO:0006633	fatty acid biosynthetic process	7	105	0.10687	0.461801	gene15121(LOC109012459),gene25278(LOC108980321),gene30916(LOC108986581),gene32966(LOC108988873),gene36442(LOC108992677),gene5481(LOC109001802),gene7571(LOC109004120)
CC	GO:0044454	nuclear chromosome part	4	41	0.10718	0.461801	gene10379(LOC109007207),gene12008(LOC109009020),gene30542(LOC108986152),gene37580(LOC108993961)
MF	GO:0051082	unfolded protein binding	6	75	0.10944	0.461801	gene11360(LOC109008298),gene15268(LOC109012623),gene2869(LOC108985631),gene35302(LOC108991423),gene5214(LOC109001510),gene5576(LOC109001910)
BP	GO:0031047	gene silencing by RNA	4	48	0.1101	0.461801	gene1710(LOC109015351),gene26682(LOC108981885),gene33523(LOC108989486),gene33706(LOC108989696)
BP	GO:0006479	protein methylation	2	15	0.11032	0.461801	gene29944(LOC108985498),gene9521(LOC109006274)
BP	GO:0006637	acyl-CoA metabolic process	2	15	0.11032	0.461801	gene29939(LOC108985489),gene7079(LOC109003573)
BP	GO:0008213	protein alkylation	2	15	0.11032	0.461801	gene29944(LOC108985498),gene9521(LOC109006274)
BP	GO:0035383	thioester metabolic process	2	15	0.11032	0.461801	gene29939(LOC108985489),gene7079(LOC109003573)
BP	GO:0000394	RNA splicing, via endonucleolytic cleavage and ligation	1	3	0.11036	0.461801	gene33693(LOC108989641)
BP	GO:0006388	tRNA splicing, via endonucleolytic cleavage and ligation	1	3	0.11036	0.461801	gene33693(LOC108989641)
BP	GO:0006906	vesicle fusion	1	3	0.11036	0.461801	gene4451(LOC109000658)
BP	GO:0016578	histone deubiquitination	1	3	0.11036	0.461801	gene6706(LOC109003172)
BP	GO:0031440	regulation of mRNA 3'-end processing	1	3	0.11036	0.461801	gene28899(LOC108984351)
BP	GO:0031441	negative regulation of mRNA 3'-end processing	1	3	0.11036	0.461801	gene28899(LOC108984351)
BP	GO:0043487	regulation of RNA stability	1	3	0.11036	0.461801	gene28899(LOC108984351)
BP	GO:0043488	regulation of mRNA stability	1	3	0.11036	0.461801	gene28899(LOC108984351)
BP	GO:0048015	phosphatidylinositol-mediated signaling	1	3	0.11036	0.461801	gene11887(LOC109008905)
BP	GO:0048284	organelle fusion	1	3	0.11036	0.461801	gene4451(LOC109000658)
BP	GO:0048829	root cap development	1	3	0.11036	0.461801	gene28903(LOC108984349)
BP	GO:0050686	negative regulation of mRNA processing	1	3	0.11036	0.461801	gene28899(LOC108984351)
BP	GO:0061013	regulation of mRNA catabolic process	1	3	0.11036	0.461801	gene28899(LOC108984351)
BP	GO:0061025	membrane fusion	1	3	0.11036	0.461801	gene4451(LOC109000658)
BP	GO:0090174	organelle membrane fusion	1	3	0.11036	0.461801	gene4451(LOC109000658)
BP	GO:1900363	regulation of mRNA polyadenylation	1	3	0.11036	0.461801	gene28899(LOC108984351)
BP	GO:1900364	negative regulation of mRNA polyadenylation	1	3	0.11036	0.461801	gene28899(LOC108984351)
BP	GO:1903312	negative regulation of mRNA metabolic process	1	3	0.11036	0.461801	gene28899(LOC108984351)
CC	GO:0005769	early endosome	2	13	0.11109	0.463616	gene34401(LOC108990434),gene5503(LOC109001843)
MF	GO:0016790	thiolester hydrolase activity	3	27	0.11206	0.46642	gene36442(LOC108992677),gene7079(LOC109003573),gene7571(LOC109004120)
BP	GO:0044255	cellular lipid metabolic process	19	368	0.11243	0.466719	gene11887(LOC109008905),gene14970(LOC109012297),gene15121(LOC109012459),gene2017(LOC109018931),gene22112(LOC109020162),gene22445(LOC109020525),gene25278(LOC108980321),gene25677(LOC108980768),gene25894(LOC108981014),gene29939(LOC108985489),gene30916(LOC108986581),gene32966(LOC108988873),gene35489(LOC108991705),gene3567(LOC108993678),gene36442(LOC108992677),gene4078(LOC108999392),gene4759(LOC109000…
MF	GO:0043167	ion binding	347	7540	0.11287	0.466981	gene10028(LOC109006827),gene10030(LOC109006828),gene10083(LOC109006882),gene10316(LOC109007139),gene10324(LOC109007138),gene10394(LOC109007222),gene1047(LOC109007647),gene10670(LOC109007553),gene10779(LOC109007654),gene10796(LOC109007672),gene10830(LOC109007722),gene11028(LOC109007930),gene11131(LOC109008041),gene11185(LOC109008101),gene11769(LOC109008759),gene11857(LOC109008882),gene11956(LOC109…
BP	GO:0048522	positive regulation of cellular process	8	127	0.11309	0.466981	gene11604(LOC109008574),gene1312(LOC109010833),gene25279(LOC108980328),gene27026(LOC108982262),gene30972(LOC108986631),gene32960(LOC108988840),gene34783(LOC108990871),gene6706(LOC109003172)
CC	GO:0000228	nuclear chromosome	4	42	0.11455	0.470115	gene10379(LOC109007207),gene12008(LOC109009020),gene30542(LOC108986152),gene37580(LOC108993961)
MF	GO:0015298	solute:cation antiporter activity	5	59	0.11475	0.470115	gene30850(LOC108986506),gene40293(LOC108996889),gene40294(LOC108996890),gene42036(LOC108998799),gene8913(LOC109005590)
MF	GO:0015299	solute:proton antiporter activity	5	59	0.11475	0.470115	gene30850(LOC108986506),gene40293(LOC108996889),gene40294(LOC108996890),gene42036(LOC108998799),gene8913(LOC109005590)
MF	GO:0016779	nucleotidyltransferase activity	11	168	0.11879	0.474923	gene13423(LOC109010590),gene15340(LOC109012681),gene15863(LOC109013258),gene207(LOC109018644),gene2293(LOC108979063),gene29231(LOC108984710),gene33524(LOC108989481),gene38270(LOC108994766),gene5241(LOC109001539),gene8215(LOC109004826),gene8460(LOC109005096)
MF	GO:0043168	anion binding	194	4114	0.12089	0.474923	gene10028(LOC109006827),gene10030(LOC109006828),gene10316(LOC109007139),gene10324(LOC109007138),gene10670(LOC109007553),gene10796(LOC109007672),gene10830(LOC109007722),gene11028(LOC109007930),gene11131(LOC109008041),gene11769(LOC109008759),gene11857(LOC109008882),gene11956(LOC109008966),gene11996(LOC109009010),gene12008(LOC109009020),gene12044(LOC109009059),gene1213(LOC109009563),gene12946(LOC109…
BP	GO:0006694	steroid biosynthetic process	3	32	0.12189	0.474923	gene24076(LOC109022319),gene29939(LOC108985489),gene32107(LOC108987866)
MF	GO:0015095	magnesium ion transmembrane transporter activity	2	14	0.12276	0.474923	gene34401(LOC108990434),gene5503(LOC109001843)
BP	GO:0006535	cysteine biosynthetic process from serine	2	16	0.12302	0.474923	gene11035(LOC109007939),gene16619(LOC109014129)
BP	GO:0006817	phosphate ion transport	2	16	0.12302	0.474923	gene2516(LOC108981513),gene34981(LOC108991066)
BP	GO:0009074	aromatic amino acid family catabolic process	2	16	0.12302	0.474923	gene23106(LOC109021248),gene40454(LOC108997102)
BP	GO:0051168	nuclear export	2	16	0.12302	0.474923	gene12249(LOC109009288),gene6706(LOC109003172)
BP	GO:0016458	gene silencing	4	50	0.12303	0.474923	gene1710(LOC109015351),gene26682(LOC108981885),gene33523(LOC108989486),gene33706(LOC108989696)
BP	GO:0032268	regulation of cellular protein metabolic process	5	69	0.12335	0.474923	gene11604(LOC109008574),gene1312(LOC109010833),gene30972(LOC108986631),gene32960(LOC108988840),gene34783(LOC108990871)
BP	GO:0048731	system development	6	89	0.12479	0.474923	gene22089(LOC109020137),gene28903(LOC108984349),gene32697(LOC108988543),gene534(LOC109001595),gene6069(LOC109002462),gene7162(LOC109003667)
MF	GO:0003727	single-stranded RNA binding	1	3	0.12547	0.474923	gene28899(LOC108984351)
MF	GO:0004013	adenosylhomocysteinase activity	1	3	0.12547	0.474923	gene14420(LOC109011698)
MF	GO:0004163	diphosphomevalonate decarboxylase activity	1	3	0.12547	0.474923	gene29939(LOC108985489)
MF	GO:0004617	phosphoglycerate dehydrogenase activity	1	3	0.12547	0.474923	gene16158(LOC109013564)
MF	GO:0008143	poly(A) binding	1	3	0.12547	0.474923	gene28899(LOC108984351)
MF	GO:0016801	hydrolase activity, acting on ether bonds	1	3	0.12547	0.474923	gene14420(LOC109011698)
MF	GO:0016802	trialkylsulfonium hydrolase activity	1	3	0.12547	0.474923	gene14420(LOC109011698)
MF	GO:0019789	SUMO transferase activity	1	3	0.12547	0.474923	gene34044(LOC108990085)
MF	GO:0035596	methylthiotransferase activity	1	3	0.12547	0.474923	gene4734(LOC109000976)
MF	GO:0043139	5'-3' DNA helicase activity	1	3	0.12547	0.474923	gene12008(LOC109009020)
MF	GO:0046857	oxidoreductase activity, acting on other nitrogenous compounds as donors, with NAD or NADP as acceptor	1	3	0.12547	0.474923	gene9665(LOC109006417)
MF	GO:0050497	transferase activity, transferring alkylthio groups	1	3	0.12547	0.474923	gene4734(LOC109000976)
MF	GO:0070717	poly-purine tract binding	1	3	0.12547	0.474923	gene28899(LOC108984351)
MF	GO:0102158	very-long-chain 3-hydroxyacyl-CoA dehydratase activity	1	3	0.12547	0.474923	gene25278(LOC108980321)
MF	GO:0102343	3-hydroxy-arachidoyl-CoA dehydratase activity	1	3	0.12547	0.474923	gene25278(LOC108980321)
MF	GO:0102344	3-hydroxy-behenoyl-CoA dehydratase activity	1	3	0.12547	0.474923	gene25278(LOC108980321)
MF	GO:0102345	3-hydroxy-lignoceroyl-CoA dehydratase activity	1	3	0.12547	0.474923	gene25278(LOC108980321)
CC	GO:0005768	endosome	3	28	0.12582	0.474923	gene34401(LOC108990434),gene4451(LOC109000658),gene5503(LOC109001843)
MF	GO:0016667	oxidoreductase activity, acting on a sulfur group of donors	8	114	0.12618	0.474923	gene10423(LOC109007255),gene15238(LOC109012592),gene15239(LOC109012591),gene17780(LOC109015418),gene30232(LOC108985823),gene33989(LOC108990000),gene34571(LOC108990624),gene38254(LOC108994825)
CC	GO:0030897	HOPS complex	1	3	0.12735	0.474923	gene4451(LOC109000658)
CC	GO:0035101	FACT complex	1	3	0.12735	0.474923	gene32086(LOC108987855)
CC	GO:0070390	transcription export complex 2	1	3	0.12735	0.474923	gene6706(LOC109003172)
CC	GO:0071819	DUBm complex	1	3	0.12735	0.474923	gene6706(LOC109003172)
CC	GO:0097255	R2TP complex	1	3	0.12735	0.474923	gene12008(LOC109009020)
BP	GO:0006629	lipid metabolic process	29	609	0.12855	0.474923	gene11887(LOC109008905),gene12136(LOC109009165),gene1331(LOC109011030),gene14970(LOC109012297),gene15121(LOC109012459),gene2017(LOC109018931),gene22112(LOC109020162),gene22445(LOC109020525),gene23266(LOC109021414),gene24076(LOC109022319),gene25278(LOC108980321),gene25677(LOC108980768),gene25894(LOC108981014),gene27399(LOC108982686),gene27735(LOC108983039),gene27749(LOC108983059),gene29939(LOC1089…
BP	GO:0006650	glycerophospholipid metabolic process	6	90	0.12968	0.474923	gene11887(LOC109008905),gene14970(LOC109012297),gene25677(LOC108980768),gene25894(LOC108981014),gene35489(LOC108991705),gene4078(LOC108999392)
BP	GO:0050793	regulation of developmental process	4	51	0.12972	0.474923	gene20483(LOC109018374),gene37801(LOC108994210),gene534(LOC109001595),gene5417(LOC109001734)
BP	GO:0006096	glycolytic process	3	33	0.13049	0.474923	gene14026(LOC109011250),gene15126(LOC109012462),gene26044(LOC108981179)
BP	GO:0006165	nucleoside diphosphate phosphorylation	3	33	0.13049	0.474923	gene14026(LOC109011250),gene15126(LOC109012462),gene26044(LOC108981179)
BP	GO:0006757	ATP generation from ADP	3	33	0.13049	0.474923	gene14026(LOC109011250),gene15126(LOC109012462),gene26044(LOC108981179)
BP	GO:0008202	steroid metabolic process	3	33	0.13049	0.474923	gene24076(LOC109022319),gene29939(LOC108985489),gene32107(LOC108987866)
BP	GO:0009135	purine nucleoside diphosphate metabolic process	3	33	0.13049	0.474923	gene14026(LOC109011250),gene15126(LOC109012462),gene26044(LOC108981179)
BP	GO:0009179	purine ribonucleoside diphosphate metabolic process	3	33	0.13049	0.474923	gene14026(LOC109011250),gene15126(LOC109012462),gene26044(LOC108981179)
BP	GO:0009185	ribonucleoside diphosphate metabolic process	3	33	0.13049	0.474923	gene14026(LOC109011250),gene15126(LOC109012462),gene26044(LOC108981179)
BP	GO:0046031	ADP metabolic process	3	33	0.13049	0.474923	gene14026(LOC109011250),gene15126(LOC109012462),gene26044(LOC108981179)
BP	GO:0046939	nucleotide phosphorylation	3	33	0.13049	0.474923	gene14026(LOC109011250),gene15126(LOC109012462),gene26044(LOC108981179)
BP	GO:0099402	plant organ development	3	33	0.13049	0.474923	gene28903(LOC108984349),gene32697(LOC108988543),gene6069(LOC109002462)
CC	GO:1990234	transferase complex	11	170	0.13537	0.491541	gene12008(LOC109009020),gene15340(LOC109012681),gene15863(LOC109013258),gene1922(LOC109017786),gene207(LOC109018644),gene31638(LOC108987398),gene39104(LOC108995653),gene39413(LOC108995992),gene5607(LOC109001957),gene6706(LOC109003172),gene8319(LOC109004967)
BP	GO:0019344	cysteine biosynthetic process	2	17	0.13605	0.49247	gene11035(LOC109007939),gene16619(LOC109014129)
MF	GO:0004721	phosphoprotein phosphatase activity	12	192	0.13628	0.49247	gene10167(LOC109007003),gene14664(LOC109011952),gene15358(LOC109012694),gene21483(LOC109019474),gene2517(LOC108981524),gene2534(LOC108981827),gene2599(LOC108982727),gene29327(LOC108984820),gene31637(LOC108987413),gene37681(LOC108994087),gene40940(LOC108997697),gene5819(LOC109002181)
BP	GO:0000160	phosphorelay signal transduction system	4	52	0.13657	0.49247	gene26851(LOC108982066),gene27053(LOC108982277),gene3139(LOC108989047),gene451(LOC109000914)
MF	GO:0016671	oxidoreductase activity, acting on a sulfur group of donors, disulfide as acceptor	2	15	0.13772	0.494339	gene15238(LOC109012592),gene15239(LOC109012591)
MF	GO:0016868	intramolecular transferase activity, phosphotransferases	2	15	0.13772	0.494339	gene14876(LOC109012200),gene15126(LOC109012462)
BP	GO:0006563	L-serine metabolic process	3	34	0.1393	0.496604	gene11035(LOC109007939),gene16158(LOC109013564),gene16619(LOC109014129)
BP	GO:0019362	pyridine nucleotide metabolic process	5	72	0.14047	0.496604	gene14026(LOC109011250),gene15126(LOC109012462),gene26044(LOC108981179),gene29916(LOC108985468),gene6752(LOC109003215)
BP	GO:0046496	nicotinamide nucleotide metabolic process	5	72	0.14047	0.496604	gene14026(LOC109011250),gene15126(LOC109012462),gene26044(LOC108981179),gene29916(LOC108985468),gene6752(LOC109003215)
BP	GO:0048519	negative regulation of biological process	10	178	0.1441	0.496604	gene1710(LOC109015351),gene26682(LOC108981885),gene27377(LOC108982647),gene27634(LOC108982937),gene28899(LOC108984351),gene33523(LOC108989486),gene33611(LOC108989565),gene33706(LOC108989696),gene34660(LOC108990714),gene37224(LOC108993574)
BP	GO:0000027	ribosomal large subunit assembly	1	4	0.14438	0.496604	gene10226(LOC109007051)
BP	GO:0006537	glutamate biosynthetic process	1	4	0.14438	0.496604	gene15802(LOC109013214)
BP	GO:0007021	tubulin complex assembly	1	4	0.14438	0.496604	gene42133(LOC108998967)
BP	GO:0009245	lipid A biosynthetic process	1	4	0.14438	0.496604	gene22445(LOC109020525)
BP	GO:0009902	chloroplast relocation	1	4	0.14438	0.496604	gene1165(LOC109008850)
BP	GO:0019287	isopentenyl diphosphate biosynthetic process, mevalonate pathway	1	4	0.14438	0.496604	gene29939(LOC108985489)
BP	GO:0019750	chloroplast localization	1	4	0.14438	0.496604	gene1165(LOC109008850)
BP	GO:0031365	N-terminal protein amino acid modification	1	4	0.14438	0.496604	gene39104(LOC108995653)
BP	GO:0032958	inositol phosphate biosynthetic process	1	4	0.14438	0.496604	gene42290(LOC108999223)
BP	GO:0043484	regulation of RNA splicing	1	4	0.14438	0.496604	gene13984(LOC109011212)
BP	GO:0046493	lipid A metabolic process	1	4	0.14438	0.496604	gene22445(LOC109020525)
BP	GO:0051644	plastid localization	1	4	0.14438	0.496604	gene1165(LOC109008850)
BP	GO:0051667	establishment of plastid localization	1	4	0.14438	0.496604	gene1165(LOC109008850)
BP	GO:1901269	lipooligosaccharide metabolic process	1	4	0.14438	0.496604	gene22445(LOC109020525)
BP	GO:1901271	lipooligosaccharide biosynthetic process	1	4	0.14438	0.496604	gene22445(LOC109020525)
CC	GO:0044427	chromosomal part	9	135	0.1461	0.501418	gene10204(LOC109007030),gene10379(LOC109007207),gene12008(LOC109009020),gene25849(LOC108980968),gene30542(LOC108986152),gene37580(LOC108993961),gene37722(LOC108994123),gene5241(LOC109001539),gene6204(LOC109002625)
BP	GO:0009070	serine family amino acid biosynthetic process	3	35	0.1483	0.502358	gene11035(LOC109007939),gene16158(LOC109013564),gene16619(LOC109014129)
BP	GO:0009132	nucleoside diphosphate metabolic process	3	35	0.1483	0.502358	gene14026(LOC109011250),gene15126(LOC109012462),gene26044(LOC108981179)
BP	GO:0009247	glycolipid biosynthetic process	3	35	0.1483	0.502358	gene14970(LOC109012297),gene22445(LOC109020525),gene4759(LOC109000998)
BP	GO:0019220	regulation of phosphate metabolic process	3	35	0.1483	0.502358	gene1312(LOC109010833),gene30972(LOC108986631),gene32960(LOC108988840)
BP	GO:0051174	regulation of phosphorus metabolic process	3	35	0.1483	0.502358	gene1312(LOC109010833),gene30972(LOC108986631),gene32960(LOC108988840)
BP	GO:0061024	membrane organization	3	35	0.1483	0.502358	gene28169(LOC108983514),gene33880(LOC108989902),gene4451(LOC109000658)
BP	GO:0006012	galactose metabolic process	2	18	0.14937	0.502718	gene21654(LOC109019638),gene26478(LOC108981660)
BP	GO:0006298	mismatch repair	2	18	0.14937	0.502718	gene33935(LOC108989935),gene34522(LOC108990551)
BP	GO:0009408	response to heat	2	18	0.14937	0.502718	gene5214(LOC109001510),gene6152(LOC109002555)
BP	GO:0048583	regulation of response to stimulus	4	54	0.15068	0.505705	gene37333(LOC108993703),gene4683(LOC109000913),gene534(LOC109001595),gene6152(LOC109002555)
BP	GO:0006355	regulation of transcription, DNA-templated	55	1255	0.15155	0.505705	gene10629(LOC109007516),gene12586(LOC109009675),gene13088(LOC109010217),gene13150(LOC109010296),gene1509(LOC109012878),gene15107(LOC109012447),gene16765(LOC109014288),gene17996(LOC109015654),gene1877(LOC109017138),gene20789(LOC109018710),gene21120(LOC109019068),gene22274(LOC109020336),gene22622(LOC109020715),gene2521(LOC108981601),gene25279(LOC108980328),gene26554(LOC108981761),gene26647(LOC10898…
BP	GO:1903506	regulation of nucleic acid-templated transcription	55	1255	0.15155	0.505705	gene10629(LOC109007516),gene12586(LOC109009675),gene13088(LOC109010217),gene13150(LOC109010296),gene1509(LOC109012878),gene15107(LOC109012447),gene16765(LOC109014288),gene17996(LOC109015654),gene1877(LOC109017138),gene20789(LOC109018710),gene21120(LOC109019068),gene22274(LOC109020336),gene22622(LOC109020715),gene2521(LOC108981601),gene25279(LOC108980328),gene26554(LOC108981761),gene26647(LOC10898…
BP	GO:2001141	regulation of RNA biosynthetic process	55	1255	0.15155	0.505705	gene10629(LOC109007516),gene12586(LOC109009675),gene13088(LOC109010217),gene13150(LOC109010296),gene1509(LOC109012878),gene15107(LOC109012447),gene16765(LOC109014288),gene17996(LOC109015654),gene1877(LOC109017138),gene20789(LOC109018710),gene21120(LOC109019068),gene22274(LOC109020336),gene22622(LOC109020715),gene2521(LOC108981601),gene25279(LOC108980328),gene26554(LOC108981761),gene26647(LOC10898…
MF	GO:0005315	inorganic phosphate transmembrane transporter activity	2	16	0.15305	0.509624	gene2516(LOC108981513),gene34981(LOC108991066)
MF	GO:0015291	secondary active transmembrane transporter activity	12	197	0.15501	0.515054	gene105(LOC109005181),gene15851(LOC109013249),gene2516(LOC108981513),gene30850(LOC108986506),gene33503(LOC108989445),gene34981(LOC108991066),gene38343(LOC108994746),gene40293(LOC108996889),gene40294(LOC108996890),gene40558(LOC108997223),gene42036(LOC108998799),gene8913(LOC109005590)
BP	GO:0009311	oligosaccharide metabolic process	4	55	0.15794	0.522388	gene18310(LOC109015998),gene20003(LOC109017846),gene22445(LOC109020525),gene37760(LOC108994212)
BP	GO:0008654	phospholipid biosynthetic process	5	75	0.15857	0.522388	gene14970(LOC109012297),gene22112(LOC109020162),gene22445(LOC109020525),gene29939(LOC108985489),gene3567(LOC108993678)
BP	GO:0044270	cellular nitrogen compound catabolic process	5	75	0.15857	0.522388	gene22219(LOC109020279),gene27377(LOC108982647),gene28899(LOC108984351),gene33611(LOC108989565),gene37224(LOC108993574)
BP	GO:0051246	regulation of protein metabolic process	5	75	0.15857	0.522388	gene11604(LOC109008574),gene1312(LOC109010833),gene30972(LOC108986631),gene32960(LOC108988840),gene34783(LOC108990871)
BP	GO:0016053	organic acid biosynthetic process	16	318	0.15922	0.522388	gene11035(LOC109007939),gene15121(LOC109012459),gene15802(LOC109013214),gene16158(LOC109013564),gene16619(LOC109014129),gene23106(LOC109021248),gene25278(LOC108980321),gene27862(LOC108983187),gene30916(LOC108986581),gene32966(LOC108988873),gene33681(LOC108989657),gene36442(LOC108992677),gene40454(LOC108997102),gene5481(LOC109001802),gene6057(LOC109002455),gene7571(LOC109004120)
BP	GO:0046394	carboxylic acid biosynthetic process	16	318	0.15922	0.522388	gene11035(LOC109007939),gene15121(LOC109012459),gene15802(LOC109013214),gene16158(LOC109013564),gene16619(LOC109014129),gene23106(LOC109021248),gene25278(LOC108980321),gene27862(LOC108983187),gene30916(LOC108986581),gene32966(LOC108988873),gene33681(LOC108989657),gene36442(LOC108992677),gene40454(LOC108997102),gene5481(LOC109001802),gene6057(LOC109002455),gene7571(LOC109004120)
BP	GO:0006338	chromatin remodeling	2	19	0.16293	0.527109	gene10379(LOC109007207),gene30542(LOC108986152)
MF	GO:0000995	transcription factor activity, core RNA polymerase III binding	1	4	0.16369	0.527109	gene311(LOC108988246)
MF	GO:0003841	1-acylglycerol-3-phosphate O-acyltransferase activity	1	4	0.16369	0.527109	gene3567(LOC108993678)
MF	GO:0016661	oxidoreductase activity, acting on other nitrogenous compounds as donors	1	4	0.16369	0.527109	gene9665(LOC109006417)
MF	GO:0017137	Rab GTPase binding	1	4	0.16369	0.527109	gene30160(LOC108985749)
MF	GO:0042171	lysophosphatidic acid acyltransferase activity	1	4	0.16369	0.527109	gene3567(LOC108993678)
MF	GO:0047334	diphosphate-fructose-6-phosphate 1-phosphotransferase activity	1	4	0.16369	0.527109	gene10830(LOC109007722)
MF	GO:0048487	beta-tubulin binding	1	4	0.16369	0.527109	gene42133(LOC108998967)
MF	GO:0071617	lysophospholipid acyltransferase activity	1	4	0.16369	0.527109	gene3567(LOC108993678)
BP	GO:0046700	heterocycle catabolic process	5	76	0.16481	0.529423	gene22219(LOC109020279),gene27377(LOC108982647),gene28899(LOC108984351),gene33611(LOC108989565),gene37224(LOC108993574)
BP	GO:0006796	phosphate-containing compound metabolic process	21	437	0.16529	0.529423	gene11887(LOC109008905),gene1312(LOC109010833),gene14026(LOC109011250),gene14970(LOC109012297),gene15126(LOC109012462),gene22112(LOC109020162),gene22219(LOC109020279),gene22445(LOC109020525),gene24068(LOC109022312),gene25677(LOC108980768),gene25894(LOC108981014),gene26044(LOC108981179),gene29916(LOC108985468),gene29939(LOC108985489),gene30972(LOC108986631),gene32960(LOC108988840),gene35489(LOC108…
CC	GO:0000126	transcription factor TFIIIB complex	1	4	0.1661	0.529423	gene311(LOC108988246)
CC	GO:0005956	protein kinase CK2 complex	1	4	0.1661	0.529423	gene1856(LOC109016960)
CC	GO:0031262	Ndc80 complex	1	4	0.1661	0.529423	gene10204(LOC109007030)
BP	GO:0009312	oligosaccharide biosynthetic process	3	37	0.16684	0.529624	gene18310(LOC109015998),gene20003(LOC109017846),gene22445(LOC109020525)
BP	GO:0046467	membrane lipid biosynthetic process	3	37	0.16684	0.529624	gene14970(LOC109012297),gene22445(LOC109020525),gene4759(LOC109000998)
MF	GO:0030983	mismatched DNA binding	2	17	0.16868	0.534381	gene33935(LOC108989935),gene34522(LOC108990551)
BP	GO:1901615	organic hydroxy compound metabolic process	5	77	0.17114	0.539437	gene24076(LOC109022319),gene29939(LOC108985489),gene32107(LOC108987866),gene36790(LOC108993156),gene42290(LOC108999223)
BP	GO:0010556	regulation of macromolecule biosynthetic process	56	1293	0.17131	0.539437	gene10629(LOC109007516),gene12586(LOC109009675),gene13088(LOC109010217),gene13150(LOC109010296),gene1509(LOC109012878),gene15107(LOC109012447),gene16765(LOC109014288),gene17996(LOC109015654),gene1877(LOC109017138),gene20789(LOC109018710),gene21120(LOC109019068),gene22274(LOC109020336),gene22622(LOC109020715),gene2521(LOC108981601),gene25279(LOC108980328),gene26554(LOC108981761),gene26647(LOC10898…
BP	GO:2000112	regulation of cellular macromolecule biosynthetic process	56	1293	0.17131	0.539437	gene10629(LOC109007516),gene12586(LOC109009675),gene13088(LOC109010217),gene13150(LOC109010296),gene1509(LOC109012878),gene15107(LOC109012447),gene16765(LOC109014288),gene17996(LOC109015654),gene1877(LOC109017138),gene20789(LOC109018710),gene21120(LOC109019068),gene22274(LOC109020336),gene22622(LOC109020715),gene2521(LOC108981601),gene25279(LOC108980328),gene26554(LOC108981761),gene26647(LOC10898…
MF	GO:0016840	carbon-nitrogen lyase activity	3	33	0.17351	0.540276	gene23106(LOC109021248),gene24073(LOC109022318),gene40454(LOC108997102)
BP	GO:0009889	regulation of biosynthetic process	56	1296	0.17598	0.540276	gene10629(LOC109007516),gene12586(LOC109009675),gene13088(LOC109010217),gene13150(LOC109010296),gene1509(LOC109012878),gene15107(LOC109012447),gene16765(LOC109014288),gene17996(LOC109015654),gene1877(LOC109017138),gene20789(LOC109018710),gene21120(LOC109019068),gene22274(LOC109020336),gene22622(LOC109020715),gene2521(LOC108981601),gene25279(LOC108980328),gene26554(LOC108981761),gene26647(LOC10898…
BP	GO:0031326	regulation of cellular biosynthetic process	56	1296	0.17598	0.540276	gene10629(LOC109007516),gene12586(LOC109009675),gene13088(LOC109010217),gene13150(LOC109010296),gene1509(LOC109012878),gene15107(LOC109012447),gene16765(LOC109014288),gene17996(LOC109015654),gene1877(LOC109017138),gene20789(LOC109018710),gene21120(LOC109019068),gene22274(LOC109020336),gene22622(LOC109020715),gene2521(LOC108981601),gene25279(LOC108980328),gene26554(LOC108981761),gene26647(LOC10898…
BP	GO:0097164	ammonium ion metabolic process	2	20	0.1767	0.540276	gene25677(LOC108980768),gene25894(LOC108981014)
BP	GO:0006047	UDP-N-acetylglucosamine metabolic process	1	5	0.1771	0.540276	gene14876(LOC109012200)
BP	GO:0006048	UDP-N-acetylglucosamine biosynthetic process	1	5	0.1771	0.540276	gene14876(LOC109012200)
BP	GO:0007023	post-chaperonin tubulin folding pathway	1	5	0.1771	0.540276	gene42133(LOC108998967)
BP	GO:0015850	organic hydroxy compound transport	1	5	0.1771	0.540276	gene15080(LOC109012424)
BP	GO:0015918	sterol transport	1	5	0.1771	0.540276	gene15080(LOC109012424)
BP	GO:0015969	guanosine tetraphosphate metabolic process	1	5	0.1771	0.540276	gene24068(LOC109022312)
BP	GO:0032365	intracellular lipid transport	1	5	0.1771	0.540276	gene15080(LOC109012424)
BP	GO:0032366	intracellular sterol transport	1	5	0.1771	0.540276	gene15080(LOC109012424)
BP	GO:0034035	purine ribonucleoside bisphosphate metabolic process	1	5	0.1771	0.540276	gene24068(LOC109022312)
BP	GO:0046349	amino sugar biosynthetic process	1	5	0.1771	0.540276	gene14876(LOC109012200)
BP	GO:0048017	inositol lipid-mediated signaling	1	5	0.1771	0.540276	gene11887(LOC109008905)
BP	GO:2000762	regulation of phenylpropanoid metabolic process	1	5	0.1771	0.540276	gene13833(LOC109011046)
BP	GO:0034622	cellular macromolecular complex assembly	10	188	0.18313	0.556637	gene10226(LOC109007051),gene16568(LOC109014074),gene21134(LOC109019085),gene25849(LOC108980968),gene311(LOC108988246),gene37722(LOC108994123),gene42133(LOC108998967),gene42893(LOC108999810),gene4451(LOC109000658),gene8326(LOC109004973)
BP	GO:0009605	response to external stimulus	6	100	0.18338	0.556637	gene13166(LOC109010308),gene19951(LOC109017785),gene22219(LOC109020279),gene37333(LOC108993703),gene3868(LOC108997274),gene4683(LOC109000913)
BP	GO:0072524	pyridine-containing compound metabolic process	5	79	0.18408	0.556637	gene14026(LOC109011250),gene15126(LOC109012462),gene26044(LOC108981179),gene29916(LOC108985468),gene6752(LOC109003215)
MF	GO:0019887	protein kinase regulator activity	2	18	0.18457	0.556637	gene1856(LOC109016960),gene27634(LOC108982937)
BP	GO:0051649	establishment of localization in cell	17	350	0.18502	0.556637	gene10937(LOC109007848),gene1165(LOC109008850),gene12249(LOC109009288),gene12671(LOC109009761),gene14948(LOC109012277),gene15080(LOC109012424),gene28169(LOC108983514),gene28864(LOC108984312),gene29108(LOC108984575),gene30160(LOC108985749),gene30344(LOC108985959),gene31940(LOC108987729),gene33880(LOC108989902),gene38870(LOC108995339),gene40053(LOC108996664),gene4451(LOC109000658),gene6706(LOC10900…
BP	GO:0048518	positive regulation of biological process	8	144	0.18598	0.556637	gene11604(LOC109008574),gene1312(LOC109010833),gene25279(LOC108980328),gene27026(LOC108982262),gene30972(LOC108986631),gene32960(LOC108988840),gene34783(LOC108990871),gene6706(LOC109003172)
BP	GO:0006664	glycolipid metabolic process	3	39	0.18602	0.556637	gene14970(LOC109012297),gene22445(LOC109020525),gene4759(LOC109000998)
BP	GO:0018193	peptidyl-amino acid modification	3	39	0.18602	0.556637	gene29944(LOC108985498),gene39104(LOC108995653),gene39413(LOC108995992)
BP	GO:0065004	protein-DNA complex assembly	3	39	0.18602	0.556637	gene25849(LOC108980968),gene311(LOC108988246),gene37722(LOC108994123)
BP	GO:1903509	liposaccharide metabolic process	3	39	0.18602	0.556637	gene14970(LOC109012297),gene22445(LOC109020525),gene4759(LOC109000998)
CC	GO:0098687	chromosomal region	2	18	0.18905	0.564625	gene10204(LOC109007030),gene5241(LOC109001539)
MF	GO:0004871	signal transducer activity	5	70	0.19081	0.568796	gene25115(LOC108980141),gene25482(LOC108980541),gene28152(LOC108983523),gene6142(LOC109002546),gene6728(LOC109003197)
BP	GO:0006733	oxidoreduction coenzyme metabolic process	5	81	0.19737	0.5767	gene14026(LOC109011250),gene15126(LOC109012462),gene26044(LOC108981179),gene29916(LOC108985468),gene6752(LOC109003215)
BP	GO:0006886	intracellular protein transport	13	261	0.1998	0.5767	gene10937(LOC109007848),gene14948(LOC109012277),gene28169(LOC108983514),gene28864(LOC108984312),gene29108(LOC108984575),gene30160(LOC108985749),gene30344(LOC108985959),gene31940(LOC108987729),gene33880(LOC108989902),gene38870(LOC108995339),gene40053(LOC108996664),gene4451(LOC109000658),gene6706(LOC109003172)
MF	GO:0004042	acetyl-CoA:L-glutamate N-acetyltransferase activity	1	5	0.20025	0.5767	gene6057(LOC109002455)
MF	GO:0004618	phosphoglycerate kinase activity	1	5	0.20025	0.5767	gene14026(LOC109011250)
MF	GO:0004619	phosphoglycerate mutase activity	1	5	0.20025	0.5767	gene15126(LOC109012462)
MF	GO:0015930	glutamate synthase activity	1	5	0.20025	0.5767	gene15802(LOC109013214)
MF	GO:0016639	oxidoreductase activity, acting on the CH-NH2 group of donors, NAD or NADP as acceptor	1	5	0.20025	0.5767	gene15802(LOC109013214)
MF	GO:0017136	NAD-dependent histone deacetylase activity	1	5	0.20025	0.5767	gene7313(LOC109003842)
MF	GO:0031078	histone deacetylase activity (H3-K14 specific)	1	5	0.20025	0.5767	gene7313(LOC109003842)
MF	GO:0032041	NAD-dependent histone deacetylase activity (H3-K14 specific)	1	5	0.20025	0.5767	gene7313(LOC109003842)
MF	GO:0051538	3 iron, 4 sulfur cluster binding	1	5	0.20025	0.5767	gene15802(LOC109013214)
MF	GO:0038023	signaling receptor activity	4	53	0.20056	0.5767	gene25115(LOC108980141),gene25482(LOC108980541),gene28152(LOC108983523),gene6728(LOC109003197)
CC	GO:0000781	chromosome, telomeric region	1	5	0.20313	0.5767	gene5241(LOC109001539)
CC	GO:0005672	transcription factor TFIIA complex	1	5	0.20313	0.5767	gene1922(LOC109017786)
CC	GO:0031414	N-terminal protein acetyltransferase complex	1	5	0.20313	0.5767	gene39104(LOC108995653)
CC	GO:0031417	NatC complex	1	5	0.20313	0.5767	gene39104(LOC108995653)
CC	GO:0044452	nucleolar part	1	5	0.20313	0.5767	gene15863(LOC109013258)
CC	GO:0090576	RNA polymerase III transcription factor complex	1	5	0.20313	0.5767	gene311(LOC108988246)
BP	GO:0010035	response to inorganic substance	4	61	0.20395	0.5767	gene12452(LOC109009532),gene28845(LOC108984278),gene31053(LOC108986715),gene3258(LOC108990108)
BP	GO:0009266	response to temperature stimulus	2	22	0.20473	0.5767	gene5214(LOC109001510),gene6152(LOC109002555)
BP	GO:0046839	phospholipid dephosphorylation	2	22	0.20473	0.5767	gene35489(LOC108991705),gene4078(LOC108999392)
BP	GO:0046856	phosphatidylinositol dephosphorylation	2	22	0.20473	0.5767	gene35489(LOC108991705),gene4078(LOC108999392)
BP	GO:0071249	cellular response to nitrate	2	22	0.20473	0.5767	gene12452(LOC109009532),gene3258(LOC108990108)
BP	GO:1902170	cellular response to reactive nitrogen species	2	22	0.20473	0.5767	gene12452(LOC109009532),gene3258(LOC108990108)
BP	GO:0071824	protein-DNA complex subunit organization	3	41	0.20573	0.5767	gene25849(LOC108980968),gene311(LOC108988246),gene37722(LOC108994123)
BP	GO:0007010	cytoskeleton organization	7	126	0.20707	0.5767	gene1312(LOC109010833),gene25899(LOC108981025),gene30826(LOC108986472),gene30972(LOC108986631),gene32960(LOC108988840),gene34681(LOC108990737),gene7442(LOC109003989)
MF	GO:0015276	ligand-gated ion channel activity	3	36	0.20712	0.5767	gene14345(LOC109011612),gene24210(LOC108979147),gene24576(LOC108979550)
MF	GO:0022834	ligand-gated channel activity	3	36	0.20712	0.5767	gene14345(LOC109011612),gene24210(LOC108979147),gene24576(LOC108979550)
MF	GO:0030234	enzyme regulator activity	15	271	0.20836	0.5767	gene11604(LOC109008574),gene12040(LOC109009055),gene14387(LOC109011645),gene1856(LOC109016960),gene23667(LOC109021868),gene26302(LOC108981470),gene27634(LOC108982937),gene31668(LOC108987394),gene32591(LOC108988436),gene34783(LOC108990871),gene37018(LOC108993304),gene40528(LOC108997175),gene549(LOC109001744),gene6561(LOC109003015),gene690(LOC109003436)
BP	GO:0000288	nuclear-transcribed mRNA catabolic process, deadenylation-dependent decay	1	6	0.20857	0.5767	gene37224(LOC108993574)
BP	GO:0000290	deadenylation-dependent decapping of nuclear-transcribed mRNA	1	6	0.20857	0.5767	gene37224(LOC108993574)
BP	GO:0006253	dCTP catabolic process	1	6	0.20857	0.5767	gene22219(LOC109020279)
BP	GO:0006376	mRNA splice site selection	1	6	0.20857	0.5767	gene16568(LOC109014074)
BP	GO:0006564	L-serine biosynthetic process	1	6	0.20857	0.5767	gene16158(LOC109013564)
BP	GO:0007205	protein kinase C-activating G-protein coupled receptor signaling pathway	1	6	0.20857	0.5767	gene34874(LOC108990958)
BP	GO:0034227	tRNA thio-modification	1	6	0.20857	0.5767	gene7711(LOC109004279)
BP	GO:0042262	DNA protection	1	6	0.20857	0.5767	gene22219(LOC109020279)
BP	GO:0046065	dCTP metabolic process	1	6	0.20857	0.5767	gene22219(LOC109020279)
BP	GO:0050684	regulation of mRNA processing	1	6	0.20857	0.5767	gene28899(LOC108984351)
BP	GO:0080135	regulation of cellular response to stress	1	6	0.20857	0.5767	gene6152(LOC109002555)
BP	GO:1903311	regulation of mRNA metabolic process	1	6	0.20857	0.5767	gene28899(LOC108984351)
MF	GO:0015103	inorganic anion transmembrane transporter activity	4	54	0.20972	0.578857	gene15851(LOC109013249),gene25929(LOC108981051),gene33503(LOC108989445),gene40558(LOC108997223)
MF	GO:0016491	oxidoreductase activity	93	1960	0.21143	0.581988	gene10221(LOC109007045),gene10423(LOC109007255),gene10952(LOC109007833),gene11323(LOC109008258),gene11554(LOC109008517),gene11994(LOC109009009),gene12017(LOC109009030),gene12136(LOC109009165),gene12413(LOC109009417),gene13164(LOC109010307),gene1331(LOC109011030),gene13737(LOC109010934),gene13807(LOC109011018),gene15027(LOC109012365),gene15238(LOC109012592),gene15239(LOC109012591),gene15259(LOC109…
BP	GO:0022618	ribonucleoprotein complex assembly	4	62	0.21197	0.581988	gene10226(LOC109007051),gene16568(LOC109014074),gene21134(LOC109019085),gene42893(LOC108999810)
BP	GO:0071826	ribonucleoprotein complex subunit organization	4	62	0.21197	0.581988	gene10226(LOC109007051),gene16568(LOC109014074),gene21134(LOC109019085),gene42893(LOC108999810)
BP	GO:0007186	G-protein coupled receptor signaling pathway	2	23	0.21892	0.600017	gene158(LOC109011494),gene34874(LOC108990958)
BP	GO:0051726	regulation of cell cycle	5	85	0.22487	0.60778	gene1312(LOC109010833),gene27634(LOC108982937),gene30972(LOC108986631),gene32960(LOC108988840),gene6236(LOC109002617)
BP	GO:0019318	hexose metabolic process	6	107	0.22538	0.60778	gene21654(LOC109019638),gene26478(LOC108981660),gene29916(LOC108985468),gene4932(LOC109001189),gene6752(LOC109003215),gene9578(LOC109006328)
MF	GO:0022804	active transmembrane transporter activity	19	360	0.23005	0.60778	gene105(LOC109005181),gene15851(LOC109013249),gene17199(LOC109014778),gene17600(LOC109015224),gene2516(LOC108981513),gene30850(LOC108986506),gene31165(LOC108986854),gene33503(LOC108989445),gene33527(LOC108989440),gene34981(LOC108991066),gene35287(LOC108991404),gene38343(LOC108994746),gene40293(LOC108996889),gene40294(LOC108996890),gene40558(LOC108997223),gene42036(LOC108998799),gene6120(LOC109002…
BP	GO:0019637	organophosphate metabolic process	18	389	0.23292	0.60778	gene11887(LOC109008905),gene14026(LOC109011250),gene14970(LOC109012297),gene15126(LOC109012462),gene22112(LOC109020162),gene22219(LOC109020279),gene22445(LOC109020525),gene24068(LOC109022312),gene25677(LOC108980768),gene25894(LOC108981014),gene26044(LOC108981179),gene29916(LOC108985468),gene29939(LOC108985489),gene35489(LOC108991705),gene3567(LOC108993678),gene4078(LOC108999392),gene42290(LOC1089…
BP	GO:0006040	amino sugar metabolic process	2	24	0.23319	0.60778	gene14876(LOC109012200),gene17821(LOC109015462)
BP	GO:0006835	dicarboxylic acid transport	2	24	0.23319	0.60778	gene27570(LOC108982858),gene40625(LOC108997297)
BP	GO:0015740	C4-dicarboxylate transport	2	24	0.23319	0.60778	gene27570(LOC108982858),gene40625(LOC108997297)
BP	GO:0015743	malate transport	2	24	0.23319	0.60778	gene27570(LOC108982858),gene40625(LOC108997297)
BP	GO:0016569	covalent chromatin modification	2	24	0.23319	0.60778	gene39413(LOC108995992),gene6706(LOC109003172)
BP	GO:0016570	histone modification	2	24	0.23319	0.60778	gene39413(LOC108995992),gene6706(LOC109003172)
BP	GO:0071241	cellular response to inorganic substance	2	24	0.23319	0.60778	gene12452(LOC109009532),gene3258(LOC108990108)
MF	GO:0051087	chaperone binding	2	21	0.23325	0.60778	gene38673(LOC108995198),gene41804(LOC108998611)
MF	GO:0000990	transcription factor activity, core RNA polymerase binding	1	6	0.23521	0.60778	gene311(LOC108988246)
MF	GO:0004143	diacylglycerol kinase activity	1	6	0.23521	0.60778	gene34874(LOC108990958)
MF	GO:0004571	mannosyl-oligosaccharide 1,2-alpha-mannosidase activity	1	6	0.23521	0.60778	gene42283(LOC108999251)
MF	GO:0015924	mannosyl-oligosaccharide mannosidase activity	1	6	0.23521	0.60778	gene42283(LOC108999251)
MF	GO:0016886	ligase activity, forming phosphoric ester bonds	1	6	0.23521	0.60778	gene33693(LOC108989641)
MF	GO:0034979	NAD-dependent protein deacetylase activity	1	6	0.23521	0.60778	gene7313(LOC109003842)
MF	GO:0047840	dCTP diphosphatase activity	1	6	0.23521	0.60778	gene22219(LOC109020279)
BP	GO:0065003	macromolecular complex assembly	10	200	0.23554	0.60778	gene10226(LOC109007051),gene16568(LOC109014074),gene21134(LOC109019085),gene25849(LOC108980968),gene311(LOC108988246),gene37722(LOC108994123),gene42133(LOC108998967),gene42893(LOC108999810),gene4451(LOC109000658),gene8326(LOC109004973)
CC	GO:1902494	catalytic complex	21	398	0.23608	0.60778	gene10379(LOC109007207),gene12008(LOC109009020),gene14387(LOC109011645),gene14990(LOC109012316),gene15340(LOC109012681),gene15863(LOC109013258),gene1922(LOC109017786),gene207(LOC109018644),gene23667(LOC109021868),gene30542(LOC108986152),gene31638(LOC108987398),gene37018(LOC108993304),gene37580(LOC108993961),gene39104(LOC108995653),gene39413(LOC108995992),gene40528(LOC108997175),gene549(LOC1090017…
BP	GO:0046907	intracellular transport	16	342	0.23627	0.60778	gene10937(LOC109007848),gene12249(LOC109009288),gene12671(LOC109009761),gene14948(LOC109012277),gene15080(LOC109012424),gene28169(LOC108983514),gene28864(LOC108984312),gene29108(LOC108984575),gene30160(LOC108985749),gene30344(LOC108985959),gene31940(LOC108987729),gene33880(LOC108989902),gene38870(LOC108995339),gene40053(LOC108996664),gene4451(LOC109000658),gene6706(LOC109003172)
BP	GO:0046486	glycerolipid metabolic process	6	109	0.23792	0.60778	gene11887(LOC109008905),gene14970(LOC109012297),gene25677(LOC108980768),gene25894(LOC108981014),gene35489(LOC108991705),gene4078(LOC108999392)
CC	GO:0072546	ER membrane protein complex	1	6	0.23851	0.60778	gene12423(LOC109009503)
BP	GO:0006244	pyrimidine nucleotide catabolic process	1	7	0.23884	0.60778	gene22219(LOC109020279)
BP	GO:0006378	mRNA polyadenylation	1	7	0.23884	0.60778	gene28899(LOC108984351)
BP	GO:0006475	internal protein amino acid acetylation	1	7	0.23884	0.60778	gene39413(LOC108995992)
BP	GO:0006891	intra-Golgi vesicle-mediated transport	1	7	0.23884	0.60778	gene25654(LOC108980743)
BP	GO:0006900	vesicle budding from membrane	1	7	0.23884	0.60778	gene28169(LOC108983514)
BP	GO:0009149	pyrimidine nucleoside triphosphate catabolic process	1	7	0.23884	0.60778	gene22219(LOC109020279)
BP	GO:0009211	pyrimidine deoxyribonucleoside triphosphate metabolic process	1	7	0.23884	0.60778	gene22219(LOC109020279)
BP	GO:0009213	pyrimidine deoxyribonucleoside triphosphate catabolic process	1	7	0.23884	0.60778	gene22219(LOC109020279)
BP	GO:0009223	pyrimidine deoxyribonucleotide catabolic process	1	7	0.23884	0.60778	gene22219(LOC109020279)
BP	GO:0010257	NADH dehydrogenase complex assembly	1	7	0.23884	0.60778	gene8326(LOC109004973)
BP	GO:0016573	histone acetylation	1	7	0.23884	0.60778	gene39413(LOC108995992)
BP	GO:0018393	internal peptidyl-lysine acetylation	1	7	0.23884	0.60778	gene39413(LOC108995992)
BP	GO:0018394	peptidyl-lysine acetylation	1	7	0.23884	0.60778	gene39413(LOC108995992)
BP	GO:0032981	mitochondrial respiratory chain complex I assembly	1	7	0.23884	0.60778	gene8326(LOC109004973)
BP	GO:0043455	regulation of secondary metabolic process	1	7	0.23884	0.60778	gene13833(LOC109011046)
BP	GO:0046386	deoxyribose phosphate catabolic process	1	7	0.23884	0.60778	gene22219(LOC109020279)
BP	GO:0048194	Golgi vesicle budding	1	7	0.23884	0.60778	gene28169(LOC108983514)
BP	GO:0072529	pyrimidine-containing compound catabolic process	1	7	0.23884	0.60778	gene22219(LOC109020279)
BP	GO:0090114	COPII-coated vesicle budding	1	7	0.23884	0.60778	gene28169(LOC108983514)
BP	GO:0097031	mitochondrial respiratory chain complex I biogenesis	1	7	0.23884	0.60778	gene8326(LOC109004973)
BP	GO:0006081	cellular aldehyde metabolic process	3	45	0.24641	0.62178	gene22112(LOC109020162),gene29916(LOC108985468),gene6752(LOC109003215)
MF	GO:0015035	protein disulfide oxidoreductase activity	5	77	0.24642	0.62178	gene10423(LOC109007255),gene17780(LOC109015418),gene30232(LOC108985823),gene33989(LOC108990000),gene34571(LOC108990624)
BP	GO:0006351	transcription, DNA-templated	59	1413	0.24735	0.62178	gene10629(LOC109007516),gene12586(LOC109009675),gene13088(LOC109010217),gene13150(LOC109010296),gene1509(LOC109012878),gene15107(LOC109012447),gene15863(LOC109013258),gene16765(LOC109014288),gene17996(LOC109015654),gene1877(LOC109017138),gene1922(LOC109017786),gene20789(LOC109018710),gene21120(LOC109019068),gene22274(LOC109020336),gene22622(LOC109020715),gene2293(LOC108979063),gene2521(LOC1089816…
BP	GO:0032774	RNA biosynthetic process	59	1413	0.24735	0.62178	gene10629(LOC109007516),gene12586(LOC109009675),gene13088(LOC109010217),gene13150(LOC109010296),gene1509(LOC109012878),gene15107(LOC109012447),gene15863(LOC109013258),gene16765(LOC109014288),gene17996(LOC109015654),gene1877(LOC109017138),gene1922(LOC109017786),gene20789(LOC109018710),gene21120(LOC109019068),gene22274(LOC109020336),gene22622(LOC109020715),gene2293(LOC108979063),gene2521(LOC1089816…
BP	GO:0097659	nucleic acid-templated transcription	59	1413	0.24735	0.62178	gene10629(LOC109007516),gene12586(LOC109009675),gene13088(LOC109010217),gene13150(LOC109010296),gene1509(LOC109012878),gene15107(LOC109012447),gene15863(LOC109013258),gene16765(LOC109014288),gene17996(LOC109015654),gene1877(LOC109017138),gene1922(LOC109017786),gene20789(LOC109018710),gene21120(LOC109019068),gene22274(LOC109020336),gene22622(LOC109020715),gene2293(LOC108979063),gene2521(LOC1089816…
BP	GO:0006334	nucleosome assembly	2	25	0.24752	0.62178	gene25849(LOC108980968),gene37722(LOC108994123)
BP	GO:0031497	chromatin assembly	2	25	0.24752	0.62178	gene25849(LOC108980968),gene37722(LOC108994123)
BP	GO:1901699	cellular response to nitrogen compound	2	25	0.24752	0.62178	gene12452(LOC109009532),gene3258(LOC108990108)
MF	GO:0003887	DNA-directed DNA polymerase activity	2	22	0.24966	0.625149	gene15340(LOC109012681),gene207(LOC109018644)
MF	GO:0016857	racemase and epimerase activity, acting on carbohydrates and derivatives	2	22	0.24966	0.625149	gene21654(LOC109019638),gene26478(LOC108981660)
BP	GO:0043933	macromolecular complex subunit organization	11	227	0.25165	0.629125	gene10226(LOC109007051),gene16568(LOC109014074),gene21134(LOC109019085),gene25849(LOC108980968),gene25899(LOC108981025),gene311(LOC108988246),gene37722(LOC108994123),gene42133(LOC108998967),gene42893(LOC108999810),gene4451(LOC109000658),gene8326(LOC109004973)
BP	GO:0046488	phosphatidylinositol metabolic process	4	68	0.26177	0.633165	gene11887(LOC109008905),gene14970(LOC109012297),gene35489(LOC108991705),gene4078(LOC108999392)
BP	GO:0030245	cellulose catabolic process	2	26	0.26187	0.633165	gene32607(LOC108988472),gene555(LOC109001838)
BP	GO:0051275	beta-glucan catabolic process	2	26	0.26187	0.633165	gene32607(LOC108988472),gene555(LOC109001838)
BP	GO:0006457	protein folding	7	136	0.26408	0.633165	gene11360(LOC109008298),gene15268(LOC109012623),gene2869(LOC108985631),gene35302(LOC108991423),gene42133(LOC108998967),gene5214(LOC109001510),gene5576(LOC109001910)
BP	GO:0006996	organelle organization	21	472	0.26546	0.633165	gene10226(LOC109007051),gene10379(LOC109007207),gene1165(LOC109008850),gene1312(LOC109010833),gene13400(LOC109010563),gene15192(LOC109012509),gene25849(LOC108980968),gene25899(LOC108981025),gene28169(LOC108983514),gene30542(LOC108986152),gene30826(LOC108986472),gene30972(LOC108986631),gene32960(LOC108988840),gene33880(LOC108989902),gene34681(LOC108990737),gene37722(LOC108994123),gene39413(LOC1089…
MF	GO:0099600	transmembrane receptor activity	3	41	0.2658	0.633165	gene14345(LOC109011612),gene24210(LOC108979147),gene24576(LOC108979550)
MF	GO:0019203	carbohydrate phosphatase activity	2	23	0.26611	0.633165	gene18310(LOC109015998),gene20003(LOC109017846)
BP	GO:0034613	cellular protein localization	13	278	0.26617	0.633165	gene10937(LOC109007848),gene14948(LOC109012277),gene28169(LOC108983514),gene28864(LOC108984312),gene29108(LOC108984575),gene30160(LOC108985749),gene30344(LOC108985959),gene31940(LOC108987729),gene33880(LOC108989902),gene38870(LOC108995339),gene40053(LOC108996664),gene4451(LOC109000658),gene6706(LOC109003172)
BP	GO:0070727	cellular macromolecule localization	13	278	0.26617	0.633165	gene10937(LOC109007848),gene14948(LOC109012277),gene28169(LOC108983514),gene28864(LOC108984312),gene29108(LOC108984575),gene30160(LOC108985749),gene30344(LOC108985959),gene31940(LOC108987729),gene33880(LOC108989902),gene38870(LOC108995339),gene40053(LOC108996664),gene4451(LOC109000658),gene6706(LOC109003172)
BP	GO:0009606	tropism	3	47	0.2672	0.633165	gene13166(LOC109010308),gene19951(LOC109017785),gene3868(LOC108997274)
BP	GO:0030258	lipid modification	3	47	0.2672	0.633165	gene11887(LOC109008905),gene35489(LOC108991705),gene4078(LOC108999392)
BP	GO:0001678	cellular glucose homeostasis	1	8	0.26796	0.633165	gene26044(LOC108981179)
BP	GO:0002682	regulation of immune system process	1	8	0.26796	0.633165	gene37333(LOC108993703)
BP	GO:0006368	transcription elongation from RNA polymerase II promoter	1	8	0.26796	0.633165	gene6706(LOC109003172)
BP	GO:0006536	glutamate metabolic process	1	8	0.26796	0.633165	gene15802(LOC109013214)
BP	GO:0007050	cell cycle arrest	1	8	0.26796	0.633165	gene27634(LOC108982937)
BP	GO:0009094	L-phenylalanine biosynthetic process	1	8	0.26796	0.633165	gene33681(LOC108989657)
BP	GO:0009166	nucleotide catabolic process	1	8	0.26796	0.633165	gene22219(LOC109020279)
BP	GO:0009200	deoxyribonucleoside triphosphate metabolic process	1	8	0.26796	0.633165	gene22219(LOC109020279)
BP	GO:0009204	deoxyribonucleoside triphosphate catabolic process	1	8	0.26796	0.633165	gene22219(LOC109020279)
BP	GO:0009264	deoxyribonucleotide catabolic process	1	8	0.26796	0.633165	gene22219(LOC109020279)
BP	GO:0010112	regulation of systemic acquired resistance	1	8	0.26796	0.633165	gene37333(LOC108993703)
BP	GO:0033500	carbohydrate homeostasis	1	8	0.26796	0.633165	gene26044(LOC108981179)
BP	GO:0042593	glucose homeostasis	1	8	0.26796	0.633165	gene26044(LOC108981179)
BP	GO:0045088	regulation of innate immune response	1	8	0.26796	0.633165	gene37333(LOC108993703)
BP	GO:0050776	regulation of immune response	1	8	0.26796	0.633165	gene37333(LOC108993703)
BP	GO:1902223	erythrose 4-phosphate/phosphoenolpyruvate family amino acid biosynthetic process	1	8	0.26796	0.633165	gene33681(LOC108989657)
BP	GO:0055114	oxidation-reduction process	8	160	0.26859	0.633165	gene15238(LOC109012592),gene15239(LOC109012591),gene17300(LOC109014889),gene19528(LOC109017321),gene19580(LOC109017379),gene24316(LOC108979270),gene29094(LOC108984560),gene38466(LOC108994871)
MF	GO:0004040	amidase activity	1	7	0.26864	0.633165	gene20213(LOC109018077)
MF	GO:0004312	fatty acid synthase activity	1	7	0.26864	0.633165	gene30916(LOC108986581)
MF	GO:0004557	alpha-galactosidase activity	1	7	0.26864	0.633165	gene35764(LOC108991875)
MF	GO:0008134	transcription factor binding	1	7	0.26864	0.633165	gene39160(LOC108995720)
MF	GO:0015098	molybdate ion transmembrane transporter activity	1	7	0.26864	0.633165	gene25929(LOC108981051)
MF	GO:0030151	molybdenum ion binding	1	7	0.26864	0.633165	gene9665(LOC109006417)
MF	GO:0045300	acyl-[acyl-carrier-protein] desaturase activity	1	7	0.26864	0.633165	gene2017(LOC109018931)
MF	GO:0047617	acyl-CoA hydrolase activity	1	7	0.26864	0.633165	gene7079(LOC109003573)
MF	GO:0052692	raffinose alpha-galactosidase activity	1	7	0.26864	0.633165	gene35764(LOC108991875)
MF	GO:2001070	starch binding	1	7	0.26864	0.633165	gene4549(LOC109000758)
CC	GO:0005635	nuclear envelope	2	23	0.27205	0.635929	gene12671(LOC109009761),gene6706(LOC109003172)
CC	GO:0005643	nuclear pore	2	23	0.27205	0.635929	gene12671(LOC109009761),gene6706(LOC109003172)
CC	GO:0005770	late endosome	1	7	0.27233	0.635929	gene4451(LOC109000658)
CC	GO:0017119	Golgi transport complex	1	7	0.27233	0.635929	gene25654(LOC108980743)
CC	GO:0035267	NuA4 histone acetyltransferase complex	1	7	0.27233	0.635929	gene12008(LOC109009020)
CC	GO:0009534	chloroplast thylakoid	3	41	0.27347	0.635929	gene16455(LOC109013946),gene17823(LOC109015464),gene24570(LOC108979543)
CC	GO:0009535	chloroplast thylakoid membrane	3	41	0.27347	0.635929	gene16455(LOC109013946),gene17823(LOC109015464),gene24570(LOC108979543)
CC	GO:0031976	plastid thylakoid	3	41	0.27347	0.635929	gene16455(LOC109013946),gene17823(LOC109015464),gene24570(LOC108979543)
CC	GO:0055035	plastid thylakoid membrane	3	41	0.27347	0.635929	gene16455(LOC109013946),gene17823(LOC109015464),gene24570(LOC108979543)
BP	GO:0006098	pentose-phosphate shunt	2	27	0.27623	0.639497	gene29916(LOC108985468),gene6752(LOC109003215)
BP	GO:0034728	nucleosome organization	2	27	0.27623	0.639497	gene25849(LOC108980968),gene37722(LOC108994123)
BP	GO:0051156	glucose 6-phosphate metabolic process	2	27	0.27623	0.639497	gene29916(LOC108985468),gene6752(LOC109003215)
BP	GO:0035556	intracellular signal transduction	7	139	0.282	0.650304	gene11887(LOC109008905),gene20172(LOC109018032),gene26851(LOC108982066),gene27053(LOC108982277),gene3139(LOC108989047),gene34874(LOC108990958),gene451(LOC109000914)
BP	GO:1901607	alpha-amino acid biosynthetic process	7	139	0.282	0.650304	gene11035(LOC109007939),gene15802(LOC109013214),gene16158(LOC109013564),gene16619(LOC109014129),gene27862(LOC108983187),gene33681(LOC108989657),gene6057(LOC109002455)
MF	GO:0061630	ubiquitin protein ligase activity	2	24	0.28256	0.650304	gene27390(LOC108982658),gene31638(LOC108987398)
MF	GO:0061659	ubiquitin-like protein ligase activity	2	24	0.28256	0.650304	gene27390(LOC108982658),gene31638(LOC108987398)
BP	GO:0005984	disaccharide metabolic process	3	49	0.28819	0.661821	gene18310(LOC109015998),gene20003(LOC109017846),gene37760(LOC108994212)
MF	GO:0010333	terpene synthase activity	5	82	0.28841	0.661821	gene14296(LOC109011554),gene14297(LOC109011560),gene1477(LOC109012609),gene19832(LOC109017653),gene9684(LOC109006437)
BP	GO:0005996	monosaccharide metabolic process	6	117	0.28997	0.661924	gene21654(LOC109019638),gene26478(LOC108981660),gene29916(LOC108985468),gene4932(LOC109001189),gene6752(LOC109003215),gene9578(LOC109006328)
BP	GO:0006006	glucose metabolic process	2	28	0.29057	0.661924	gene29916(LOC108985468),gene6752(LOC109003215)
BP	GO:0043207	response to external biotic stimulus	2	28	0.29057	0.661924	gene37333(LOC108993703),gene4683(LOC109000913)
BP	GO:0051707	response to other organism	2	28	0.29057	0.661924	gene37333(LOC108993703),gene4683(LOC109000913)
BP	GO:0098542	defense response to other organism	2	28	0.29057	0.661924	gene37333(LOC108993703),gene4683(LOC109000913)
MF	GO:0042578	phosphoric ester hydrolase activity	18	355	0.29182	0.663806	gene10167(LOC109007003),gene14664(LOC109011952),gene15358(LOC109012694),gene16824(LOC109014353),gene18310(LOC109015998),gene20003(LOC109017846),gene21483(LOC109019474),gene2517(LOC108981524),gene2534(LOC108981827),gene25677(LOC108980768),gene25894(LOC108981014),gene2599(LOC108982727),gene29327(LOC108984820),gene31637(LOC108987413),gene37681(LOC108994087),gene40940(LOC108997697),gene5819(LOC109002…
BP	GO:0031329	regulation of cellular catabolic process	1	9	0.29597	0.671079	gene28899(LOC108984351)
BP	GO:0033108	mitochondrial respiratory chain complex assembly	1	9	0.29597	0.671079	gene8326(LOC109004973)
BP	GO:0006366	transcription from RNA polymerase II promoter	8	165	0.29639	0.671079	gene15863(LOC109013258),gene1922(LOC109017786),gene25279(LOC108980328),gene27026(LOC108982262),gene41397(LOC108998180),gene42580(LOC108999470),gene5193(LOC109001476),gene6706(LOC109003172)
MF	GO:0001871	pattern binding	7	124	0.29892	0.671079	gene13626(LOC109010810),gene22523(LOC109020611),gene23105(LOC109021247),gene24321(LOC108979276),gene26480(LOC108981662),gene40549(LOC108997209),gene4549(LOC109000758)
MF	GO:0030247	polysaccharide binding	7	124	0.29892	0.671079	gene13626(LOC109010810),gene22523(LOC109020611),gene23105(LOC109021247),gene24321(LOC108979276),gene26480(LOC108981662),gene40549(LOC108997209),gene4549(LOC109000758)
MF	GO:0004396	hexokinase activity	1	8	0.30061	0.671079	gene26044(LOC108981179)
MF	GO:0004462	lactoylglutathione lyase activity	1	8	0.30061	0.671079	gene2158(LOC109020714)
MF	GO:0004664	prephenate dehydratase activity	1	8	0.30061	0.671079	gene33681(LOC108989657)
MF	GO:0004860	protein kinase inhibitor activity	1	8	0.30061	0.671079	gene27634(LOC108982937)
MF	GO:0004861	cyclin-dependent protein serine/threonine kinase inhibitor activity	1	8	0.30061	0.671079	gene27634(LOC108982937)
MF	GO:0005536	glucose binding	1	8	0.30061	0.671079	gene26044(LOC108981179)
MF	GO:0016151	nickel cation binding	1	8	0.30061	0.671079	gene4434(LOC109000628)
MF	GO:0030291	protein serine/threonine kinase inhibitor activity	1	8	0.30061	0.671079	gene27634(LOC108982937)
MF	GO:0008374	O-acyltransferase activity	3	44	0.30191	0.671079	gene11035(LOC109007939),gene16619(LOC109014129),gene3567(LOC108993678)
CC	GO:0005665	DNA-directed RNA polymerase II, core complex	1	8	0.30465	0.671079	gene15863(LOC109013258)
CC	GO:0005666	DNA-directed RNA polymerase III complex	1	8	0.30465	0.671079	gene15863(LOC109013258)
CC	GO:0005758	mitochondrial intermembrane space	1	8	0.30465	0.671079	gene8803(LOC109005473)
CC	GO:0031970	organelle envelope lumen	1	8	0.30465	0.671079	gene8803(LOC109005473)
BP	GO:0009084	glutamine family amino acid biosynthetic process	2	29	0.30488	0.671079	gene15802(LOC109013214),gene6057(LOC109002455)
BP	GO:0009251	glucan catabolic process	2	29	0.30488	0.671079	gene32607(LOC108988472),gene555(LOC109001838)
BP	GO:0009908	flower development	2	29	0.30488	0.671079	gene22089(LOC109020137),gene7162(LOC109003667)
BP	GO:0044247	cellular polysaccharide catabolic process	2	29	0.30488	0.671079	gene32607(LOC108988472),gene555(LOC109001838)
BP	GO:0090567	reproductive shoot system development	2	29	0.30488	0.671079	gene22089(LOC109020137),gene7162(LOC109003667)
MF	GO:0015036	disulfide oxidoreductase activity	5	84	0.30557	0.671653	gene10423(LOC109007255),gene17780(LOC109015418),gene30232(LOC108985823),gene33989(LOC108990000),gene34571(LOC108990624)
CC	GO:0005694	chromosome	9	165	0.31126	0.6832	gene10204(LOC109007030),gene10379(LOC109007207),gene12008(LOC109009020),gene25849(LOC108980968),gene30542(LOC108986152),gene37580(LOC108993961),gene37722(LOC108994123),gene5241(LOC109001539),gene6204(LOC109002625)
MF	GO:0046872	metal ion binding	168	3709	0.31284	0.685707	gene10083(LOC109006882),gene10394(LOC109007222),gene1047(LOC109007647),gene10779(LOC109007654),gene10830(LOC109007722),gene11185(LOC109008101),gene11984(LOC109008991),gene11994(LOC109009009),gene12040(LOC109009055),gene12413(LOC109009417),gene12586(LOC109009675),gene1283(LOC109010264),gene1320(LOC109010927),gene13260(LOC109010410),gene1331(LOC109011030),gene13400(LOC109010563),gene13626(LOC109010…
MF	GO:0003729	mRNA binding	2	26	0.31532	0.689036	gene16568(LOC109014074),gene42893(LOC108999810)
MF	GO:0008810	cellulase activity	2	26	0.31532	0.689036	gene32607(LOC108988472),gene555(LOC109001838)
BP	GO:0006464	cellular protein modification process	18	413	0.31612	0.689036	gene11604(LOC109008574),gene12517(LOC109009594),gene12528(LOC109009607),gene1312(LOC109010833),gene14970(LOC109012297),gene24570(LOC108979543),gene29944(LOC108985498),gene29947(LOC108985493),gene3096(LOC108988655),gene30972(LOC108986631),gene32960(LOC108988840),gene34783(LOC108990871),gene37989(LOC108994432),gene39083(LOC108995581),gene39104(LOC108995653),gene39413(LOC108995992),gene6706(LOC10900…
BP	GO:0036211	protein modification process	18	413	0.31612	0.689036	gene11604(LOC109008574),gene12517(LOC109009594),gene12528(LOC109009607),gene1312(LOC109010833),gene14970(LOC109012297),gene24570(LOC108979543),gene29944(LOC108985498),gene29947(LOC108985493),gene3096(LOC108988655),gene30972(LOC108986631),gene32960(LOC108988840),gene34783(LOC108990871),gene37989(LOC108994432),gene39083(LOC108995581),gene39104(LOC108995653),gene39413(LOC108995992),gene6706(LOC10900…
BP	GO:0044283	small molecule biosynthetic process	17	389	0.31894	0.693665	gene11035(LOC109007939),gene15121(LOC109012459),gene15802(LOC109013214),gene16158(LOC109013564),gene16619(LOC109014129),gene23106(LOC109021248),gene25278(LOC108980321),gene27862(LOC108983187),gene30916(LOC108986581),gene32966(LOC108988873),gene33681(LOC108989657),gene36442(LOC108992677),gene40454(LOC108997102),gene42290(LOC108999223),gene5481(LOC109001802),gene6057(LOC109002455),gene7571(LOC10900…
BP	GO:0006739	NADP metabolic process	2	30	0.31913	0.693665	gene29916(LOC108985468),gene6752(LOC109003215)
BP	GO:0006643	membrane lipid metabolic process	3	52	0.31987	0.694309	gene14970(LOC109012297),gene22445(LOC109020525),gene4759(LOC109000998)
BP	GO:0000184	nuclear-transcribed mRNA catabolic process, nonsense-mediated decay	1	10	0.3229	0.694447	gene33611(LOC108989565)
BP	GO:0006406	mRNA export from nucleus	1	10	0.3229	0.694447	gene6706(LOC109003172)
BP	GO:0006801	superoxide metabolic process	1	10	0.3229	0.694447	gene7937(LOC109004522)
BP	GO:0009226	nucleotide-sugar biosynthetic process	1	10	0.3229	0.694447	gene14876(LOC109012200)
BP	GO:0070897	DNA-templated transcriptional preinitiation complex assembly	1	10	0.3229	0.694447	gene311(LOC108988246)
BP	GO:0071427	mRNA-containing ribonucleoprotein complex export from nucleus	1	10	0.3229	0.694447	gene6706(LOC109003172)
BP	GO:0016070	RNA metabolic process	77	1913	0.32304	0.694447	gene10629(LOC109007516),gene12586(LOC109009675),gene13088(LOC109010217),gene13150(LOC109010296),gene13984(LOC109011212),gene1470(LOC109012517),gene1509(LOC109012878),gene15107(LOC109012447),gene15863(LOC109013258),gene16568(LOC109014074),gene16765(LOC109014288),gene17996(LOC109015654),gene1877(LOC109017138),gene1922(LOC109017786),gene20789(LOC109018710),gene21120(LOC109019068),gene21134(LOC109019…
MF	GO:0043169	cation binding	168	3717	0.324	0.695556	gene10083(LOC109006882),gene10394(LOC109007222),gene1047(LOC109007647),gene10779(LOC109007654),gene10830(LOC109007722),gene11185(LOC109008101),gene11984(LOC109008991),gene11994(LOC109009009),gene12040(LOC109009055),gene12413(LOC109009417),gene12586(LOC109009675),gene1283(LOC109010264),gene1320(LOC109010927),gene13260(LOC109010410),gene1331(LOC109011030),gene13400(LOC109010563),gene13626(LOC109010…
BP	GO:1901605	alpha-amino acid metabolic process	10	219	0.32778	0.702706	gene11035(LOC109007939),gene15802(LOC109013214),gene16158(LOC109013564),gene16619(LOC109014129),gene23106(LOC109021248),gene27862(LOC108983187),gene33681(LOC108989657),gene36866(LOC108993096),gene40454(LOC108997102),gene6057(LOC109002455)
BP	GO:0051641	cellular localization	17	392	0.33029	0.703273	gene10937(LOC109007848),gene1165(LOC109008850),gene12249(LOC109009288),gene12671(LOC109009761),gene14948(LOC109012277),gene15080(LOC109012424),gene28169(LOC108983514),gene28864(LOC108984312),gene29108(LOC108984575),gene30160(LOC108985749),gene30344(LOC108985959),gene31940(LOC108987729),gene33880(LOC108989902),gene38870(LOC108995339),gene40053(LOC108996664),gene4451(LOC109000658),gene6706(LOC10900…
MF	GO:0003830	beta-1,4-mannosylglycoprotein 4-beta-N-acetylglucosaminyltransferase activity	1	9	0.33119	0.703273	gene39083(LOC108995581)
MF	GO:0005338	nucleotide-sugar transmembrane transporter activity	1	9	0.33119	0.703273	gene9540(LOC109006294)
MF	GO:0008725	DNA-3-methyladenine glycosylase activity	1	9	0.33119	0.703273	gene37524(LOC108993927)
MF	GO:0016725	oxidoreductase activity, acting on CH or CH2 groups	1	9	0.33119	0.703273	gene22112(LOC109020162)
MF	GO:0031683	G-protein beta/gamma-subunit complex binding	1	9	0.33119	0.703273	gene158(LOC109011494)
MF	GO:0043733	DNA-3-methylbase glycosylase activity	1	9	0.33119	0.703273	gene37524(LOC108993927)
BP	GO:1901606	alpha-amino acid catabolic process	2	31	0.33331	0.706757	gene23106(LOC109021248),gene40454(LOC108997102)
CC	GO:0000776	kinetochore	1	9	0.33554	0.706757	gene10204(LOC109007030)
CC	GO:0005685	U1 snRNP	1	9	0.33554	0.706757	gene16568(LOC109014074)
CC	GO:0032040	small-subunit processome	1	9	0.33554	0.706757	gene5510(LOC109001849)
CC	GO:0043189	H4/H2A histone acetyltransferase complex	1	9	0.33554	0.706757	gene12008(LOC109009020)
CC	GO:1902562	H4 histone acetyltransferase complex	1	9	0.33554	0.706757	gene12008(LOC109009020)
CC	GO:0031984	organelle subcompartment	17	339	0.337	0.708878	gene12423(LOC109009503),gene14970(LOC109012297),gene15080(LOC109012424),gene16455(LOC109013946),gene17823(LOC109015464),gene21351(LOC109019326),gene24570(LOC108979543),gene25115(LOC108980141),gene25278(LOC108980321),gene25654(LOC108980743),gene28152(LOC108983523),gene28169(LOC108983514),gene31963(LOC108987707),gene36651(LOC108992924),gene39771(LOC108996067),gene40053(LOC108996664),gene6832(LOC109…
MF	GO:0032403	protein complex binding	3	47	0.33823	0.71051	gene11604(LOC109008574),gene158(LOC109011494),gene34783(LOC108990871)
BP	GO:0016579	protein deubiquitination	3	54	0.34102	0.713498	gene12517(LOC109009594),gene3096(LOC108988655),gene6706(LOC109003172)
BP	GO:0048608	reproductive structure development	3	54	0.34102	0.713498	gene22089(LOC109020137),gene534(LOC109001595),gene7162(LOC109003667)
BP	GO:0061458	reproductive system development	3	54	0.34102	0.713498	gene22089(LOC109020137),gene534(LOC109001595),gene7162(LOC109003667)
MF	GO:0016866	intramolecular transferase activity	4	68	0.34623	0.722074	gene14876(LOC109012200),gene15126(LOC109012462),gene40488(LOC108997055),gene42368(LOC108999283)
CC	GO:0061695	transferase complex, transferring phosphorus-containing groups	4	67	0.34674	0.722074	gene15340(LOC109012681),gene15863(LOC109013258),gene1922(LOC109017786),gene207(LOC109018644)
BP	GO:0000097	sulfur amino acid biosynthetic process	2	32	0.34741	0.722074	gene11035(LOC109007939),gene16619(LOC109014129)
BP	GO:0046351	disaccharide biosynthetic process	2	32	0.34741	0.722074	gene18310(LOC109015998),gene20003(LOC109017846)
BP	GO:0006526	arginine biosynthetic process	1	11	0.34881	0.722074	gene6057(LOC109002455)
BP	GO:0009620	response to fungus	1	11	0.34881	0.722074	gene4683(LOC109000913)
BP	GO:0031124	mRNA 3'-end processing	1	11	0.34881	0.722074	gene28899(LOC108984351)
BP	GO:0050832	defense response to fungus	1	11	0.34881	0.722074	gene4683(LOC109000913)
CC	GO:0005874	microtubule	6	109	0.35487	0.729792	gene1312(LOC109010833),gene30972(LOC108986631),gene32949(LOC108988830),gene32960(LOC108988840),gene42133(LOC108998967),gene4956(LOC109001218)
CC	GO:0099080	supramolecular complex	6	109	0.35487	0.729792	gene1312(LOC109010833),gene30972(LOC108986631),gene32949(LOC108988830),gene32960(LOC108988840),gene42133(LOC108998967),gene4956(LOC109001218)
CC	GO:0099081	supramolecular polymer	6	109	0.35487	0.729792	gene1312(LOC109010833),gene30972(LOC108986631),gene32949(LOC108988830),gene32960(LOC108988840),gene42133(LOC108998967),gene4956(LOC109001218)
CC	GO:0099512	supramolecular fiber	6	109	0.35487	0.729792	gene1312(LOC109010833),gene30972(LOC108986631),gene32949(LOC108988830),gene32960(LOC108988840),gene42133(LOC108998967),gene4956(LOC109001218)
CC	GO:0099513	polymeric cytoskeletal fiber	6	109	0.35487	0.729792	gene1312(LOC109010833),gene30972(LOC108986631),gene32949(LOC108988830),gene32960(LOC108988840),gene42133(LOC108998967),gene4956(LOC109001218)
MF	GO:0016838	carbon-oxygen lyase activity, acting on phosphates	5	90	0.35774	0.734728	gene14296(LOC109011554),gene14297(LOC109011560),gene1477(LOC109012609),gene19832(LOC109017653),gene9684(LOC109006437)
MF	GO:0003905	alkylbase DNA N-glycosylase activity	1	10	0.36043	0.738315	gene37524(LOC108993927)
MF	GO:0004407	histone deacetylase activity	1	10	0.36043	0.738315	gene7313(LOC109003842)
BP	GO:0009063	cellular amino acid catabolic process	2	33	0.3614	0.739335	gene23106(LOC109021248),gene40454(LOC108997102)
BP	GO:0000226	microtubule cytoskeleton organization	3	56	0.36213	0.739861	gene1312(LOC109010833),gene30972(LOC108986631),gene32960(LOC108988840)
CC	GO:0008023	transcription elongation factor complex	1	10	0.36505	0.744854	gene32086(LOC108987855)
MF	GO:0016791	phosphatase activity	15	307	0.36607	0.745963	gene10167(LOC109007003),gene14664(LOC109011952),gene15358(LOC109012694),gene18310(LOC109015998),gene20003(LOC109017846),gene21483(LOC109019474),gene2517(LOC108981524),gene2534(LOC108981827),gene2599(LOC108982727),gene29327(LOC108984820),gene31637(LOC108987413),gene37681(LOC108994087),gene40940(LOC108997697),gene5819(LOC109002181),gene6710(LOC109003179)
BP	GO:0016071	mRNA metabolic process	8	178	0.37121	0.74603	gene16568(LOC109014074),gene21134(LOC109019085),gene27377(LOC108982647),gene28899(LOC108984351),gene32754(LOC108988623),gene33611(LOC108989565),gene37224(LOC108993574),gene42893(LOC108999810)
BP	GO:0003006	developmental process involved in reproduction	3	57	0.37264	0.74603	gene22089(LOC109020137),gene534(LOC109001595),gene7162(LOC109003667)
BP	GO:0006084	acetyl-CoA metabolic process	1	12	0.37373	0.74603	gene29939(LOC108985489)
BP	GO:0006383	transcription from RNA polymerase III promoter	1	12	0.37373	0.74603	gene15863(LOC109013258)
BP	GO:0007007	inner mitochondrial membrane organization	1	12	0.37373	0.74603	gene33880(LOC108989902)
BP	GO:0007033	vacuole organization	1	12	0.37373	0.74603	gene4451(LOC109000658)
BP	GO:0009095	aromatic amino acid family biosynthetic process, prephenate pathway	1	12	0.37373	0.74603	gene33681(LOC108989657)
BP	GO:0009219	pyrimidine deoxyribonucleotide metabolic process	1	12	0.37373	0.74603	gene22219(LOC109020279)
BP	GO:0009394	2'-deoxyribonucleotide metabolic process	1	12	0.37373	0.74603	gene22219(LOC109020279)
BP	GO:0009657	plastid organization	1	12	0.37373	0.74603	gene1165(LOC109008850)
BP	GO:0009658	chloroplast organization	1	12	0.37373	0.74603	gene1165(LOC109008850)
BP	GO:0019692	deoxyribose phosphate metabolic process	1	12	0.37373	0.74603	gene22219(LOC109020279)
BP	GO:0032875	regulation of DNA endoreduplication	1	12	0.37373	0.74603	gene6236(LOC109002617)
BP	GO:0045039	protein import into mitochondrial inner membrane	1	12	0.37373	0.74603	gene33880(LOC108989902)
BP	GO:0046173	polyol biosynthetic process	1	12	0.37373	0.74603	gene42290(LOC108999223)
BP	GO:1901068	guanosine-containing compound metabolic process	1	12	0.37373	0.74603	gene24068(LOC109022312)
BP	GO:0001101	response to acid chemical	4	81	0.37478	0.747173	gene12452(LOC109009532),gene28845(LOC108984278),gene31053(LOC108986715),gene3258(LOC108990108)
BP	GO:0006323	DNA packaging	2	34	0.37528	0.747218	gene25849(LOC108980968),gene37722(LOC108994123)
MF	GO:0003755	peptidyl-prolyl cis-trans isomerase activity	4	71	0.37631	0.748317	gene11202(LOC109008125),gene16596(LOC109014106),gene20599(LOC109018499),gene40035(LOC108996649)
MF	GO:0004620	phospholipase activity	2	30	0.3796	0.752946	gene25677(LOC108980768),gene25894(LOC108981014)
MF	GO:0019200	carbohydrate kinase activity	2	30	0.3796	0.752946	gene10830(LOC109007722),gene26044(LOC108981179)
BP	GO:0008380	RNA splicing	5	106	0.3815	0.755756	gene13984(LOC109011212),gene16568(LOC109014074),gene21134(LOC109019085),gene33693(LOC108989641),gene42893(LOC108999810)
BP	GO:0070646	protein modification by small protein removal	3	58	0.38313	0.758026	gene12517(LOC109009594),gene3096(LOC108988655),gene6706(LOC109003172)
MF	GO:0098772	molecular function regulator	15	311	0.38497	0.760705	gene11604(LOC109008574),gene12040(LOC109009055),gene14387(LOC109011645),gene1856(LOC109016960),gene23667(LOC109021868),gene26302(LOC108981470),gene27634(LOC108982937),gene31668(LOC108987394),gene32591(LOC108988436),gene34783(LOC108990871),gene37018(LOC108993304),gene40528(LOC108997175),gene549(LOC109001744),gene6561(LOC109003015),gene690(LOC109003436)
MF	GO:0016859	cis-trans isomerase activity	4	72	0.38632	0.760758	gene11202(LOC109008125),gene16596(LOC109014106),gene20599(LOC109018499),gene40035(LOC108996649)
MF	GO:0002161	aminoacyl-tRNA editing activity	1	11	0.3884	0.760758	gene33036(LOC108988877)
MF	GO:0003989	acetyl-CoA carboxylase activity	1	11	0.3884	0.760758	gene15121(LOC109012459)
MF	GO:0004535	poly(A)-specific ribonuclease activity	1	11	0.3884	0.760758	gene36046(LOC108992231)
MF	GO:0016421	CoA carboxylase activity	1	11	0.3884	0.760758	gene15121(LOC109012459)
MF	GO:0016885	ligase activity, forming carbon-carbon bonds	1	11	0.3884	0.760758	gene15121(LOC109012459)
MF	GO:0033558	protein deacetylase activity	1	11	0.3884	0.760758	gene7313(LOC109003842)
BP	GO:0019751	polyol metabolic process	2	35	0.38904	0.761059	gene36790(LOC108993156),gene42290(LOC108999223)
MF	GO:0015925	galactosidase activity	2	31	0.3953	0.762746	gene14990(LOC109012316),gene35764(LOC108991875)
MF	GO:0016854	racemase and epimerase activity	2	31	0.3953	0.762746	gene21654(LOC109019638),gene26478(LOC108981660)
BP	GO:0000105	histidine biosynthetic process	1	13	0.3977	0.762746	gene27862(LOC108983187)
BP	GO:0006547	histidine metabolic process	1	13	0.3977	0.762746	gene27862(LOC108983187)
BP	GO:0009143	nucleoside triphosphate catabolic process	1	13	0.3977	0.762746	gene22219(LOC109020279)
BP	GO:0009648	photoperiodism	1	13	0.3977	0.762746	gene534(LOC109001595)
BP	GO:0010228	vegetative to reproductive phase transition of meristem	1	13	0.3977	0.762746	gene534(LOC109001595)
BP	GO:0033865	nucleoside bisphosphate metabolic process	1	13	0.3977	0.762746	gene24068(LOC109022312)
BP	GO:0033875	ribonucleoside bisphosphate metabolic process	1	13	0.3977	0.762746	gene24068(LOC109022312)
BP	GO:0034032	purine nucleoside bisphosphate metabolic process	1	13	0.3977	0.762746	gene24068(LOC109022312)
BP	GO:0043254	regulation of protein complex assembly	1	13	0.3977	0.762746	gene4451(LOC109000658)
BP	GO:0048573	photoperiodism, flowering	1	13	0.3977	0.762746	gene534(LOC109001595)
BP	GO:0051656	establishment of organelle localization	1	13	0.3977	0.762746	gene1165(LOC109008850)
BP	GO:0052803	imidazole-containing compound metabolic process	1	13	0.3977	0.762746	gene27862(LOC108983187)
BP	GO:0090329	regulation of DNA-dependent DNA replication	1	13	0.3977	0.762746	gene6236(LOC109002617)
BP	GO:2000028	regulation of photoperiodism, flowering	1	13	0.3977	0.762746	gene534(LOC109001595)
MF	GO:0016651	oxidoreductase activity, acting on NAD(P)H	3	52	0.39834	0.763038	gene15384(LOC109012719),gene35005(LOC108991095),gene38254(LOC108994825)
BP	GO:0006534	cysteine metabolic process	2	36	0.40266	0.768491	gene11035(LOC109007939),gene16619(LOC109014129)
BP	GO:0032259	methylation	2	36	0.40266	0.768491	gene29944(LOC108985498),gene9521(LOC109006274)
BP	GO:0043414	macromolecule methylation	2	36	0.40266	0.768491	gene29944(LOC108985498),gene9521(LOC109006274)
CC	GO:0005789	endoplasmic reticulum membrane	9	180	0.40595	0.771009	gene12423(LOC109009503),gene14970(LOC109012297),gene21351(LOC109019326),gene25115(LOC108980141),gene25278(LOC108980321),gene28152(LOC108983523),gene28169(LOC108983514),gene36651(LOC108992924),gene39771(LOC108996067)
CC	GO:0042175	nuclear outer membrane-endoplasmic reticulum membrane network	9	180	0.40595	0.771009	gene12423(LOC109009503),gene14970(LOC109012297),gene21351(LOC109019326),gene25115(LOC108980141),gene25278(LOC108980321),gene28152(LOC108983523),gene28169(LOC108983514),gene36651(LOC108992924),gene39771(LOC108996067)
CC	GO:0044432	endoplasmic reticulum part	9	180	0.40595	0.771009	gene12423(LOC109009503),gene14970(LOC109012297),gene21351(LOC109019326),gene25115(LOC108980141),gene25278(LOC108980321),gene28152(LOC108983523),gene28169(LOC108983514),gene36651(LOC108992924),gene39771(LOC108996067)
CC	GO:0098827	endoplasmic reticulum subcompartment	9	180	0.40595	0.771009	gene12423(LOC109009503),gene14970(LOC109012297),gene21351(LOC109019326),gene25115(LOC108980141),gene25278(LOC108980321),gene28152(LOC108983523),gene28169(LOC108983514),gene36651(LOC108992924),gene39771(LOC108996067)
BP	GO:0043436	oxoacid metabolic process	26	642	0.40846	0.774836	gene11035(LOC109007939),gene14026(LOC109011250),gene15121(LOC109012459),gene15126(LOC109012462),gene15802(LOC109013214),gene16158(LOC109013564),gene16619(LOC109014129),gene2017(LOC109018931),gene22112(LOC109020162),gene23106(LOC109021248),gene25278(LOC108980321),gene26044(LOC108981179),gene27862(LOC108983187),gene28845(LOC108984278),gene30916(LOC108986581),gene32966(LOC108988873),gene33036(LOC108…
MF	GO:0003682	chromatin binding	2	32	0.4108	0.778332	gene25158(LOC108980189),gene35432(LOC108991565)
BP	GO:0043412	macromolecule modification	20	490	0.4136	0.780201	gene11604(LOC109008574),gene12517(LOC109009594),gene12528(LOC109009607),gene1312(LOC109010833),gene14970(LOC109012297),gene24570(LOC108979543),gene29944(LOC108985498),gene29947(LOC108985493),gene3096(LOC108988655),gene30972(LOC108986631),gene32960(LOC108988840),gene34783(LOC108990871),gene37989(LOC108994432),gene39083(LOC108995581),gene39104(LOC108995653),gene39413(LOC108995992),gene40488(LOC1089…
BP	GO:0006082	organic acid metabolic process	26	644	0.41485	0.780201	gene11035(LOC109007939),gene14026(LOC109011250),gene15121(LOC109012459),gene15126(LOC109012462),gene15802(LOC109013214),gene16158(LOC109013564),gene16619(LOC109014129),gene2017(LOC109018931),gene22112(LOC109020162),gene23106(LOC109021248),gene25278(LOC108980321),gene26044(LOC108981179),gene27862(LOC108983187),gene28845(LOC108984278),gene30916(LOC108986581),gene32966(LOC108988873),gene33036(LOC108…
MF	GO:0004559	alpha-mannosidase activity	1	12	0.41514	0.780201	gene42283(LOC108999251)
MF	GO:0051765	inositol tetrakisphosphate kinase activity	1	12	0.41514	0.780201	gene42290(LOC108999223)
MF	GO:0051766	inositol trisphosphate kinase activity	1	12	0.41514	0.780201	gene42290(LOC108999223)
BP	GO:1901136	carbohydrate derivative catabolic process	2	37	0.41613	0.780201	gene17821(LOC109015462),gene22219(LOC109020279)
MF	GO:0005509	calcium ion binding	16	340	0.41694	0.780201	gene13626(LOC109010810),gene14937(LOC109012266),gene15384(LOC109012719),gene22523(LOC109020611),gene25305(LOC108980353),gene25677(LOC108980768),gene25894(LOC108981014),gene27868(LOC108983191),gene2900(LOC108985925),gene31234(LOC108987001),gene35005(LOC108991095),gene37899(LOC108994335),gene42283(LOC108999251),gene6532(LOC109002986),gene7299(LOC109003819),gene8776(LOC109005440)
BP	GO:0006732	coenzyme metabolic process	7	161	0.4191	0.780201	gene14026(LOC109011250),gene15126(LOC109012462),gene26044(LOC108981179),gene29916(LOC108985468),gene29939(LOC108985489),gene6752(LOC109003215),gene7079(LOC109003573)
CC	GO:0042721	mitochondrial inner membrane protein insertion complex	1	12	0.42022	0.780201	gene33880(LOC108989902)
BP	GO:0002098	tRNA wobble uridine modification	1	14	0.42076	0.780201	gene7711(LOC109004279)
BP	GO:0006525	arginine metabolic process	1	14	0.42076	0.780201	gene6057(LOC109002455)
BP	GO:0006611	protein export from nucleus	1	14	0.42076	0.780201	gene6706(LOC109003172)
BP	GO:0009691	cytokinin biosynthetic process	1	14	0.42076	0.780201	gene16279(LOC109013746)
BP	GO:0042023	DNA endoreduplication	1	14	0.42076	0.780201	gene6236(LOC109002617)
BP	GO:0043631	RNA polyadenylation	1	14	0.42076	0.780201	gene28899(LOC108984351)
BP	GO:0071166	ribonucleoprotein complex localization	1	14	0.42076	0.780201	gene6706(LOC109003172)
BP	GO:0071426	ribonucleoprotein complex export from nucleus	1	14	0.42076	0.780201	gene6706(LOC109003172)
BP	GO:1901292	nucleoside phosphate catabolic process	1	14	0.42076	0.780201	gene22219(LOC109020279)
MF	GO:0004527	exonuclease activity	3	54	0.422	0.78065	gene1500(LOC109012829),gene20515(LOC109018411),gene36046(LOC108992231)
MF	GO:0005516	calmodulin binding	3	54	0.422	0.78065	gene25942(LOC108981063),gene31535(LOC108987266),gene32121(LOC108988230)
BP	GO:0009069	serine family amino acid metabolic process	3	62	0.4246	0.784532	gene11035(LOC109007939),gene16158(LOC109013564),gene16619(LOC109014129)
MF	GO:0008509	anion transmembrane transporter activity	4	76	0.42607	0.785468	gene15851(LOC109013249),gene25929(LOC108981051),gene33503(LOC108989445),gene40558(LOC108997223)
MF	GO:0016709	oxidoreductase activity, acting on paired donors, with incorporation or reduction of molecular oxygen, NAD(P)H as one donor, and incorporation of one atom of oxygen	2	33	0.42611	0.785468	gene24076(LOC109022319),gene32107(LOC108987866)
BP	GO:0016042	lipid catabolic process	4	87	0.427	0.786182	gene25677(LOC108980768),gene25894(LOC108981014),gene27735(LOC108983039),gene5620(LOC109001971)
BP	GO:0051276	chromosome organization	8	188	0.42979	0.790389	gene10379(LOC109007207),gene13400(LOC109010563),gene15192(LOC109012509),gene25849(LOC108980968),gene30542(LOC108986152),gene37722(LOC108994123),gene39413(LOC108995992),gene6706(LOC109003172)
CC	GO:0000786	nucleosome	3	54	0.43206	0.79044	gene25849(LOC108980968),gene37722(LOC108994123),gene6204(LOC109002625)
BP	GO:0048856	anatomical structure development	9	214	0.43331	0.79044	gene20483(LOC109018374),gene22089(LOC109020137),gene28903(LOC108984349),gene32697(LOC108988543),gene37801(LOC108994210),gene534(LOC109001595),gene5417(LOC109001734),gene6069(LOC109002462),gene7162(LOC109003667)
MF	GO:0004722	protein serine/threonine phosphatase activity	6	121	0.43567	0.79044	gene14664(LOC109011952),gene21483(LOC109019474),gene2599(LOC108982727),gene29327(LOC108984820),gene37681(LOC108994087),gene40940(LOC108997697)
MF	GO:0015075	ion transmembrane transporter activity	24	524	0.4362	0.79044	gene12924(LOC109010034),gene14345(LOC109011612),gene15851(LOC109013249),gene24210(LOC108979147),gene24576(LOC108979550),gene25929(LOC108981051),gene2601(LOC108982769),gene30850(LOC108986506),gene33503(LOC108989445),gene33527(LOC108989440),gene34401(LOC108990434),gene34719(LOC108990780),gene35404(LOC108991534),gene35545(LOC108991617),gene3848(LOC108997067),gene39703(LOC108996175),gene40293(LOC1089…
MF	GO:0003951	NAD+ kinase activity	1	13	0.44072	0.79044	gene34874(LOC108990958)
MF	GO:0015923	mannosidase activity	1	13	0.44072	0.79044	gene42283(LOC108999251)
MF	GO:0016289	CoA hydrolase activity	1	13	0.44072	0.79044	gene7079(LOC109003573)
MF	GO:0016538	cyclin-dependent protein serine/threonine kinase regulator activity	1	13	0.44072	0.79044	gene27634(LOC108982937)
MF	GO:0016409	palmitoyltransferase activity	2	34	0.44121	0.79044	gene10886(LOC109007775),gene10889(LOC109007776)
MF	GO:0017016	Ras GTPase binding	2	34	0.44121	0.79044	gene14948(LOC109012277),gene30160(LOC108985749)
MF	GO:0019706	protein-cysteine S-palmitoyltransferase activity	2	34	0.44121	0.79044	gene10886(LOC109007775),gene10889(LOC109007776)
MF	GO:0019707	protein-cysteine S-acyltransferase activity	2	34	0.44121	0.79044	gene10886(LOC109007775),gene10889(LOC109007776)
MF	GO:0031267	small GTPase binding	2	34	0.44121	0.79044	gene14948(LOC109012277),gene30160(LOC108985749)
BP	GO:0000387	spliceosomal snRNP assembly	1	15	0.44293	0.79044	gene21134(LOC109019085)
BP	GO:0002097	tRNA wobble base modification	1	15	0.44293	0.79044	gene7711(LOC109004279)
BP	GO:0006354	DNA-templated transcription, elongation	1	15	0.44293	0.79044	gene6706(LOC109003172)
BP	GO:0006405	RNA export from nucleus	1	15	0.44293	0.79044	gene6706(LOC109003172)
BP	GO:0009894	regulation of catabolic process	1	15	0.44293	0.79044	gene28899(LOC108984351)
BP	GO:0009991	response to extracellular stimulus	1	15	0.44293	0.79044	gene22219(LOC109020279)
BP	GO:0031668	cellular response to extracellular stimulus	1	15	0.44293	0.79044	gene22219(LOC109020279)
BP	GO:0042255	ribosome assembly	1	15	0.44293	0.79044	gene10226(LOC109007051)
BP	GO:0042446	hormone biosynthetic process	1	15	0.44293	0.79044	gene16279(LOC109013746)
BP	GO:0046834	lipid phosphorylation	1	15	0.44293	0.79044	gene11887(LOC109008905)
BP	GO:0046854	phosphatidylinositol phosphorylation	1	15	0.44293	0.79044	gene11887(LOC109008905)
BP	GO:0071496	cellular response to external stimulus	1	15	0.44293	0.79044	gene22219(LOC109020279)
CC	GO:0005856	cytoskeleton	9	186	0.44421	0.79044	gene1265(LOC109010102),gene1312(LOC109010833),gene25899(LOC108981025),gene30972(LOC108986631),gene32949(LOC108988830),gene32960(LOC108988840),gene34681(LOC108990737),gene42133(LOC108998967),gene4956(LOC109001218)
MF	GO:0000287	magnesium ion binding	9	189	0.4446	0.79044	gene14296(LOC109011554),gene14297(LOC109011560),gene1477(LOC109012609),gene18310(LOC109015998),gene19832(LOC109017653),gene20003(LOC109017846),gene22219(LOC109020279),gene7758(LOC109004336),gene9684(LOC109006437)
BP	GO:0008033	tRNA processing	3	64	0.44499	0.79044	gene1470(LOC109012517),gene33693(LOC108989641),gene7711(LOC109004279)
BP	GO:0009064	glutamine family amino acid metabolic process	3	64	0.44499	0.79044	gene15802(LOC109013214),gene36866(LOC108993096),gene6057(LOC109002455)
MF	GO:0016407	acetyltransferase activity	4	78	0.44571	0.79044	gene11035(LOC109007939),gene16619(LOC109014129),gene32544(LOC108988399),gene6057(LOC109002455)
CC	GO:0000775	chromosome, centromeric region	1	13	0.44598	0.79044	gene10204(LOC109007030)
CC	GO:0030127	COPII vesicle coat	1	13	0.44598	0.79044	gene28169(LOC108983514)
BP	GO:0032502	developmental process	10	242	0.44657	0.790591	gene13088(LOC109010217),gene20483(LOC109018374),gene22089(LOC109020137),gene28903(LOC108984349),gene32697(LOC108988543),gene37801(LOC108994210),gene534(LOC109001595),gene5417(LOC109001734),gene6069(LOC109002462),gene7162(LOC109003667)
CC	GO:0044434	chloroplast part	3	56	0.45563	0.805692	gene16455(LOC109013946),gene17823(LOC109015464),gene24570(LOC108979543)
MF	GO:0015297	antiporter activity	7	146	0.45613	0.805692	gene105(LOC109005181),gene30850(LOC108986506),gene38343(LOC108994746),gene40293(LOC108996889),gene40294(LOC108996890),gene42036(LOC108998799),gene8913(LOC109005590)
BP	GO:0071705	nitrogen compound transport	18	452	0.4638	0.807981	gene10937(LOC109007848),gene14948(LOC109012277),gene25654(LOC108980743),gene25670(LOC108980758),gene28169(LOC108983514),gene28845(LOC108984278),gene28864(LOC108984312),gene29108(LOC108984575),gene30160(LOC108985749),gene30344(LOC108985959),gene31053(LOC108986715),gene31940(LOC108987729),gene33880(LOC108989902),gene38870(LOC108995339),gene40053(LOC108996664),gene4451(LOC109000658),gene6706(LOC1090…
BP	GO:0006275	regulation of DNA replication	1	16	0.46426	0.807981	gene6236(LOC109002617)
BP	GO:0006662	glycerol ether metabolic process	1	16	0.46426	0.807981	gene33989(LOC108990000)
BP	GO:0009225	nucleotide-sugar metabolic process	1	16	0.46426	0.807981	gene14876(LOC109012200)
BP	GO:0009262	deoxyribonucleotide metabolic process	1	16	0.46426	0.807981	gene22219(LOC109020279)
BP	GO:0018904	ether metabolic process	1	16	0.46426	0.807981	gene33989(LOC108990000)
BP	GO:0044786	cell cycle DNA replication	1	16	0.46426	0.807981	gene6236(LOC109002617)
BP	GO:0051028	mRNA transport	1	16	0.46426	0.807981	gene6706(LOC109003172)
MF	GO:0000175	3'-5'-exoribonuclease activity	1	14	0.46517	0.807981	gene36046(LOC108992231)
MF	GO:0016157	sucrose synthase activity	1	14	0.46517	0.807981	gene37760(LOC108994212)
MF	GO:0016668	oxidoreductase activity, acting on a sulfur group of donors, NAD(P) as acceptor	1	14	0.46517	0.807981	gene38254(LOC108994825)
MF	GO:0016744	transferase activity, transferring aldehyde or ketonic groups	1	14	0.46517	0.807981	gene21081(LOC109019027)
MF	GO:0016774	phosphotransferase activity, carboxyl group as acceptor	1	14	0.46517	0.807981	gene14026(LOC109011250)
MF	GO:0019104	DNA N-glycosylase activity	1	14	0.46517	0.807981	gene37524(LOC108993927)
MF	GO:0019213	deacetylase activity	1	14	0.46517	0.807981	gene7313(LOC109003842)
CC	GO:0012505	endomembrane system	22	479	0.46593	0.808024	gene12423(LOC109009503),gene12671(LOC109009761),gene14970(LOC109012297),gene15080(LOC109012424),gene21351(LOC109019326),gene25115(LOC108980141),gene25278(LOC108980321),gene25654(LOC108980743),gene28152(LOC108983523),gene28169(LOC108983514),gene30344(LOC108985959),gene31940(LOC108987729),gene31963(LOC108987707),gene34401(LOC108990434),gene36651(LOC108992924),gene39771(LOC108996067),gene40053(LOC10…
CC	GO:0015630	microtubule cytoskeleton	6	123	0.46634	0.808024	gene1312(LOC109010833),gene30972(LOC108986631),gene32949(LOC108988830),gene32960(LOC108988840),gene42133(LOC108998967),gene4956(LOC109001218)
CC	GO:0044435	plastid part	3	57	0.46726	0.808024	gene16455(LOC109013946),gene17823(LOC109015464),gene24570(LOC108979543)
CC	GO:0044815	DNA packaging complex	3	57	0.46726	0.808024	gene25849(LOC108980968),gene37722(LOC108994123),gene6204(LOC109002625)
MF	GO:0015079	potassium ion transmembrane transporter activity	3	58	0.46829	0.808244	gene35545(LOC108991617),gene3848(LOC108997067),gene39703(LOC108996175)
BP	GO:0044275	cellular carbohydrate catabolic process	2	41	0.46842	0.808244	gene32607(LOC108988472),gene555(LOC109001838)
CC	GO:0012507	ER to Golgi transport vesicle membrane	1	14	0.4706	0.809282	gene28169(LOC108983514)
CC	GO:0016459	myosin complex	1	14	0.4706	0.809282	gene34681(LOC108990737)
CC	GO:0030134	COPII-coated ER to Golgi transport vesicle	1	14	0.4706	0.809282	gene28169(LOC108983514)
BP	GO:0044237	cellular metabolic process	194	5044	0.47109	0.809282	gene1011(LOC109007229),gene10629(LOC109007516),gene10684(LOC109007567),gene11035(LOC109007939),gene11604(LOC109008574),gene11887(LOC109008905),gene11994(LOC109009009),gene12517(LOC109009594),gene12528(LOC109009607),gene1255(LOC109010002),gene12586(LOC109009675),gene13088(LOC109010217),gene1312(LOC109010833),gene13150(LOC109010296),gene13423(LOC109010590),gene13833(LOC109011046),gene13984(LOC10901…
CC	GO:0098791	Golgi subcompartment	6	124	0.47417	0.81368	gene15080(LOC109012424),gene25654(LOC108980743),gene28169(LOC108983514),gene31963(LOC108987707),gene40053(LOC108996664),gene6832(LOC109003305)
BP	GO:0034654	nucleobase-containing compound biosynthetic process	60	1549	0.47736	0.817419	gene10629(LOC109007516),gene12586(LOC109009675),gene13088(LOC109010217),gene13150(LOC109010296),gene14876(LOC109012200),gene1509(LOC109012878),gene15107(LOC109012447),gene15863(LOC109013258),gene16765(LOC109014288),gene17996(LOC109015654),gene1877(LOC109017138),gene1922(LOC109017786),gene20789(LOC109018710),gene21120(LOC109019068),gene22274(LOC109020336),gene22622(LOC109020715),gene2293(LOC108979…
MF	GO:0000977	RNA polymerase II regulatory region sequence-specific DNA binding	3	59	0.47961	0.817419	gene25279(LOC108980328),gene27026(LOC108982262),gene729(LOC109003780)
MF	GO:0001012	RNA polymerase II regulatory region DNA binding	3	59	0.47961	0.817419	gene25279(LOC108980328),gene27026(LOC108982262),gene729(LOC109003780)
MF	GO:0072509	divalent inorganic cation transmembrane transporter activity	3	59	0.47961	0.817419	gene33527(LOC108989440),gene34401(LOC108990434),gene5503(LOC109001843)
BP	GO:0006913	nucleocytoplasmic transport	2	42	0.48105	0.817419	gene12249(LOC109009288),gene6706(LOC109003172)
BP	GO:0016054	organic acid catabolic process	2	42	0.48105	0.817419	gene23106(LOC109021248),gene40454(LOC108997102)
BP	GO:0046395	carboxylic acid catabolic process	2	42	0.48105	0.817419	gene23106(LOC109021248),gene40454(LOC108997102)
BP	GO:0051169	nuclear transport	2	42	0.48105	0.817419	gene12249(LOC109009288),gene6706(LOC109003172)
BP	GO:0071229	cellular response to acid chemical	2	42	0.48105	0.817419	gene12452(LOC109009532),gene3258(LOC108990108)
MF	GO:0003779	actin binding	4	82	0.48431	0.820314	gene1265(LOC109010102),gene25899(LOC108981025),gene33494(LOC108989461),gene34681(LOC108990737)
BP	GO:0009627	systemic acquired resistance	1	17	0.48477	0.820314	gene37333(LOC108993703)
BP	GO:0009814	defense response, incompatible interaction	1	17	0.48477	0.820314	gene37333(LOC108993703)
BP	GO:0009072	aromatic amino acid family metabolic process	3	68	0.48485	0.820314	gene23106(LOC109021248),gene33681(LOC108989657),gene40454(LOC108997102)
CC	GO:0044430	cytoskeletal part	7	148	0.48693	0.821852	gene1312(LOC109010833),gene30972(LOC108986631),gene32949(LOC108988830),gene32960(LOC108988840),gene34681(LOC108990737),gene42133(LOC108998967),gene4956(LOC109001218)
BP	GO:0015031	protein transport	16	406	0.48709	0.821852	gene10937(LOC109007848),gene14948(LOC109012277),gene25654(LOC108980743),gene25670(LOC108980758),gene28169(LOC108983514),gene28864(LOC108984312),gene29108(LOC108984575),gene30160(LOC108985749),gene30344(LOC108985959),gene31940(LOC108987729),gene33880(LOC108989902),gene38870(LOC108995339),gene40053(LOC108996664),gene4451(LOC109000658),gene6706(LOC109003172),gene8803(LOC109005473)
MF	GO:0003713	transcription coactivator activity	1	15	0.48856	0.821852	gene6706(LOC109003172)
MF	GO:0003872	6-phosphofructokinase activity	1	15	0.48856	0.821852	gene10830(LOC109007722)
MF	GO:0016799	hydrolase activity, hydrolyzing N-glycosyl compounds	1	15	0.48856	0.821852	gene37524(LOC108993927)
MF	GO:0004672	protein kinase activity	78	1771	0.48891	0.821852	gene10316(LOC109007139),gene10796(LOC109007672),gene11028(LOC109007930),gene11769(LOC109008759),gene11857(LOC109008882),gene1213(LOC109009563),gene12946(LOC109010059),gene13620(LOC109010820),gene13626(LOC109010810),gene15489(LOC109012842),gene15516(LOC109012862),gene15548(LOC109012883),gene16624(LOC109014132),gene16709(LOC109014226),gene1718(LOC109015421),gene18225(LOC109015904),gene18228(LOC1090…
CC	GO:0005886	plasma membrane	11	239	0.49508	0.831331	gene13826(LOC109011033),gene16569(LOC109014075),gene28845(LOC108984278),gene32591(LOC108988436),gene34401(LOC108990434),gene34690(LOC108990752),gene40224(LOC108996932),gene5503(LOC109001843),gene6561(LOC109003015),gene7554(LOC109004096),gene9230(LOC109005950)
CC	GO:0031410	cytoplasmic vesicle	5	105	0.50142	0.838727	gene28169(LOC108983514),gene34401(LOC108990434),gene40053(LOC108996664),gene4451(LOC109000658),gene5503(LOC109001843)
CC	GO:0031982	vesicle	5	105	0.50142	0.838727	gene28169(LOC108983514),gene34401(LOC108990434),gene40053(LOC108996664),gene4451(LOC109000658),gene5503(LOC109001843)
CC	GO:0097708	intracellular vesicle	5	105	0.50142	0.838727	gene28169(LOC108983514),gene34401(LOC108990434),gene40053(LOC108996664),gene4451(LOC109000658),gene5503(LOC109001843)
BP	GO:1903047	mitotic cell cycle process	3	70	0.50426	0.838727	gene1312(LOC109010833),gene30972(LOC108986631),gene32960(LOC108988840)
BP	GO:0015748	organophosphate ester transport	1	18	0.5045	0.838727	gene7758(LOC109004336)
BP	GO:0015914	phospholipid transport	1	18	0.5045	0.838727	gene7758(LOC109004336)
BP	GO:0043647	inositol phosphate metabolic process	1	18	0.5045	0.838727	gene42290(LOC108999223)
BP	GO:0044087	regulation of cellular component biogenesis	1	18	0.5045	0.838727	gene4451(LOC109000658)
MF	GO:0016820	hydrolase activity, acting on acid anhydrides, catalyzing transmembrane movement of substances	7	153	0.50538	0.838727	gene17199(LOC109014778),gene17600(LOC109015224),gene31165(LOC108986854),gene33527(LOC108989440),gene35287(LOC108991404),gene6120(LOC109002521),gene6582(LOC109003031)
MF	GO:0042626	ATPase activity, coupled to transmembrane movement of substances	7	153	0.50538	0.838727	gene17199(LOC109014778),gene17600(LOC109015224),gene31165(LOC108986854),gene33527(LOC108989440),gene35287(LOC108991404),gene6120(LOC109002521),gene6582(LOC109003031)
MF	GO:0043492	ATPase activity, coupled to movement of substances	7	153	0.50538	0.838727	gene17199(LOC109014778),gene17600(LOC109015224),gene31165(LOC108986854),gene33527(LOC108989440),gene35287(LOC108991404),gene6120(LOC109002521),gene6582(LOC109003031)
BP	GO:0019693	ribose phosphate metabolic process	6	149	0.50744	0.840036	gene14026(LOC109011250),gene15126(LOC109012462),gene24068(LOC109022312),gene26044(LOC108981179),gene29916(LOC108985468),gene6752(LOC109003215)
BP	GO:1901362	organic cyclic compound biosynthetic process	67	1747	0.51003	0.840036	gene10629(LOC109007516),gene12586(LOC109009675),gene13088(LOC109010217),gene13150(LOC109010296),gene14876(LOC109012200),gene1509(LOC109012878),gene15107(LOC109012447),gene15863(LOC109013258),gene16765(LOC109014288),gene17996(LOC109015654),gene1877(LOC109017138),gene1922(LOC109017786),gene20789(LOC109018710),gene21120(LOC109019068),gene22274(LOC109020336),gene22622(LOC109020715),gene2293(LOC108979…
MF	GO:0004525	ribonuclease III activity	1	16	0.51093	0.840036	gene2632(LOC108983025)
MF	GO:0016843	amine-lyase activity	1	16	0.51093	0.840036	gene24073(LOC109022318)
MF	GO:0016844	strictosidine synthase activity	1	16	0.51093	0.840036	gene24073(LOC109022318)
MF	GO:0031072	heat shock protein binding	1	16	0.51093	0.840036	gene5214(LOC109001510)
MF	GO:0032296	double-stranded RNA-specific ribonuclease activity	1	16	0.51093	0.840036	gene2632(LOC108983025)
MF	GO:0042393	histone binding	1	16	0.51093	0.840036	gene9220(LOC109005940)
BP	GO:0045184	establishment of protein localization	16	412	0.51124	0.840036	gene10937(LOC109007848),gene14948(LOC109012277),gene25654(LOC108980743),gene25670(LOC108980758),gene28169(LOC108983514),gene28864(LOC108984312),gene29108(LOC108984575),gene30160(LOC108985749),gene30344(LOC108985959),gene31940(LOC108987729),gene33880(LOC108989902),gene38870(LOC108995339),gene40053(LOC108996664),gene4451(LOC109000658),gene6706(LOC109003172),gene8803(LOC109005473)
BP	GO:0008652	cellular amino acid biosynthetic process	7	176	0.51218	0.840036	gene11035(LOC109007939),gene15802(LOC109013214),gene16158(LOC109013564),gene16619(LOC109014129),gene27862(LOC108983187),gene33681(LOC108989657),gene6057(LOC109002455)
CC	GO:0005730	nucleolus	3	61	0.51261	0.840036	gene10226(LOC109007051),gene15863(LOC109013258),gene39160(LOC108995720)
CC	GO:0032993	protein-DNA complex	3	61	0.51261	0.840036	gene25849(LOC108980968),gene37722(LOC108994123),gene6204(LOC109002625)
MF	GO:0016298	lipase activity	2	39	0.5132	0.840123	gene25677(LOC108980768),gene25894(LOC108981014)
MF	GO:0022891	substrate-specific transmembrane transporter activity	25	569	0.5185	0.84134	gene12924(LOC109010034),gene14345(LOC109011612),gene15851(LOC109013249),gene24210(LOC108979147),gene24576(LOC108979550),gene25929(LOC108981051),gene2601(LOC108982769),gene30850(LOC108986506),gene33503(LOC108989445),gene33527(LOC108989440),gene34401(LOC108990434),gene34719(LOC108990780),gene35404(LOC108991534),gene35545(LOC108991617),gene3848(LOC108997067),gene39703(LOC108996175),gene40293(LOC1089…
BP	GO:0006022	aminoglycan metabolic process	1	19	0.52348	0.84134	gene17821(LOC109015462)
BP	GO:0006026	aminoglycan catabolic process	1	19	0.52348	0.84134	gene17821(LOC109015462)
BP	GO:0006030	chitin metabolic process	1	19	0.52348	0.84134	gene17821(LOC109015462)
BP	GO:0006032	chitin catabolic process	1	19	0.52348	0.84134	gene17821(LOC109015462)
BP	GO:0006487	protein N-linked glycosylation	1	19	0.52348	0.84134	gene39083(LOC108995581)
BP	GO:0007006	mitochondrial membrane organization	1	19	0.52348	0.84134	gene33880(LOC108989902)
BP	GO:0016998	cell wall macromolecule catabolic process	1	19	0.52348	0.84134	gene17821(LOC109015462)
BP	GO:0030042	actin filament depolymerization	1	19	0.52348	0.84134	gene25899(LOC108981025)
BP	GO:0030154	cell differentiation	1	19	0.52348	0.84134	gene7162(LOC109003667)
BP	GO:0042273	ribosomal large subunit biogenesis	1	19	0.52348	0.84134	gene10226(LOC109007051)
BP	GO:0043650	dicarboxylic acid biosynthetic process	1	19	0.52348	0.84134	gene15802(LOC109013214)
BP	GO:0046348	amino sugar catabolic process	1	19	0.52348	0.84134	gene17821(LOC109015462)
BP	GO:0051261	protein depolymerization	1	19	0.52348	0.84134	gene25899(LOC108981025)
BP	GO:0090151	establishment of protein localization to mitochondrial membrane	1	19	0.52348	0.84134	gene33880(LOC108989902)
BP	GO:1901071	glucosamine-containing compound metabolic process	1	19	0.52348	0.84134	gene17821(LOC109015462)
BP	GO:1901072	glucosamine-containing compound catabolic process	1	19	0.52348	0.84134	gene17821(LOC109015462)
CC	GO:0042651	thylakoid membrane	3	62	0.52362	0.84134	gene16455(LOC109013946),gene17823(LOC109015464),gene24570(LOC108979543)
MF	GO:0008081	phosphoric diester hydrolase activity	2	40	0.52685	0.844459	gene25677(LOC108980768),gene25894(LOC108981014)
BP	GO:0007275	multicellular organism development	6	152	0.52705	0.844459	gene22089(LOC109020137),gene28903(LOC108984349),gene32697(LOC108988543),gene534(LOC109001595),gene6069(LOC109002462),gene7162(LOC109003667)
MF	GO:0140097	catalytic activity, acting on DNA	6	133	0.52718	0.844459	gene12008(LOC109009020),gene15340(LOC109012681),gene207(LOC109018644),gene35432(LOC108991565),gene37524(LOC108993927),gene5241(LOC109001539)
BP	GO:0016311	dephosphorylation	2	46	0.52968	0.846627	gene35489(LOC108991705),gene4078(LOC108999392)
MF	GO:0004702	signal transducer, downstream of receptor, with serine/threonine kinase activity	1	17	0.53232	0.846627	gene6142(LOC109002546)
MF	GO:0004707	MAP kinase activity	1	17	0.53232	0.846627	gene6142(LOC109002546)
MF	GO:0005057	signal transducer activity, downstream of receptor	1	17	0.53232	0.846627	gene6142(LOC109002546)
MF	GO:0008443	phosphofructokinase activity	1	17	0.53232	0.846627	gene10830(LOC109007722)
MF	GO:0016717	oxidoreductase activity, acting on paired donors, with oxidation of a pair of donors resulting in the reduction of molecular oxygen to two molecules of water	1	17	0.53232	0.846627	gene2017(LOC109018931)
MF	GO:0016846	carbon-sulfur lyase activity	1	17	0.53232	0.846627	gene2158(LOC109020714)
BP	GO:1901700	response to oxygen-containing compound	4	100	0.53524	0.849973	gene12452(LOC109009532),gene28845(LOC108984278),gene31053(LOC108986715),gene3258(LOC108990108)
CC	GO:0044798	nuclear transcription factor complex	2	40	0.53551	0.849973	gene1922(LOC109017786),gene311(LOC108988246)
BP	GO:0019438	aromatic compound biosynthetic process	64	1681	0.5367	0.850998	gene10629(LOC109007516),gene12586(LOC109009675),gene13088(LOC109010217),gene13150(LOC109010296),gene14876(LOC109012200),gene1509(LOC109012878),gene15107(LOC109012447),gene15863(LOC109013258),gene16765(LOC109014288),gene17996(LOC109015654),gene1877(LOC109017138),gene1922(LOC109017786),gene20789(LOC109018710),gene21120(LOC109019068),gene22274(LOC109020336),gene22622(LOC109020715),gene2293(LOC108979…
MF	GO:0016773	phosphotransferase activity, alcohol group as acceptor	83	1909	0.53779	0.851477	gene10316(LOC109007139),gene10796(LOC109007672),gene10830(LOC109007722),gene11028(LOC109007930),gene11769(LOC109008759),gene11857(LOC109008882),gene1213(LOC109009563),gene12946(LOC109010059),gene13620(LOC109010820),gene13626(LOC109010810),gene15489(LOC109012842),gene15516(LOC109012862),gene15548(LOC109012883),gene16624(LOC109014132),gene16709(LOC109014226),gene1718(LOC109015421),gene18225(LOC1090…
CC	GO:0030126	COPI vesicle coat	1	17	0.53809	0.851477	gene40053(LOC108996664)
BP	GO:0008104	protein localization	16	419	0.53908	0.852182	gene10937(LOC109007848),gene14948(LOC109012277),gene25654(LOC108980743),gene25670(LOC108980758),gene28169(LOC108983514),gene28864(LOC108984312),gene29108(LOC108984575),gene30160(LOC108985749),gene30344(LOC108985959),gene31940(LOC108987729),gene33880(LOC108989902),gene38870(LOC108995339),gene40053(LOC108996664),gene4451(LOC109000658),gene6706(LOC109003172),gene8803(LOC109005473)
MF	GO:0016417	S-acyltransferase activity	2	41	0.54024	0.853154	gene10886(LOC109007775),gene10889(LOC109007776)
BP	GO:0006367	transcription initiation from RNA polymerase II promoter	1	20	0.54173	0.853224	gene1922(LOC109017786)
BP	GO:1990542	mitochondrial transmembrane transport	1	20	0.54173	0.853224	gene33880(LOC108989902)
BP	GO:0046034	ATP metabolic process	3	74	0.54192	0.853224	gene14026(LOC109011250),gene15126(LOC109012462),gene26044(LOC108981179)
CC	GO:0015629	actin cytoskeleton	2	41	0.54895	0.862557	gene25899(LOC108981025),gene34681(LOC108990737)
CC	GO:0016591	DNA-directed RNA polymerase II, holoenzyme	2	41	0.54895	0.862557	gene15863(LOC109013258),gene1922(LOC109017786)
BP	GO:0006399	tRNA metabolic process	5	129	0.55167	0.863421	gene1470(LOC109012517),gene33036(LOC108988877),gene33693(LOC108989641),gene6403(LOC109002835),gene7711(LOC109004279)
MF	GO:0008536	Ran GTPase binding	1	18	0.55278	0.863421	gene14948(LOC109012277)
MF	GO:0047429	nucleoside-triphosphate diphosphatase activity	1	18	0.55278	0.863421	gene22219(LOC109020279)
BP	GO:0006066	alcohol metabolic process	2	48	0.55281	0.863421	gene36790(LOC108993156),gene42290(LOC108999223)
BP	GO:0051253	negative regulation of RNA metabolic process	2	48	0.55281	0.863421	gene28899(LOC108984351),gene34660(LOC108990714)
BP	GO:0071103	DNA conformation change	2	48	0.55281	0.863421	gene25849(LOC108980968),gene37722(LOC108994123)
MF	GO:0016874	ligase activity	12	277	0.55409	0.863911	gene15111(LOC109012450),gene15121(LOC109012459),gene15153(LOC109012480),gene21809(LOC109019821),gene305(LOC108987626),gene32630(LOC108988518),gene33693(LOC108989641),gene34044(LOC108990085),gene35779(LOC108991864),gene41488(LOC108998277),gene6356(LOC109002783),gene6465(LOC109002916)
BP	GO:0015833	peptide transport	16	423	0.55478	0.863911	gene10937(LOC109007848),gene14948(LOC109012277),gene25654(LOC108980743),gene25670(LOC108980758),gene28169(LOC108983514),gene28864(LOC108984312),gene29108(LOC108984575),gene30160(LOC108985749),gene30344(LOC108985959),gene31940(LOC108987729),gene33880(LOC108989902),gene38870(LOC108995339),gene40053(LOC108996664),gene4451(LOC109000658),gene6706(LOC109003172),gene8803(LOC109005473)
BP	GO:0042886	amide transport	16	423	0.55478	0.863911	gene10937(LOC109007848),gene14948(LOC109012277),gene25654(LOC108980743),gene25670(LOC108980758),gene28169(LOC108983514),gene28864(LOC108984312),gene29108(LOC108984575),gene30160(LOC108985749),gene30344(LOC108985959),gene31940(LOC108987729),gene33880(LOC108989902),gene38870(LOC108995339),gene40053(LOC108996664),gene4451(LOC109000658),gene6706(LOC109003172),gene8803(LOC109005473)
CC	GO:0030684	preribosome	1	18	0.55862	0.864894	gene5510(LOC109001849)
BP	GO:0009141	nucleoside triphosphate metabolic process	4	103	0.55879	0.864894	gene14026(LOC109011250),gene15126(LOC109012462),gene22219(LOC109020279),gene26044(LOC108981179)
BP	GO:0022613	ribonucleoprotein complex biogenesis	6	157	0.55899	0.864894	gene10226(LOC109007051),gene16568(LOC109014074),gene21134(LOC109019085),gene42893(LOC108999810),gene6481(LOC109002927),gene8759(LOC109005418)
BP	GO:0031123	RNA 3'-end processing	1	21	0.55928	0.864894	gene28899(LOC108984351)
BP	GO:0042278	purine nucleoside metabolic process	1	21	0.55928	0.864894	gene24068(LOC109022312)
BP	GO:0046128	purine ribonucleoside metabolic process	1	21	0.55928	0.864894	gene24068(LOC109022312)
BP	GO:0051052	regulation of DNA metabolic process	1	21	0.55928	0.864894	gene6236(LOC109002617)
BP	GO:0015711	organic anion transport	3	76	0.56012	0.865338	gene27570(LOC108982858),gene40625(LOC108997297),gene7758(LOC109004336)
BP	GO:0019752	carboxylic acid metabolic process	24	637	0.5611	0.865998	gene11035(LOC109007939),gene14026(LOC109011250),gene15121(LOC109012459),gene15126(LOC109012462),gene15802(LOC109013214),gene16158(LOC109013564),gene16619(LOC109014129),gene2017(LOC109018931),gene22112(LOC109020162),gene23106(LOC109021248),gene25278(LOC108980321),gene26044(LOC108981179),gene27862(LOC108983187),gene30916(LOC108986581),gene32966(LOC108988873),gene33036(LOC108988877),gene33681(LOC108…
BP	GO:0009664	plant-type cell wall organization	2	49	0.56407	0.869724	gene32272(LOC108988118),gene9997(LOC109006802)
MF	GO:0016684	oxidoreductase activity, acting on peroxide as acceptor	7	162	0.56631	0.872318	gene15384(LOC109012719),gene16126(LOC109013543),gene26721(LOC108981925),gene29299(LOC108984786),gene35005(LOC108991095),gene42284(LOC108999285),gene8521(LOC109005161)
BP	GO:0044265	cellular macromolecule catabolic process	7	186	0.57129	0.873746	gene12517(LOC109009594),gene27377(LOC108982647),gene28899(LOC108984351),gene3096(LOC108988655),gene31638(LOC108987398),gene33611(LOC108989565),gene37224(LOC108993574)
MF	GO:0004568	chitinase activity	1	19	0.57234	0.873746	gene17821(LOC109015462)
BP	GO:0022607	cellular component assembly	10	267	0.57254	0.873746	gene10226(LOC109007051),gene16568(LOC109014074),gene21134(LOC109019085),gene25849(LOC108980968),gene311(LOC108988246),gene37722(LOC108994123),gene42133(LOC108998967),gene42893(LOC108999810),gene4451(LOC109000658),gene8326(LOC109004973)
MF	GO:0015399	primary active transmembrane transporter activity	7	163	0.57287	0.873746	gene17199(LOC109014778),gene17600(LOC109015224),gene31165(LOC108986854),gene33527(LOC108989440),gene35287(LOC108991404),gene6120(LOC109002521),gene6582(LOC109003031)
MF	GO:0015405	P-P-bond-hydrolysis-driven transmembrane transporter activity	7	163	0.57287	0.873746	gene17199(LOC109014778),gene17600(LOC109015224),gene31165(LOC108986854),gene33527(LOC108989440),gene35287(LOC108991404),gene6120(LOC109002521),gene6582(LOC109003031)
BP	GO:0006004	fucose metabolic process	2	50	0.57513	0.873746	gene4932(LOC109001189),gene9578(LOC109006328)
BP	GO:0007015	actin filament organization	2	50	0.57513	0.873746	gene25899(LOC108981025),gene34681(LOC108990737)
BP	GO:0006403	RNA localization	1	22	0.57617	0.873746	gene6706(LOC109003172)
BP	GO:0009147	pyrimidine nucleoside triphosphate metabolic process	1	22	0.57617	0.873746	gene22219(LOC109020279)
BP	GO:0015931	nucleobase-containing compound transport	1	22	0.57617	0.873746	gene6706(LOC109003172)
BP	GO:0022622	root system development	1	22	0.57617	0.873746	gene28903(LOC108984349)
BP	GO:0046165	alcohol biosynthetic process	1	22	0.57617	0.873746	gene42290(LOC108999223)
BP	GO:0048364	root development	1	22	0.57617	0.873746	gene28903(LOC108984349)
BP	GO:0050657	nucleic acid transport	1	22	0.57617	0.873746	gene6706(LOC109003172)
BP	GO:0050658	RNA transport	1	22	0.57617	0.873746	gene6706(LOC109003172)
BP	GO:0051236	establishment of RNA localization	1	22	0.57617	0.873746	gene6706(LOC109003172)
BP	GO:0000278	mitotic cell cycle	3	78	0.57788	0.874344	gene1312(LOC109010833),gene30972(LOC108986631),gene32960(LOC108988840)
CC	GO:0030137	COPI-coated vesicle	1	19	0.57824	0.874344	gene40053(LOC108996664)
CC	GO:0030663	COPI-coated vesicle membrane	1	19	0.57824	0.874344	gene40053(LOC108996664)
CC	GO:0005794	Golgi apparatus	9	208	0.57953	0.875057	gene15080(LOC109012424),gene25654(LOC108980743),gene28169(LOC108983514),gene30344(LOC108985959),gene31940(LOC108987729),gene31963(LOC108987707),gene40053(LOC108996664),gene6832(LOC109003305),gene9540(LOC109006294)
BP	GO:0010467	gene expression	93	2465	0.57983	0.875057	gene10629(LOC109007516),gene10684(LOC109007567),gene1255(LOC109010002),gene12586(LOC109009675),gene13088(LOC109010217),gene13150(LOC109010296),gene13984(LOC109011212),gene1470(LOC109012517),gene1509(LOC109012878),gene15107(LOC109012447),gene15863(LOC109013258),gene16281(LOC109013747),gene16568(LOC109014074),gene16765(LOC109014288),gene1710(LOC109015351),gene17996(LOC109015654),gene1877(LOC1090171…
CC	GO:0005783	endoplasmic reticulum	10	232	0.58383	0.880245	gene12423(LOC109009503),gene14970(LOC109012297),gene21351(LOC109019326),gene25115(LOC108980141),gene25278(LOC108980321),gene28152(LOC108983523),gene28169(LOC108983514),gene31940(LOC108987729),gene36651(LOC108992924),gene39771(LOC108996067)
MF	GO:0000976	transcription regulatory region sequence-specific DNA binding	3	69	0.58571	0.88094	gene25279(LOC108980328),gene27026(LOC108982262),gene729(LOC109003780)
BP	GO:0022402	cell cycle process	5	134	0.58576	0.88094	gene1312(LOC109010833),gene27634(LOC108982937),gene30972(LOC108986631),gene32960(LOC108988840),gene6236(LOC109002617)
BP	GO:0045934	negative regulation of nucleobase-containing compound metabolic process	2	51	0.58598	0.88094	gene28899(LOC108984351),gene34660(LOC108990714)
BP	GO:0090304	nucleic acid metabolic process	86	2285	0.58744	0.882288	gene10629(LOC109007516),gene12586(LOC109009675),gene13088(LOC109010217),gene13150(LOC109010296),gene13984(LOC109011212),gene1470(LOC109012517),gene1509(LOC109012878),gene15107(LOC109012447),gene15340(LOC109012681),gene15863(LOC109013258),gene16568(LOC109014074),gene16765(LOC109014288),gene17996(LOC109015654),gene1877(LOC109017138),gene1922(LOC109017786),gene207(LOC109018644),gene20789(LOC10901871…
MF	GO:0000049	tRNA binding	1	20	0.59105	0.883815	gene7711(LOC109004279)
MF	GO:0004532	exoribonuclease activity	1	20	0.59105	0.883815	gene36046(LOC108992231)
MF	GO:0016896	exoribonuclease activity, producing 5'-phosphomonoesters	1	20	0.59105	0.883815	gene36046(LOC108992231)
MF	GO:0051020	GTPase binding	2	45	0.59112	0.883815	gene14948(LOC109012277),gene30160(LOC108985749)
BP	GO:0006284	base-excision repair	1	23	0.59241	0.883815	gene37524(LOC108993927)
BP	GO:0018205	peptidyl-lysine modification	1	23	0.59241	0.883815	gene39413(LOC108995992)
BP	GO:0046434	organophosphate catabolic process	1	23	0.59241	0.883815	gene22219(LOC109020279)
BP	GO:0009144	purine nucleoside triphosphate metabolic process	3	80	0.59518	0.884195	gene14026(LOC109011250),gene15126(LOC109012462),gene26044(LOC108981179)
BP	GO:0009205	purine ribonucleoside triphosphate metabolic process	3	80	0.59518	0.884195	gene14026(LOC109011250),gene15126(LOC109012462),gene26044(LOC108981179)
MF	GO:0000975	regulatory region DNA binding	3	70	0.59554	0.884195	gene25279(LOC108980328),gene27026(LOC108982262),gene729(LOC109003780)
MF	GO:0001067	regulatory region nucleic acid binding	3	70	0.59554	0.884195	gene25279(LOC108980328),gene27026(LOC108982262),gene729(LOC109003780)
MF	GO:0044212	transcription regulatory region DNA binding	3	70	0.59554	0.884195	gene25279(LOC108980328),gene27026(LOC108982262),gene729(LOC109003780)
BP	GO:0000096	sulfur amino acid metabolic process	2	52	0.59662	0.884195	gene11035(LOC109007939),gene16619(LOC109014129)
BP	GO:0007005	mitochondrion organization	2	52	0.59662	0.884195	gene33880(LOC108989902),gene8326(LOC109004973)
BP	GO:0006357	regulation of transcription from RNA polymerase II promoter	5	136	0.59901	0.885828	gene25279(LOC108980328),gene27026(LOC108982262),gene41397(LOC108998180),gene42580(LOC108999470),gene5193(LOC109001476)
MF	GO:0016616	oxidoreductase activity, acting on the CH-OH group of donors, NAD or NADP as acceptor	5	119	0.59908	0.885828	gene16158(LOC109013564),gene29916(LOC108985468),gene30916(LOC108986581),gene6752(LOC109003215),gene7199(LOC109003711)
BP	GO:0016043	cellular component organization	36	969	0.59942	0.885828	gene1011(LOC109007229),gene10226(LOC109007051),gene10379(LOC109007207),gene1165(LOC109008850),gene1312(LOC109010833),gene13351(LOC109010513),gene13400(LOC109010563),gene15192(LOC109012509),gene16568(LOC109014074),gene20483(LOC109018374),gene21134(LOC109019085),gene25849(LOC108980968),gene25899(LOC108981025),gene26302(LOC108981470),gene28169(LOC108983514),gene30542(LOC108986152),gene30826(LOC10898…
BP	GO:0033036	macromolecule localization	19	516	0.60207	0.888215	gene10937(LOC109007848),gene14948(LOC109012277),gene15080(LOC109012424),gene25654(LOC108980743),gene25670(LOC108980758),gene28169(LOC108983514),gene28864(LOC108984312),gene29108(LOC108984575),gene30160(LOC108985749),gene30308(LOC108985912),gene30344(LOC108985959),gene31940(LOC108987729),gene33880(LOC108989902),gene38870(LOC108995339),gene40053(LOC108996664),gene4451(LOC109000658),gene6706(LOC1090…
MF	GO:0016747	transferase activity, transferring acyl groups other than amino-acyl groups	14	334	0.60217	0.888215	gene10886(LOC109007775),gene10889(LOC109007776),gene11035(LOC109007939),gene14565(LOC109011858),gene16619(LOC109014129),gene30916(LOC108986581),gene32544(LOC108988399),gene32966(LOC108988873),gene3567(LOC108993678),gene38462(LOC108994932),gene5481(LOC109001802),gene5528(LOC109001866),gene6057(LOC109002455),gene871(LOC109005487)
BP	GO:0030243	cellulose metabolic process	3	81	0.60366	0.889047	gene1011(LOC109007229),gene32607(LOC108988472),gene555(LOC109001838)
BP	GO:0009150	purine ribonucleotide metabolic process	4	109	0.60387	0.889047	gene14026(LOC109011250),gene15126(LOC109012462),gene24068(LOC109022312),gene26044(LOC108981179)
BP	GO:0002376	immune system process	1	24	0.60802	0.891801	gene37333(LOC108993703)
BP	GO:0006955	immune response	1	24	0.60802	0.891801	gene37333(LOC108993703)
BP	GO:0045087	innate immune response	1	24	0.60802	0.891801	gene37333(LOC108993703)
BP	GO:0045786	negative regulation of cell cycle	1	24	0.60802	0.891801	gene27634(LOC108982937)
MF	GO:0008138	protein tyrosine/serine/threonine phosphatase activity	1	21	0.60894	0.892314	gene31637(LOC108987413)
MF	GO:0005524	ATP binding	129	3009	0.61059	0.893805	gene10028(LOC109006827),gene10030(LOC109006828),gene10316(LOC109007139),gene10670(LOC109007553),gene10796(LOC109007672),gene10830(LOC109007722),gene11028(LOC109007930),gene11769(LOC109008759),gene11857(LOC109008882),gene11956(LOC109008966),gene12008(LOC109009020),gene1213(LOC109009563),gene12946(LOC109010059),gene13088(LOC109010217),gene13620(LOC109010820),gene13626(LOC109010810),gene14484(LOC109…
BP	GO:0006260	DNA replication	4	110	0.6111	0.893805	gene15340(LOC109012681),gene207(LOC109018644),gene530(LOC109001537),gene6236(LOC109002617)
CC	GO:0030120	vesicle coat	2	46	0.61198	0.894256	gene28169(LOC108983514),gene40053(LOC108996664)
MF	GO:0003723	RNA binding	43	1017	0.61278	0.89459	gene10083(LOC109006882),gene10106(LOC109006909),gene10156(LOC109006960),gene10798(LOC109007676),gene13984(LOC109011212),gene14127(LOC109011433),gene14179(LOC109011424),gene14207(LOC109011463),gene14484(LOC109011762),gene1493(LOC109012765),gene16568(LOC109014074),gene17001(LOC109014561),gene1922(LOC109017786),gene20491(LOC109018383),gene20515(LOC109018411),gene21134(LOC109019085),gene23003(LOC1090…
MF	GO:0008483	transaminase activity	3	72	0.61473	0.895766	gene27862(LOC108983187),gene33965(LOC108990021),gene38182(LOC108994646)
MF	GO:0016769	transferase activity, transferring nitrogenous groups	3	72	0.61473	0.895766	gene27862(LOC108983187),gene33965(LOC108990021),gene38182(LOC108994646)
BP	GO:0009607	response to biotic stimulus	2	54	0.61729	0.898659	gene37333(LOC108993703),gene4683(LOC109000913)
BP	GO:0009690	cytokinin metabolic process	1	25	0.62305	0.902181	gene16279(LOC109013746)
BP	GO:0010608	posttranscriptional regulation of gene expression	1	25	0.62305	0.902181	gene28899(LOC108984351)
BP	GO:0034754	cellular hormone metabolic process	1	25	0.62305	0.902181	gene16279(LOC109013746)
CC	GO:0005798	Golgi-associated vesicle	2	47	0.62375	0.902181	gene28169(LOC108983514),gene40053(LOC108996664)
CC	GO:0030660	Golgi-associated vesicle membrane	2	47	0.62375	0.902181	gene28169(LOC108983514),gene40053(LOC108996664)
CC	GO:0055029	nuclear DNA-directed RNA polymerase complex	2	47	0.62375	0.902181	gene15863(LOC109013258),gene1922(LOC109017786)
BP	GO:0008152	metabolic process	241	6365	0.6256	0.902181	gene1011(LOC109007229),gene10629(LOC109007516),gene10684(LOC109007567),gene11035(LOC109007939),gene11604(LOC109008574),gene11740(LOC109008725),gene11787(LOC109008778),gene11887(LOC109008905),gene11994(LOC109009009),gene12136(LOC109009165),gene12517(LOC109009594),gene12528(LOC109009607),gene1255(LOC109010002),gene12586(LOC109009675),gene13088(LOC109010217),gene1312(LOC109010833),gene13150(LOC10901…
MF	GO:0004843	thiol-dependent ubiquitin-specific protease activity	1	22	0.62605	0.902181	gene12517(LOC109009594)
MF	GO:0005388	calcium-transporting ATPase activity	1	22	0.62605	0.902181	gene33527(LOC108989440)
MF	GO:0016796	exonuclease activity, active with either ribo- or deoxyribonucleic acids and producing 5'-phosphomonoesters	1	22	0.62605	0.902181	gene36046(LOC108992231)
MF	GO:0140103	catalytic activity, acting on a glycoprotein	1	22	0.62605	0.902181	gene39083(LOC108995581)
BP	GO:0006163	purine nucleotide metabolic process	4	113	0.63232	0.909455	gene14026(LOC109011250),gene15126(LOC109012462),gene24068(LOC109022312),gene26044(LOC108981179)
MF	GO:0050661	NADP binding	3	74	0.63329	0.909455	gene18237(LOC109015917),gene29916(LOC108985468),gene6752(LOC109003215)
CC	GO:0030117	membrane coat	3	73	0.63499	0.909455	gene28169(LOC108983514),gene38870(LOC108995339),gene40053(LOC108996664)
CC	GO:0048475	coated membrane	3	73	0.63499	0.909455	gene28169(LOC108983514),gene38870(LOC108995339),gene40053(LOC108996664)
CC	GO:0000428	DNA-directed RNA polymerase complex	2	48	0.63524	0.909455	gene15863(LOC109013258),gene1922(LOC109017786)
CC	GO:0000139	Golgi membrane	5	122	0.63539	0.909455	gene25654(LOC108980743),gene28169(LOC108983514),gene31963(LOC108987707),gene40053(LOC108996664),gene6832(LOC109003305)
BP	GO:0006352	DNA-templated transcription, initiation	2	56	0.63714	0.909455	gene1922(LOC109017786),gene311(LOC108988246)
BP	GO:0001522	pseudouridine synthesis	1	26	0.63749	0.909455	gene40488(LOC108997055)
BP	GO:0006414	translational elongation	1	26	0.63749	0.909455	gene33134(LOC108989045)
BP	GO:0042445	hormone metabolic process	1	26	0.63749	0.909455	gene16279(LOC109013746)
BP	GO:0043624	cellular protein complex disassembly	1	26	0.63749	0.909455	gene25899(LOC108981025)
MF	GO:0009982	pseudouridine synthase activity	1	23	0.64241	0.914345	gene40488(LOC108997055)
MF	GO:0016411	acylglycerol O-acyltransferase activity	1	23	0.64241	0.914345	gene3567(LOC108993678)
BP	GO:0009791	post-embryonic development	3	86	0.64426	0.914345	gene22089(LOC109020137),gene534(LOC109001595),gene7162(LOC109003667)
MF	GO:0015077	monovalent inorganic cation transmembrane transporter activity	8	199	0.64522	0.914345	gene30850(LOC108986506),gene35545(LOC108991617),gene3848(LOC108997067),gene39703(LOC108996175),gene40293(LOC108996889),gene40294(LOC108996890),gene42036(LOC108998799),gene8913(LOC109005590)
MF	GO:0008324	cation transmembrane transporter activity	15	368	0.64619	0.914345	gene12924(LOC109010034),gene30850(LOC108986506),gene33527(LOC108989440),gene34401(LOC108990434),gene34719(LOC108990780),gene35545(LOC108991617),gene3848(LOC108997067),gene39703(LOC108996175),gene40293(LOC108996889),gene40294(LOC108996890),gene42036(LOC108998799),gene5503(LOC109001843),gene5591(LOC109001925),gene6120(LOC109002521),gene8913(LOC109005590)
MF	GO:0022892	substrate-specific transporter activity	25	606	0.64641	0.914345	gene12924(LOC109010034),gene14345(LOC109011612),gene15851(LOC109013249),gene24210(LOC108979147),gene24576(LOC108979550),gene25929(LOC108981051),gene2601(LOC108982769),gene30850(LOC108986506),gene33503(LOC108989445),gene33527(LOC108989440),gene34401(LOC108990434),gene34719(LOC108990780),gene35404(LOC108991534),gene35545(LOC108991617),gene3848(LOC108997067),gene39703(LOC108996175),gene40293(LOC1089…
CC	GO:0030662	coated vesicle membrane	2	49	0.64646	0.914345	gene28169(LOC108983514),gene40053(LOC108996664)
BP	GO:0030036	actin cytoskeleton organization	2	57	0.64676	0.914345	gene25899(LOC108981025),gene34681(LOC108990737)
BP	GO:0051172	negative regulation of nitrogen compound metabolic process	2	57	0.64676	0.914345	gene28899(LOC108984351),gene34660(LOC108990714)
BP	GO:0071669	plant-type cell wall organization or biogenesis	2	57	0.64676	0.914345	gene32272(LOC108988118),gene9997(LOC109006802)
CC	GO:0000151	ubiquitin ligase complex	1	23	0.6484	0.915836	gene31638(LOC108987398)
BP	GO:0008154	actin polymerization or depolymerization	1	27	0.65139	0.919229	gene25899(LOC108981025)
BP	GO:0000398	mRNA splicing, via spliceosome	3	87	0.65202	0.919289	gene16568(LOC109014074),gene21134(LOC109019085),gene42893(LOC108999810)
BP	GO:0015849	organic acid transport	2	58	0.65618	0.920742	gene27570(LOC108982858),gene40625(LOC108997297)
BP	GO:0030029	actin filament-based process	2	58	0.65618	0.920742	gene25899(LOC108981025),gene34681(LOC108990737)
BP	GO:0031324	negative regulation of cellular metabolic process	2	58	0.65618	0.920742	gene28899(LOC108984351),gene34660(LOC108990714)
BP	GO:0046942	carboxylic acid transport	2	58	0.65618	0.920742	gene27570(LOC108982858),gene40625(LOC108997297)
CC	GO:0030880	RNA polymerase complex	2	50	0.6574	0.920742	gene15863(LOC109013258),gene1922(LOC109017786)
MF	GO:0004565	beta-galactosidase activity	1	24	0.65805	0.920742	gene14990(LOC109012316)
MF	GO:0016638	oxidoreductase activity, acting on the CH-NH2 group of donors	1	24	0.65805	0.920742	gene15802(LOC109013214)
BP	GO:0009117	nucleotide metabolic process	7	202	0.65821	0.920742	gene14026(LOC109011250),gene15126(LOC109012462),gene22219(LOC109020279),gene24068(LOC109022312),gene26044(LOC108981179),gene29916(LOC108985468),gene6752(LOC109003215)
BP	GO:0006811	ion transport	11	314	0.66066	0.920742	gene15118(LOC109012457),gene2516(LOC108981513),gene27570(LOC108982858),gene28845(LOC108984278),gene31053(LOC108986715),gene34981(LOC108991066),gene3625(LOC108992355),gene40625(LOC108997297),gene6120(LOC109002521),gene7758(LOC109004336),gene9168(LOC109005887)
CC	GO:1905368	peptidase complex	4	101	0.66161	0.920742	gene5607(LOC109001957),gene6706(LOC109003172),gene8319(LOC109004967),gene9335(LOC109006061)
CC	GO:0097525	spliceosomal snRNP complex	1	24	0.66403	0.920742	gene16568(LOC109014074)
MF	GO:0008092	cytoskeletal protein binding	9	227	0.66433	0.920742	gene1265(LOC109010102),gene25899(LOC108981025),gene30826(LOC108986472),gene32949(LOC108988830),gene33494(LOC108989461),gene34681(LOC108990737),gene42133(LOC108998967),gene4956(LOC109001218),gene7442(LOC109003989)
BP	GO:0006505	GPI anchor metabolic process	1	28	0.66475	0.920742	gene14970(LOC109012297)
BP	GO:0006506	GPI anchor biosynthetic process	1	28	0.66475	0.920742	gene14970(LOC109012297)
BP	GO:0006730	one-carbon metabolic process	1	28	0.66475	0.920742	gene14420(LOC109011698)
BP	GO:0032984	macromolecular complex disassembly	1	28	0.66475	0.920742	gene25899(LOC108981025)
BP	GO:0043241	protein complex disassembly	1	28	0.66475	0.920742	gene25899(LOC108981025)
BP	GO:0000375	RNA splicing, via transesterification reactions	3	89	0.66717	0.920742	gene16568(LOC109014074),gene21134(LOC109019085),gene42893(LOC108999810)
BP	GO:0000377	RNA splicing, via transesterification reactions with bulged adenosine as nucleophile	3	89	0.66717	0.920742	gene16568(LOC109014074),gene21134(LOC109019085),gene42893(LOC108999810)
BP	GO:0043623	cellular protein complex assembly	3	89	0.66717	0.920742	gene42133(LOC108998967),gene4451(LOC109000658),gene8326(LOC109004973)
BP	GO:0045893	positive regulation of transcription, DNA-templated	3	89	0.66717	0.920742	gene25279(LOC108980328),gene27026(LOC108982262),gene6706(LOC109003172)
BP	GO:0051254	positive regulation of RNA metabolic process	3	89	0.66717	0.920742	gene25279(LOC108980328),gene27026(LOC108982262),gene6706(LOC109003172)
BP	GO:1902680	positive regulation of RNA biosynthetic process	3	89	0.66717	0.920742	gene25279(LOC108980328),gene27026(LOC108982262),gene6706(LOC109003172)
BP	GO:1903508	positive regulation of nucleic acid-templated transcription	3	89	0.66717	0.920742	gene25279(LOC108980328),gene27026(LOC108982262),gene6706(LOC109003172)
MF	GO:0005096	GTPase activator activity	1	25	0.67301	0.926054	gene12040(LOC109009055)
BP	GO:1901701	cellular response to oxygen-containing compound	2	60	0.6744	0.926054	gene12452(LOC109009532),gene3258(LOC108990108)
BP	GO:0009126	purine nucleoside monophosphate metabolic process	3	90	0.67457	0.926054	gene14026(LOC109011250),gene15126(LOC109012462),gene26044(LOC108981179)
BP	GO:0009167	purine ribonucleoside monophosphate metabolic process	3	90	0.67457	0.926054	gene14026(LOC109011250),gene15126(LOC109012462),gene26044(LOC108981179)
BP	GO:0009199	ribonucleoside triphosphate metabolic process	3	90	0.67457	0.926054	gene14026(LOC109011250),gene15126(LOC109012462),gene26044(LOC108981179)
BP	GO:0045935	positive regulation of nucleobase-containing compound metabolic process	3	90	0.67457	0.926054	gene25279(LOC108980328),gene27026(LOC108982262),gene6706(LOC109003172)
BP	GO:0071704	organic substance metabolic process	222	5903	0.67565	0.926724	gene1011(LOC109007229),gene10629(LOC109007516),gene10684(LOC109007567),gene11035(LOC109007939),gene11604(LOC109008574),gene11740(LOC109008725),gene11887(LOC109008905),gene11994(LOC109009009),gene12136(LOC109009165),gene12517(LOC109009594),gene12528(LOC109009607),gene1255(LOC109010002),gene12586(LOC109009675),gene13088(LOC109010217),gene1312(LOC109010833),gene13150(LOC109010296),gene1331(LOC109011…
MF	GO:0051287	NAD binding	3	79	0.67694	0.92768	gene16158(LOC109013564),gene30916(LOC108986581),gene7199(LOC109003711)
BP	GO:0018130	heterocycle biosynthetic process	61	1671	0.67818	0.928567	gene10629(LOC109007516),gene12586(LOC109009675),gene13088(LOC109010217),gene13150(LOC109010296),gene14876(LOC109012200),gene1509(LOC109012878),gene15107(LOC109012447),gene15863(LOC109013258),gene16765(LOC109014288),gene17996(LOC109015654),gene1877(LOC109017138),gene1922(LOC109017786),gene20789(LOC109018710),gene21120(LOC109019068),gene22274(LOC109020336),gene22622(LOC109020715),gene2293(LOC108979…
CC	GO:0030532	small nuclear ribonucleoprotein complex	1	25	0.67897	0.928836	gene16568(LOC109014074)
MF	GO:0016811	hydrolase activity, acting on carbon-nitrogen (but not peptide) bonds, in linear amides	2	53	0.67997	0.929391	gene20213(LOC109018077),gene7313(LOC109003842)
MF	GO:0016746	transferase activity, transferring acyl groups	16	401	0.68151	0.929512	gene10886(LOC109007775),gene10889(LOC109007776),gene11035(LOC109007939),gene14565(LOC109011858),gene16619(LOC109014129),gene255(LOC108980963),gene30916(LOC108986581),gene32544(LOC108988399),gene32966(LOC108988873),gene3567(LOC108993678),gene38462(LOC108994932),gene5481(LOC109001802),gene5528(LOC109001866),gene6057(LOC109002455),gene622(LOC109002485),gene871(LOC109005487)
BP	GO:0006869	lipid transport	3	91	0.68184	0.929512	gene15080(LOC109012424),gene30308(LOC108985912),gene7758(LOC109004336)
BP	GO:0048523	negative regulation of cellular process	3	91	0.68184	0.929512	gene27634(LOC108982937),gene28899(LOC108984351),gene34660(LOC108990714)
BP	GO:0006753	nucleoside phosphate metabolic process	7	207	0.6831	0.930419	gene14026(LOC109011250),gene15126(LOC109012462),gene22219(LOC109020279),gene24068(LOC109022312),gene26044(LOC108981179),gene29916(LOC108985468),gene6752(LOC109003215)
MF	GO:0005484	SNAP receptor activity	1	26	0.68732	0.934072	gene30344(LOC108985959)
CC	GO:0099023	tethering complex	3	79	0.68758	0.934072	gene16355(LOC109013836),gene25654(LOC108980743),gene4451(LOC109000658)
BP	GO:0006497	protein lipidation	1	30	0.68996	0.934072	gene14970(LOC109012297)
BP	GO:0006888	ER to Golgi vesicle-mediated transport	1	30	0.68996	0.934072	gene28169(LOC108983514)
BP	GO:0022411	cellular component disassembly	1	30	0.68996	0.934072	gene25899(LOC108981025)
BP	GO:0042157	lipoprotein metabolic process	1	30	0.68996	0.934072	gene14970(LOC109012297)
BP	GO:0042158	lipoprotein biosynthetic process	1	30	0.68996	0.934072	gene14970(LOC109012297)
BP	GO:0009259	ribonucleotide metabolic process	4	122	0.69139	0.935	gene14026(LOC109011250),gene15126(LOC109012462),gene24068(LOC109022312),gene26044(LOC108981179)
BP	GO:0006418	tRNA aminoacylation for protein translation	2	62	0.69184	0.935	gene33036(LOC108988877),gene6403(LOC109002835)
MF	GO:0044877	macromolecular complex binding	3	81	0.69328	0.936137	gene11604(LOC109008574),gene158(LOC109011494),gene34783(LOC108990871)
BP	GO:0044281	small molecule metabolic process	38	1063	0.69732	0.93796	gene11035(LOC109007939),gene14026(LOC109011250),gene14420(LOC109011698),gene15121(LOC109012459),gene15126(LOC109012462),gene15802(LOC109013214),gene16158(LOC109013564),gene16619(LOC109014129),gene2017(LOC109018931),gene21654(LOC109019638),gene22112(LOC109020162),gene22219(LOC109020279),gene23106(LOC109021248),gene24068(LOC109022312),gene25278(LOC108980321),gene26044(LOC108981179),gene26478(LOC108…
CC	GO:0005667	transcription factor complex	2	54	0.69846	0.93796	gene1922(LOC109017786),gene311(LOC108988246)
MF	GO:0016702	oxidoreductase activity, acting on single donors with incorporation of molecular oxygen, incorporation of two atoms of oxygen	2	55	0.69956	0.93796	gene12413(LOC109009417),gene20912(LOC109018846)
MF	GO:0035091	phosphatidylinositol binding	1	27	0.70101	0.93796	gene26167(LOC108981315)
BP	GO:0006626	protein targeting to mitochondrion	1	31	0.70185	0.93796	gene33880(LOC108989902)
BP	GO:0006661	phosphatidylinositol biosynthetic process	1	31	0.70185	0.93796	gene14970(LOC109012297)
BP	GO:0009765	photosynthesis, light harvesting	1	31	0.70185	0.93796	gene24570(LOC108979543)
BP	GO:0010817	regulation of hormone levels	1	31	0.70185	0.93796	gene16279(LOC109013746)
BP	GO:0070585	protein localization to mitochondrion	1	31	0.70185	0.93796	gene33880(LOC108989902)
BP	GO:0072655	establishment of protein localization to mitochondrion	1	31	0.70185	0.93796	gene33880(LOC108989902)
BP	GO:2000241	regulation of reproductive process	1	31	0.70185	0.93796	gene534(LOC109001595)
BP	GO:0010876	lipid localization	3	94	0.70294	0.93796	gene15080(LOC109012424),gene30308(LOC108985912),gene7758(LOC109004336)
BP	GO:0051273	beta-glucan metabolic process	3	94	0.70294	0.93796	gene1011(LOC109007229),gene32607(LOC108988472),gene555(LOC109001838)
BP	GO:0071822	protein complex subunit organization	4	124	0.70356	0.93796	gene25899(LOC108981025),gene42133(LOC108998967),gene4451(LOC109000658),gene8326(LOC109004973)
MF	GO:0016209	antioxidant activity	7	185	0.70362	0.93796	gene15384(LOC109012719),gene16126(LOC109013543),gene26721(LOC108981925),gene29299(LOC108984786),gene35005(LOC108991095),gene42284(LOC108999285),gene8521(LOC109005161)
MF	GO:0016853	isomerase activity	11	285	0.70563	0.939839	gene11202(LOC109008125),gene14876(LOC109012200),gene15126(LOC109012462),gene16596(LOC109014106),gene20599(LOC109018499),gene21654(LOC109019638),gene26478(LOC108981660),gene40035(LOC108996649),gene40488(LOC108997055),gene42368(LOC108999283),gene9344(LOC109006066)
BP	GO:0006397	mRNA processing	5	154	0.70671	0.940477	gene16568(LOC109014074),gene21134(LOC109019085),gene28899(LOC108984351),gene32754(LOC108988623),gene42893(LOC108999810)
MF	GO:0042623	ATPase activity, coupled	7	186	0.70888	0.941896	gene17199(LOC109014778),gene17600(LOC109015224),gene31165(LOC108986854),gene33527(LOC108989440),gene35287(LOC108991404),gene6120(LOC109002521),gene6582(LOC109003031)
MF	GO:0003899	DNA-directed 5'-3' RNA polymerase activity	2	56	0.70898	0.941896	gene15863(LOC109013258),gene2293(LOC108979063)
BP	GO:0032879	regulation of localization	1	32	0.71329	0.943036	gene4451(LOC109000658)
BP	GO:0051049	regulation of transport	1	32	0.71329	0.943036	gene4451(LOC109000658)
MF	GO:0016168	chlorophyll binding	1	28	0.71409	0.943036	gene24570(LOC108979543)
MF	GO:0016782	transferase activity, transferring sulfur-containing groups	1	28	0.71409	0.943036	gene4734(LOC109000976)
MF	GO:0004857	enzyme inhibitor activity	6	162	0.71622	0.943036	gene26302(LOC108981470),gene27634(LOC108982937),gene31668(LOC108987394),gene32591(LOC108988436),gene6561(LOC109003015),gene690(LOC109003436)
BP	GO:0043038	amino acid activation	2	65	0.71655	0.943036	gene33036(LOC108988877),gene6403(LOC109002835)
BP	GO:0043039	tRNA aminoacylation	2	65	0.71655	0.943036	gene33036(LOC108988877),gene6403(LOC109002835)
BP	GO:0044282	small molecule catabolic process	2	65	0.71655	0.943036	gene23106(LOC109021248),gene40454(LOC108997102)
BP	GO:0097435	supramolecular fiber organization	2	65	0.71655	0.943036	gene25899(LOC108981025),gene34681(LOC108990737)
MF	GO:0019783	ubiquitin-like protein-specific protease activity	2	57	0.71814	0.943036	gene12517(LOC109009594),gene3096(LOC108988655)
MF	GO:0036459	thiol-dependent ubiquitinyl hydrolase activity	2	57	0.71814	0.943036	gene12517(LOC109009594),gene3096(LOC108988655)
CC	GO:0030014	CCR4-NOT complex	1	28	0.71994	0.943036	gene36046(LOC108992231)
MF	GO:0015631	tubulin binding	5	137	0.72011	0.943036	gene30826(LOC108986472),gene32949(LOC108988830),gene42133(LOC108998967),gene4956(LOC109001218),gene7442(LOC109003989)
BP	GO:0006139	nucleobase-containing compound metabolic process	93	2548	0.72057	0.943036	gene10629(LOC109007516),gene12586(LOC109009675),gene13088(LOC109010217),gene13150(LOC109010296),gene13984(LOC109011212),gene14026(LOC109011250),gene1470(LOC109012517),gene14876(LOC109012200),gene1509(LOC109012878),gene15107(LOC109012447),gene15126(LOC109012462),gene15340(LOC109012681),gene15863(LOC109013258),gene16568(LOC109014074),gene16765(LOC109014288),gene17996(LOC109015654),gene1877(LOC10901…
CC	GO:0044422	organelle part	55	1323	0.721	0.943036	gene10204(LOC109007030),gene10226(LOC109007051),gene10379(LOC109007207),gene11960(LOC109008969),gene12008(LOC109009020),gene12423(LOC109009503),gene12671(LOC109009761),gene1312(LOC109010833),gene13833(LOC109011046),gene14970(LOC109012297),gene15080(LOC109012424),gene15863(LOC109013258),gene16455(LOC109013946),gene16568(LOC109014074),gene17823(LOC109015464),gene1922(LOC109017786),gene21134(LOC1090…
CC	GO:0044446	intracellular organelle part	55	1323	0.721	0.943036	gene10204(LOC109007030),gene10226(LOC109007051),gene10379(LOC109007207),gene11960(LOC109008969),gene12008(LOC109009020),gene12423(LOC109009503),gene12671(LOC109009761),gene1312(LOC109010833),gene13833(LOC109011046),gene14970(LOC109012297),gene15080(LOC109012424),gene15863(LOC109013258),gene16455(LOC109013946),gene16568(LOC109014074),gene17823(LOC109015464),gene1922(LOC109017786),gene21134(LOC1090…
BP	GO:0009891	positive regulation of biosynthetic process	3	97	0.72295	0.943036	gene25279(LOC108980328),gene27026(LOC108982262),gene6706(LOC109003172)
BP	GO:0010557	positive regulation of macromolecule biosynthetic process	3	97	0.72295	0.943036	gene25279(LOC108980328),gene27026(LOC108982262),gene6706(LOC109003172)
BP	GO:0010628	positive regulation of gene expression	3	97	0.72295	0.943036	gene25279(LOC108980328),gene27026(LOC108982262),gene6706(LOC109003172)
BP	GO:0031328	positive regulation of cellular biosynthetic process	3	97	0.72295	0.943036	gene25279(LOC108980328),gene27026(LOC108982262),gene6706(LOC109003172)
MF	GO:0022890	inorganic cation transmembrane transporter activity	12	314	0.72324	0.943036	gene12924(LOC109010034),gene30850(LOC108986506),gene33527(LOC108989440),gene34401(LOC108990434),gene35545(LOC108991617),gene3848(LOC108997067),gene39703(LOC108996175),gene40293(LOC108996889),gene40294(LOC108996890),gene42036(LOC108998799),gene5503(LOC109001843),gene8913(LOC109005590)
MF	GO:0050662	coenzyme binding	13	339	0.72427	0.943036	gene13791(LOC109010995),gene15802(LOC109013214),gene16158(LOC109013564),gene18237(LOC109015917),gene24076(LOC109022319),gene29916(LOC108985468),gene30916(LOC108986581),gene32107(LOC108987866),gene37033(LOC108993351),gene38254(LOC108994825),gene6752(LOC109003215),gene7199(LOC109003711),gene9665(LOC109006417)
BP	GO:0006541	glutamine metabolic process	1	33	0.72428	0.943036	gene36866(LOC108993096)
MF	GO:0046873	metal ion transmembrane transporter activity	7	189	0.7243	0.943036	gene12924(LOC109010034),gene33527(LOC108989440),gene34401(LOC108990434),gene35545(LOC108991617),gene3848(LOC108997067),gene39703(LOC108996175),gene5503(LOC109001843)
CC	GO:0012506	vesicle membrane	2	57	0.72651	0.943503	gene28169(LOC108983514),gene40053(LOC108996664)
CC	GO:0030659	cytoplasmic vesicle membrane	2	57	0.72651	0.943503	gene28169(LOC108983514),gene40053(LOC108996664)
MF	GO:0048029	monosaccharide binding	1	29	0.7266	0.943503	gene26044(LOC108981179)
MF	GO:0008375	acetylglucosaminyltransferase activity	2	58	0.72707	0.943503	gene33045(LOC108988854),gene39083(LOC108995581)
BP	GO:0016192	vesicle-mediated transport	10	303	0.72806	0.944005	gene16355(LOC109013836),gene25654(LOC108980743),gene28169(LOC108983514),gene29108(LOC108984575),gene29725(LOC108985258),gene30344(LOC108985959),gene31940(LOC108987729),gene38870(LOC108995339),gene40053(LOC108996664),gene4451(LOC109000658)
BP	GO:0044272	sulfur compound biosynthetic process	2	67	0.73208	0.948431	gene11035(LOC109007939),gene16619(LOC109014129)
BP	GO:0071840	cellular component organization or biogenesis	38	1080	0.73408	0.949192	gene1011(LOC109007229),gene10226(LOC109007051),gene10379(LOC109007207),gene1165(LOC109008850),gene1312(LOC109010833),gene13351(LOC109010513),gene13400(LOC109010563),gene15192(LOC109012509),gene16568(LOC109014074),gene20483(LOC109018374),gene21134(LOC109019085),gene25849(LOC108980968),gene25899(LOC108981025),gene26302(LOC108981470),gene28169(LOC108983514),gene30542(LOC108986152),gene30826(LOC10898…
CC	GO:0034357	photosynthetic membrane	3	85	0.73428	0.949192	gene16455(LOC109013946),gene17823(LOC109015464),gene24570(LOC108979543)
BP	GO:0009119	ribonucleoside metabolic process	1	34	0.73486	0.949192	gene24068(LOC109022312)
BP	GO:0006461	protein complex assembly	3	99	0.7357	0.949192	gene42133(LOC108998967),gene4451(LOC109000658),gene8326(LOC109004973)
BP	GO:0070271	protein complex biogenesis	3	99	0.7357	0.949192	gene42133(LOC108998967),gene4451(LOC109000658),gene8326(LOC109004973)
BP	GO:0072521	purine-containing compound metabolic process	4	130	0.73798	0.949763	gene14026(LOC109011250),gene15126(LOC109012462),gene24068(LOC109022312),gene26044(LOC108981179)
MF	GO:0004725	protein tyrosine phosphatase activity	1	30	0.73857	0.949763	gene31637(LOC108987413)
MF	GO:0015932	nucleobase-containing compound transmembrane transporter activity	1	30	0.73857	0.949763	gene9540(LOC109006294)
MF	GO:1901505	carbohydrate derivative transmembrane transporter activity	1	30	0.73857	0.949763	gene9540(LOC109006294)
BP	GO:0008299	isoprenoid biosynthetic process	2	68	0.73957	0.950269	gene22112(LOC109020162),gene29939(LOC108985489)
BP	GO:1901565	organonitrogen compound catabolic process	8	249	0.74168	0.952198	gene12517(LOC109009594),gene17821(LOC109015462),gene22219(LOC109020279),gene23106(LOC109021248),gene3096(LOC108988655),gene31638(LOC108987398),gene40454(LOC108997102),gene9335(LOC109006061)
MF	GO:0015078	hydrogen ion transmembrane transporter activity	5	141	0.74312	0.952591	gene30850(LOC108986506),gene40293(LOC108996889),gene40294(LOC108996890),gene42036(LOC108998799),gene8913(LOC109005590)
CC	GO:0005887	integral component of plasma membrane	2	59	0.74396	0.952591	gene13826(LOC109011033),gene16569(LOC109014075)
MF	GO:0016620	oxidoreductase activity, acting on the aldehyde or oxo group of donors, NAD or NADP as acceptor	2	60	0.7442	0.952591	gene12017(LOC109009030),gene42258(LOC108999220)
BP	GO:0044743	protein transmembrane import into intracellular organelle	1	35	0.74503	0.952591	gene33880(LOC108989902)
BP	GO:0065002	intracellular protein transmembrane transport	1	35	0.74503	0.952591	gene33880(LOC108989902)
MF	GO:0016772	transferase activity, transferring phosphorus-containing groups	109	2632	0.74578	0.952635	gene10316(LOC109007139),gene10796(LOC109007672),gene10830(LOC109007722),gene11028(LOC109007930),gene11769(LOC109008759),gene11857(LOC109008882),gene11887(LOC109008905),gene1213(LOC109009563),gene12871(LOC109009984),gene12946(LOC109010059),gene13423(LOC109010590),gene13620(LOC109010820),gene13626(LOC109010810),gene14026(LOC109011250),gene14857(LOC109012188),gene15340(LOC109012681),gene15489(LOC109…
CC	GO:0044431	Golgi apparatus part	6	165	0.74666	0.952635	gene15080(LOC109012424),gene25654(LOC108980743),gene28169(LOC108983514),gene31963(LOC108987707),gene40053(LOC108996664),gene6832(LOC109003305)
BP	GO:0045944	positive regulation of transcription from RNA polymerase II promoter	2	69	0.74689	0.952635	gene25279(LOC108980328),gene27026(LOC108982262)
BP	GO:0009161	ribonucleoside monophosphate metabolic process	3	101	0.74798	0.953248	gene14026(LOC109011250),gene15126(LOC109012462),gene26044(LOC108981179)
MF	GO:0004812	aminoacyl-tRNA ligase activity	2	61	0.75241	0.957335	gene33036(LOC108988877),gene6403(LOC109002835)
MF	GO:0101005	ubiquitinyl hydrolase activity	2	61	0.75241	0.957335	gene12517(LOC109009594),gene3096(LOC108988655)
BP	GO:0006720	isoprenoid metabolic process	2	70	0.75402	0.958052	gene22112(LOC109020162),gene29939(LOC108985489)
MF	GO:0003924	GTPase activity	8	221	0.75477	0.958052	gene11131(LOC109008041),gene14179(LOC109011424),gene158(LOC109011494),gene22461(LOC109020542),gene3437(LOC108992572),gene41016(LOC108997765),gene5819(LOC109002181),gene6199(LOC109002622)
BP	GO:0018298	protein-chromophore linkage	1	36	0.75481	0.958052	gene24570(LOC108979543)
CC	GO:0044436	thylakoid part	3	88	0.75548	0.958125	gene16455(LOC109013946),gene17823(LOC109015464),gene24570(LOC108979543)
BP	GO:0071806	protein transmembrane transport	1	37	0.76422	0.968425	gene33880(LOC108989902)
MF	GO:0022836	gated channel activity	3	91	0.76568	0.968934	gene14345(LOC109011612),gene24210(LOC108979147),gene24576(LOC108979550)
MF	GO:0035639	purine ribonucleoside triphosphate binding	138	3326	0.76586	0.968934	gene10028(LOC109006827),gene10030(LOC109006828),gene10316(LOC109007139),gene10670(LOC109007553),gene10796(LOC109007672),gene10830(LOC109007722),gene11028(LOC109007930),gene11131(LOC109008041),gene11769(LOC109008759),gene11857(LOC109008882),gene11956(LOC109008966),gene12008(LOC109009020),gene1213(LOC109009563),gene12946(LOC109010059),gene13088(LOC109010217),gene13620(LOC109010820),gene13626(LOC109…
BP	GO:0006520	cellular amino acid metabolic process	12	372	0.76821	0.971122	gene11035(LOC109007939),gene15802(LOC109013214),gene16158(LOC109013564),gene16619(LOC109014129),gene23106(LOC109021248),gene27862(LOC108983187),gene33036(LOC108988877),gene33681(LOC108989657),gene36866(LOC108993096),gene40454(LOC108997102),gene6057(LOC109002455),gene6403(LOC109002835)
BP	GO:0051186	cofactor metabolic process	7	227	0.7707	0.972022	gene14026(LOC109011250),gene15126(LOC109012462),gene26044(LOC108981179),gene29916(LOC108985468),gene29939(LOC108985489),gene6752(LOC109003215),gene7079(LOC109003573)
BP	GO:0009123	nucleoside monophosphate metabolic process	3	105	0.77118	0.972022	gene14026(LOC109011250),gene15126(LOC109012462),gene26044(LOC108981179)
MF	GO:0010181	FMN binding	1	33	0.77142	0.972022	gene15802(LOC109013214)
BP	GO:0006400	tRNA modification	1	38	0.77327	0.972022	gene7711(LOC109004279)
BP	GO:0048580	regulation of post-embryonic development	1	38	0.77327	0.972022	gene534(LOC109001595)
BP	GO:0051640	organelle localization	1	38	0.77327	0.972022	gene1165(LOC109008850)
BP	GO:0070925	organelle assembly	1	38	0.77327	0.972022	gene10226(LOC109007051)
BP	GO:0048193	Golgi vesicle transport	2	73	0.7744	0.972661	gene25654(LOC108980743),gene28169(LOC108983514)
CC	GO:0031226	intrinsic component of plasma membrane	2	63	0.77601	0.973902	gene13826(LOC109011033),gene16569(LOC109014075)
BP	GO:0030001	metal ion transport	4	138	0.77907	0.976959	gene15118(LOC109012457),gene3625(LOC108992355),gene6120(LOC109002521),gene9168(LOC109005887)
CC	GO:0009507	chloroplast	5	146	0.78213	0.979415	gene16455(LOC109013946),gene17823(LOC109015464),gene24570(LOC108979543),gene36442(LOC108992677),gene7571(LOC109004120)
BP	GO:0090407	organophosphate biosynthetic process	6	200	0.78228	0.979415	gene14970(LOC109012297),gene22112(LOC109020162),gene22445(LOC109020525),gene29939(LOC108985489),gene3567(LOC108993678),gene42290(LOC108999223)
CC	GO:0030135	coated vesicle	2	64	0.78346	0.979675	gene28169(LOC108983514),gene40053(LOC108996664)
MF	GO:0016614	oxidoreductase activity, acting on CH-OH group of donors	5	149	0.7849	0.979675	gene16158(LOC109013564),gene29916(LOC108985468),gene30916(LOC108986581),gene6752(LOC109003215),gene7199(LOC109003711)
BP	GO:0006396	RNA processing	12	378	0.7864	0.979675	gene13984(LOC109011212),gene1470(LOC109012517),gene16568(LOC109014074),gene21134(LOC109019085),gene2632(LOC108983025),gene28794(LOC108984221),gene28899(LOC108984351),gene32754(LOC108988623),gene33693(LOC108989641),gene42893(LOC108999810),gene4549(LOC109000758),gene7711(LOC109004279)
MF	GO:0005515	protein binding	43	1093	0.78647	0.979675	gene11360(LOC109008298),gene11604(LOC109008574),gene1265(LOC109010102),gene12911(LOC109010022),gene14948(LOC109012277),gene15268(LOC109012623),gene158(LOC109011494),gene20789(LOC109018710),gene21940(LOC109019969),gene23533(LOC109021718),gene2397(LOC108980278),gene25279(LOC108980328),gene25899(LOC108981025),gene25942(LOC108981063),gene26406(LOC108981588),gene27026(LOC108982262),gene2869(LOC1089856…
CC	GO:0030133	transport vesicle	1	34	0.78687	0.979675	gene28169(LOC108983514)
CC	GO:0030658	transport vesicle membrane	1	34	0.78687	0.979675	gene28169(LOC108983514)
CC	GO:0090575	RNA polymerase II transcription factor complex	1	34	0.78687	0.979675	gene1922(LOC109017786)
BP	GO:0006220	pyrimidine nucleotide metabolic process	1	40	0.79034	0.980126	gene22219(LOC109020279)
BP	GO:2000026	regulation of multicellular organismal development	1	40	0.79034	0.980126	gene534(LOC109001595)
MF	GO:0008017	microtubule binding	4	123	0.79098	0.980126	gene30826(LOC108986472),gene32949(LOC108988830),gene4956(LOC109001218),gene7442(LOC109003989)
MF	GO:0008408	3'-5' exonuclease activity	1	35	0.79099	0.980126	gene36046(LOC108992231)
MF	GO:0015085	calcium ion transmembrane transporter activity	1	35	0.79099	0.980126	gene33527(LOC108989440)
MF	GO:0030695	GTPase regulator activity	1	35	0.79099	0.980126	gene12040(LOC109009055)
CC	GO:0030176	integral component of endoplasmic reticulum membrane	1	35	0.79636	0.98522	gene12423(LOC109009503)
CC	GO:0031227	intrinsic component of endoplasmic reticulum membrane	1	35	0.79636	0.98522	gene12423(LOC109009503)
MF	GO:0008080	N-acetyltransferase activity	2	67	0.79705	0.985295	gene32544(LOC108988399),gene6057(LOC109002455)
BP	GO:0016052	carbohydrate catabolic process	6	204	0.79785	0.985505	gene14026(LOC109011250),gene15126(LOC109012462),gene26044(LOC108981179),gene26302(LOC108981470),gene32607(LOC108988472),gene555(LOC109001838)
MF	GO:0005216	ion channel activity	5	152	0.79913	0.985531	gene14345(LOC109011612),gene24210(LOC108979147),gene24576(LOC108979550),gene2601(LOC108982769),gene35404(LOC108991534)
MF	GO:0022838	substrate-specific channel activity	5	152	0.79913	0.985531	gene14345(LOC109011612),gene24210(LOC108979147),gene24576(LOC108979550),gene2601(LOC108982769),gene35404(LOC108991534)
CC	GO:0009536	plastid	5	150	0.80149	0.987663	gene16455(LOC109013946),gene17823(LOC109015464),gene24570(LOC108979543),gene36442(LOC108992677),gene7571(LOC109004120)
BP	GO:0042254	ribosome biogenesis	3	111	0.80268	0.988351	gene10226(LOC109007051),gene6481(LOC109002927),gene8759(LOC109005418)
BP	GO:1901135	carbohydrate derivative metabolic process	15	471	0.80385	0.989014	gene14026(LOC109011250),gene14876(LOC109012200),gene14970(LOC109012297),gene15126(LOC109012462),gene17821(LOC109015462),gene22112(LOC109020162),gene22219(LOC109020279),gene22445(LOC109020525),gene24068(LOC109022312),gene26044(LOC108981179),gene29916(LOC108985468),gene37989(LOC108994432),gene39083(LOC108995581),gene4759(LOC109000998),gene6752(LOC109003215)
CC	GO:0009579	thylakoid	3	96	0.80539	0.99013	gene16455(LOC109013946),gene17823(LOC109015464),gene24570(LOC108979543)
MF	GO:0015662	ATPase activity, coupled to transmembrane movement of ions, phosphorylative mechanism	1	37	0.80889	0.993057	gene33527(LOC108989440)
BP	GO:0009057	macromolecule catabolic process	12	386	0.80904	0.993057	gene12517(LOC109009594),gene17821(LOC109015462),gene26302(LOC108981470),gene27377(LOC108982647),gene28899(LOC108984351),gene3096(LOC108988655),gene31638(LOC108987398),gene32607(LOC108988472),gene33611(LOC108989565),gene37224(LOC108993574),gene555(LOC109001838),gene9335(LOC109006061)
BP	GO:0009451	RNA modification	2	79	0.81077	0.994401	gene40488(LOC108997055),gene7711(LOC109004279)
BP	GO:0072593	reactive oxygen species metabolic process	3	113	0.81234	0.995494	gene42284(LOC108999285),gene7937(LOC109004522),gene9665(LOC109006417)
BP	GO:0072657	protein localization to membrane	1	43	0.81357	0.995494	gene33880(LOC108989902)
BP	GO:0090150	establishment of protein localization to membrane	1	43	0.81357	0.995494	gene33880(LOC108989902)
MF	GO:0016410	N-acyltransferase activity	2	70	0.81658	0.996839	gene32544(LOC108988399),gene6057(LOC109002455)
MF	GO:0034062	5'-3' RNA polymerase activity	2	70	0.81658	0.996839	gene15863(LOC109013258),gene2293(LOC108979063)
MF	GO:0097747	RNA polymerase activity	2	70	0.81658	0.996839	gene15863(LOC109013258),gene2293(LOC108979063)
MF	GO:0008047	enzyme activator activity	1	38	0.81726	0.996892	gene12040(LOC109009055)
MF	GO:0004252	serine-type endopeptidase activity	4	129	0.82054	0.998013	gene183(LOC109014784),gene26111(LOC108981252),gene27587(LOC108982876),gene6645(LOC109003103)
BP	GO:0006839	mitochondrial transport	1	44	0.82073	0.998013	gene33880(LOC108989902)
BP	GO:0009073	aromatic amino acid family biosynthetic process	1	44	0.82073	0.998013	gene33681(LOC108989657)
BP	GO:0046474	glycerophospholipid biosynthetic process	1	44	0.82073	0.998013	gene14970(LOC109012297)
BP	GO:0071702	organic substance transport	21	652	0.82458	0.999875	gene10937(LOC109007848),gene14948(LOC109012277),gene15080(LOC109012424),gene25654(LOC108980743),gene25670(LOC108980758),gene27570(LOC108982858),gene28169(LOC108983514),gene28864(LOC108984312),gene29108(LOC108984575),gene30160(LOC108985749),gene30308(LOC108985912),gene30344(LOC108985959),gene31940(LOC108987729),gene33880(LOC108989902),gene38870(LOC108995339),gene40053(LOC108996664),gene40625(LOC10…
MF	GO:0004601	peroxidase activity	5	158	0.82538	0.999875	gene15384(LOC109012719),gene29299(LOC108984786),gene35005(LOC108991095),gene42284(LOC108999285),gene8521(LOC109005161)
BP	GO:0006511	ubiquitin-dependent protein catabolic process	3	116	0.82608	0.999875	gene12517(LOC109009594),gene3096(LOC108988655),gene31638(LOC108987398)
BP	GO:0007049	cell cycle	5	181	0.82741	0.999875	gene1312(LOC109010833),gene27634(LOC108982937),gene30972(LOC108986631),gene32960(LOC108988840),gene6236(LOC109002617)
BP	GO:0045892	negative regulation of transcription, DNA-templated	1	45	0.82761	0.999875	gene34660(LOC108990714)
BP	GO:0051239	regulation of multicellular organismal process	1	45	0.82761	0.999875	gene534(LOC109001595)
BP	GO:1902679	negative regulation of RNA biosynthetic process	1	45	0.82761	0.999875	gene34660(LOC108990714)
BP	GO:1903507	negative regulation of nucleic acid-templated transcription	1	45	0.82761	0.999875	gene34660(LOC108990714)
MF	GO:0004674	protein serine/threonine kinase activity	24	649	0.82828	0.999875	gene11028(LOC109007930),gene12946(LOC109010059),gene15489(LOC109012842),gene16624(LOC109014132),gene22059(LOC109020103),gene2287(LOC109022343),gene24065(LOC109022315),gene2503(LOC108981432),gene27017(LOC108982249),gene30290(LOC108985888),gene32961(LOC108988839),gene33715(LOC108989694),gene35176(LOC108991281),gene38874(LOC108995297),gene39445(LOC108995996),gene40085(LOC108996731),gene42314(LOC1089…
MF	GO:0016903	oxidoreductase activity, acting on the aldehyde or oxo group of donors	2	72	0.82865	0.999875	gene12017(LOC109009030),gene42258(LOC108999220)
BP	GO:0019941	modification-dependent protein catabolic process	3	117	0.83046	1	gene12517(LOC109009594),gene3096(LOC108988655),gene31638(LOC108987398)
BP	GO:0051301	cell division	2	83	0.83202	1	gene32697(LOC108988543),gene6069(LOC109002462)
BP	GO:0043632	modification-dependent macromolecule catabolic process	3	118	0.83475	1	gene12517(LOC109009594),gene3096(LOC108988655),gene31638(LOC108987398)
MF	GO:0016301	kinase activity	98	2442	0.83494	1	gene10316(LOC109007139),gene10796(LOC109007672),gene10830(LOC109007722),gene11028(LOC109007930),gene11769(LOC109008759),gene11857(LOC109008882),gene11887(LOC109008905),gene1213(LOC109009563),gene12871(LOC109009984),gene12946(LOC109010059),gene13620(LOC109010820),gene13626(LOC109010810),gene14026(LOC109011250),gene14857(LOC109012188),gene15489(LOC109012842),gene15516(LOC109012862),gene15548(LOC109…
MF	GO:0019787	ubiquitin-like protein transferase activity	5	161	0.83742	1	gene27390(LOC108982658),gene31638(LOC108987398),gene33477(LOC108989404),gene34044(LOC108990085),gene36782(LOC108993112)
BP	GO:0055086	nucleobase-containing small molecule metabolic process	7	247	0.83921	1	gene14026(LOC109011250),gene15126(LOC109012462),gene22219(LOC109020279),gene24068(LOC109022312),gene26044(LOC108981179),gene29916(LOC108985468),gene6752(LOC109003215)
MF	GO:0008168	methyltransferase activity	17	478	0.8402	1	gene10092(LOC109006898),gene12904(LOC109010018),gene13025(LOC109010146),gene14815(LOC109012131),gene1829(LOC109016645),gene1941(LOC109018366),gene25158(LOC108980189),gene26060(LOC108981196),gene27201(LOC108982449),gene27408(LOC108982673),gene2765(LOC108983414),gene29944(LOC108985498),gene35432(LOC108991565),gene40453(LOC108997107),gene42666(LOC108999563),gene8319(LOC109004967),gene9521(LOC1090062…
BP	GO:0006261	DNA-dependent DNA replication	1	47	0.8406	1	gene6236(LOC109002617)
CC	GO:0044433	cytoplasmic vesicle part	2	73	0.8412	1	gene28169(LOC108983514),gene40053(LOC108996664)
BP	GO:0044262	cellular carbohydrate metabolic process	7	248	0.84216	1	gene1011(LOC109007229),gene18310(LOC109015998),gene20003(LOC109017846),gene32607(LOC108988472),gene36790(LOC108993156),gene37760(LOC108994212),gene555(LOC109001838)
MF	GO:0008234	cysteine-type peptidase activity	4	134	0.84246	1	gene12517(LOC109009594),gene22496(LOC109020579),gene3096(LOC108988655),gene9887(LOC109006670)
CC	GO:0005681	spliceosomal complex	1	41	0.84505	1	gene21134(LOC109019085)
MF	GO:0019829	cation-transporting ATPase activity	2	75	0.84541	1	gene33527(LOC108989440),gene6120(LOC109002521)
MF	GO:0042625	ATPase coupled ion transmembrane transporter activity	2	75	0.84541	1	gene33527(LOC108989440),gene6120(LOC109002521)
MF	GO:0051539	4 iron, 4 sulfur cluster binding	1	42	0.84723	1	gene4734(LOC109000976)
MF	GO:0050660	flavin adenine dinucleotide binding	5	164	0.84877	1	gene15802(LOC109013214),gene24076(LOC109022319),gene32107(LOC108987866),gene37033(LOC108993351),gene38254(LOC108994825)
MF	GO:0016701	oxidoreductase activity, acting on single donors with incorporation of molecular oxygen	2	76	0.85066	1	gene12413(LOC109009417),gene20912(LOC109018846)
MF	GO:0022853	active ion transmembrane transporter activity	2	76	0.85066	1	gene33527(LOC108989440),gene6120(LOC109002521)
MF	GO:0016741	transferase activity, transferring one-carbon groups	17	484	0.85366	1	gene10092(LOC109006898),gene12904(LOC109010018),gene13025(LOC109010146),gene14815(LOC109012131),gene1829(LOC109016645),gene1941(LOC109018366),gene25158(LOC108980189),gene26060(LOC108981196),gene27201(LOC108982449),gene27408(LOC108982673),gene2765(LOC108983414),gene29944(LOC108985498),gene35432(LOC108991565),gene40453(LOC108997107),gene42666(LOC108999563),gene8319(LOC109004967),gene9521(LOC1090062…
MF	GO:0004386	helicase activity	7	221	0.85409	1	gene12008(LOC109009020),gene14484(LOC109011762),gene16273(LOC109013771),gene1787(LOC109016166),gene23015(LOC109021150),gene257(LOC108981254),gene27499(LOC108982779)
MF	GO:0004650	polygalacturonase activity	2	77	0.85575	1	gene13351(LOC109010513),gene36627(LOC108992799)
CC	GO:0005829	cytosol	2	76	0.85711	1	gene22219(LOC109020279),gene29939(LOC108985489)
BP	GO:0010558	negative regulation of macromolecule biosynthetic process	1	50	0.85827	1	gene34660(LOC108990714)
BP	GO:2000113	negative regulation of cellular macromolecule biosynthetic process	1	50	0.85827	1	gene34660(LOC108990714)
BP	GO:0032501	multicellular organismal process	8	285	0.85878	1	gene22059(LOC109020103),gene22089(LOC109020137),gene28903(LOC108984349),gene32697(LOC108988543),gene534(LOC109001595),gene6069(LOC109002462),gene7162(LOC109003667),gene9732(LOC109006474)
MF	GO:0019899	enzyme binding	2	78	0.86067	1	gene14948(LOC109012277),gene30160(LOC108985749)
MF	GO:0004190	aspartic-type endopeptidase activity	4	139	0.86209	1	gene11513(LOC109008469),gene1400(LOC109011632),gene29797(LOC108985329),gene5692(LOC109002040)
MF	GO:0070001	aspartic-type peptidase activity	4	139	0.86209	1	gene11513(LOC109008469),gene1400(LOC109011632),gene29797(LOC108985329),gene5692(LOC109002040)
MF	GO:0016798	hydrolase activity, acting on glycosyl bonds	20	565	0.86239	1	gene11740(LOC109008725),gene13351(LOC109010513),gene14990(LOC109012316),gene17821(LOC109015462),gene2223(LOC109021577),gene28046(LOC108983388),gene32314(LOC108988229),gene32607(LOC108988472),gene32669(LOC108988488),gene32674(LOC108988534),gene35764(LOC108991875),gene36627(LOC108992799),gene37077(LOC108993321),gene37524(LOC108993927),gene41171(LOC108997931),gene42283(LOC108999251),gene4670(LOC1090…
BP	GO:0009890	negative regulation of biosynthetic process	1	51	0.86372	1	gene34660(LOC108990714)
BP	GO:0031327	negative regulation of cellular biosynthetic process	1	51	0.86372	1	gene34660(LOC108990714)
BP	GO:0006091	generation of precursor metabolites and energy	4	160	0.86609	1	gene14026(LOC109011250),gene15126(LOC109012462),gene24570(LOC108979543),gene26044(LOC108981179)
BP	GO:0034660	ncRNA metabolic process	5	193	0.86639	1	gene1470(LOC109012517),gene33036(LOC108988877),gene33693(LOC108989641),gene6403(LOC109002835),gene7711(LOC109004279)
BP	GO:0046483	heterocycle metabolic process	95	2720	0.8688	1	gene10629(LOC109007516),gene12586(LOC109009675),gene13088(LOC109010217),gene13150(LOC109010296),gene13984(LOC109011212),gene14026(LOC109011250),gene1470(LOC109012517),gene14876(LOC109012200),gene1509(LOC109012878),gene15107(LOC109012447),gene15126(LOC109012462),gene15340(LOC109012681),gene15863(LOC109013258),gene16279(LOC109013746),gene16568(LOC109014074),gene16765(LOC109014288),gene17996(LOC1090…
BP	GO:0051704	multi-organism process	4	161	0.86923	1	gene22059(LOC109020103),gene37333(LOC108993703),gene4683(LOC109000913),gene9732(LOC109006474)
BP	GO:0009628	response to abiotic stimulus	3	127	0.86933	1	gene5214(LOC109001510),gene534(LOC109001595),gene6152(LOC109002555)
BP	GO:0034645	cellular macromolecule biosynthetic process	81	2345	0.87178	1	gene1011(LOC109007229),gene10629(LOC109007516),gene10684(LOC109007567),gene1255(LOC109010002),gene12586(LOC109009675),gene13088(LOC109010217),gene13150(LOC109010296),gene14970(LOC109012297),gene1509(LOC109012878),gene15107(LOC109012447),gene15340(LOC109012681),gene15863(LOC109013258),gene16281(LOC109013747),gene16765(LOC109014288),gene17996(LOC109015654),gene1877(LOC109017138),gene1922(LOC1090177…
CC	GO:0031967	organelle envelope	5	168	0.87229	1	gene11960(LOC109008969),gene12671(LOC109009761),gene33880(LOC108989902),gene6706(LOC109003172),gene8803(LOC109005473)
CC	GO:0031975	envelope	5	168	0.87229	1	gene11960(LOC109008969),gene12671(LOC109009761),gene33880(LOC108989902),gene6706(LOC109003172),gene8803(LOC109005473)
BP	GO:0030163	protein catabolic process	4	162	0.87231	1	gene12517(LOC109009594),gene3096(LOC108988655),gene31638(LOC108987398),gene9335(LOC109006061)
BP	GO:0034470	ncRNA processing	3	128	0.87275	1	gene1470(LOC109012517),gene33693(LOC108989641),gene7711(LOC109004279)
BP	GO:0019684	photosynthesis, light reaction	1	53	0.87399	1	gene24570(LOC108979543)
BP	GO:0055082	cellular chemical homeostasis	1	53	0.87399	1	gene26044(LOC108981179)
BP	GO:0044085	cellular component biogenesis	12	414	0.87445	1	gene10226(LOC109007051),gene16568(LOC109014074),gene21134(LOC109019085),gene25849(LOC108980968),gene311(LOC108988246),gene37722(LOC108994123),gene42133(LOC108998967),gene42893(LOC108999810),gene4451(LOC109000658),gene6481(LOC109002927),gene8326(LOC109004973),gene8759(LOC109005418)
CC	GO:0009522	photosystem I	1	46	0.87662	1	gene24570(LOC108979543)
CC	GO:0098800	inner mitochondrial membrane protein complex	1	46	0.87662	1	gene33880(LOC108989902)
MF	GO:0060589	nucleoside-triphosphatase regulator activity	1	47	0.87788	1	gene12040(LOC109009055)
BP	GO:0072527	pyrimidine-containing compound metabolic process	1	54	0.87884	1	gene22219(LOC109020279)
MF	GO:0016835	carbon-oxygen lyase activity	7	230	0.88003	1	gene14296(LOC109011554),gene14297(LOC109011560),gene1477(LOC109012609),gene19832(LOC109017653),gene25278(LOC108980321),gene33681(LOC108989657),gene9684(LOC109006437)
BP	GO:0030244	cellulose biosynthetic process	1	55	0.88349	1	gene1011(LOC109007229)
MF	GO:0042910	xenobiotic transmembrane transporter activity	2	84	0.88713	1	gene105(LOC109005181),gene38343(LOC108994746)
BP	GO:0017038	protein import	1	57	0.89228	1	gene33880(LOC108989902)
BP	GO:0009059	macromolecule biosynthetic process	81	2368	0.89291	1	gene1011(LOC109007229),gene10629(LOC109007516),gene10684(LOC109007567),gene1255(LOC109010002),gene12586(LOC109009675),gene13088(LOC109010217),gene13150(LOC109010296),gene14970(LOC109012297),gene1509(LOC109012878),gene15107(LOC109012447),gene15340(LOC109012681),gene15863(LOC109013258),gene16281(LOC109013747),gene16765(LOC109014288),gene17996(LOC109015654),gene1877(LOC109017138),gene1922(LOC1090177…
BP	GO:0000003	reproduction	5	203	0.89296	1	gene22059(LOC109020103),gene22089(LOC109020137),gene534(LOC109001595),gene7162(LOC109003667),gene9732(LOC109006474)
BP	GO:0022414	reproductive process	5	203	0.89296	1	gene22059(LOC109020103),gene22089(LOC109020137),gene534(LOC109001595),gene7162(LOC109003667),gene9732(LOC109006474)
MF	GO:0019001	guanyl nucleotide binding	10	320	0.89699	1	gene11131(LOC109008041),gene14179(LOC109011424),gene158(LOC109011494),gene22461(LOC109020542),gene23433(LOC109021608),gene31940(LOC108987729),gene3437(LOC108992572),gene41016(LOC108997765),gene5819(LOC109002181),gene6199(LOC109002622)
MF	GO:0005543	phospholipid binding	1	51	0.89791	1	gene26167(LOC108981315)
BP	GO:0044257	cellular protein catabolic process	3	137	0.90013	1	gene12517(LOC109009594),gene3096(LOC108988655),gene31638(LOC108987398)
BP	GO:0051603	proteolysis involved in cellular protein catabolic process	3	137	0.90013	1	gene12517(LOC109009594),gene3096(LOC108988655),gene31638(LOC108987398)
MF	GO:0016759	cellulose synthase activity	1	52	0.90238	1	gene1011(LOC109007229)
MF	GO:0016760	cellulose synthase (UDP-forming) activity	1	52	0.90238	1	gene1011(LOC109007229)
BP	GO:0044271	cellular nitrogen compound biosynthetic process	75	2216	0.90262	1	gene10629(LOC109007516),gene10684(LOC109007567),gene1255(LOC109010002),gene12586(LOC109009675),gene13088(LOC109010217),gene13150(LOC109010296),gene14876(LOC109012200),gene1509(LOC109012878),gene15107(LOC109012447),gene15863(LOC109013258),gene16281(LOC109013747),gene16765(LOC109014288),gene17996(LOC109015654),gene1877(LOC109017138),gene1922(LOC109017786),gene20789(LOC109018710),gene21120(LOC109019…
BP	GO:0034637	cellular carbohydrate biosynthetic process	3	139	0.90544	1	gene1011(LOC109007229),gene18310(LOC109015998),gene20003(LOC109017846)
BP	GO:0016051	carbohydrate biosynthetic process	4	175	0.90699	1	gene1011(LOC109007229),gene18310(LOC109015998),gene20003(LOC109017846),gene22445(LOC109020525)
MF	GO:0016887	ATPase activity	9	298	0.90799	1	gene11956(LOC109008966),gene17199(LOC109014778),gene17600(LOC109015224),gene31165(LOC108986854),gene33527(LOC108989440),gene35287(LOC108991404),gene40448(LOC108997062),gene6120(LOC109002521),gene6582(LOC109003031)
BP	GO:0033554	cellular response to stress	6	243	0.908	1	gene22219(LOC109020279),gene33935(LOC108989935),gene34522(LOC108990551),gene36010(LOC108992213),gene37524(LOC108993927),gene6152(LOC109002555)
MF	GO:0016810	hydrolase activity, acting on carbon-nitrogen (but not peptide) bonds	2	90	0.90886	1	gene20213(LOC109018077),gene7313(LOC109003842)
BP	GO:0048878	chemical homeostasis	1	62	0.91146	1	gene26044(LOC108981179)
BP	GO:0051604	protein maturation	1	62	0.91146	1	gene39104(LOC108995653)
MF	GO:0035251	UDP-glucosyltransferase activity	2	91	0.91208	1	gene1011(LOC109007229),gene37760(LOC108994212)
CC	GO:0009523	photosystem II	1	54	0.91433	1	gene24570(LOC108979543)
BP	GO:1901576	organic substance biosynthetic process	110	3180	0.91438	1	gene1011(LOC109007229),gene10629(LOC109007516),gene10684(LOC109007567),gene11035(LOC109007939),gene1255(LOC109010002),gene12586(LOC109009675),gene13088(LOC109010217),gene13150(LOC109010296),gene1331(LOC109011030),gene14876(LOC109012200),gene14970(LOC109012297),gene1509(LOC109012878),gene15107(LOC109012447),gene15121(LOC109012459),gene15340(LOC109012681),gene15802(LOC109013214),gene15863(LOC109013…
BP	GO:0009416	response to light stimulus	1	63	0.91487	1	gene534(LOC109001595)
BP	GO:0045017	glycerolipid biosynthetic process	1	63	0.91487	1	gene14970(LOC109012297)
MF	GO:0046982	protein heterodimerization activity	2	92	0.91519	1	gene20789(LOC109018710),gene6204(LOC109002625)
BP	GO:0009314	response to radiation	1	64	0.91814	1	gene534(LOC109001595)
BP	GO:0043648	dicarboxylic acid metabolic process	1	64	0.91814	1	gene15802(LOC109013214)
CC	GO:0000145	exocyst	1	55	0.91814	1	gene16355(LOC109013836)
CC	GO:0005938	cell cortex	1	55	0.91814	1	gene16355(LOC109013836)
CC	GO:0044448	cell cortex part	1	55	0.91814	1	gene16355(LOC109013836)
CC	GO:0099568	cytoplasmic region	1	55	0.91814	1	gene16355(LOC109013836)
MF	GO:0004842	ubiquitin-protein transferase activity	4	158	0.9187	1	gene27390(LOC108982658),gene31638(LOC108987398),gene33477(LOC108989404),gene36782(LOC108993112)
CC	GO:0044459	plasma membrane part	2	92	0.91986	1	gene13826(LOC109011033),gene16569(LOC109014075)
MF	GO:0008061	chitin binding	1	57	0.92198	1	gene17821(LOC109015462)
BP	GO:0044260	cellular macromolecule metabolic process	120	3461	0.92265	1	gene1011(LOC109007229),gene10629(LOC109007516),gene10684(LOC109007567),gene11604(LOC109008574),gene12517(LOC109009594),gene12528(LOC109009607),gene1255(LOC109010002),gene12586(LOC109009675),gene13088(LOC109010217),gene1312(LOC109010833),gene13150(LOC109010296),gene13984(LOC109011212),gene1470(LOC109012517),gene14970(LOC109012297),gene1509(LOC109012878),gene15107(LOC109012447),gene15340(LOC1090126…
CC	GO:0098798	mitochondrial protein complex	1	58	0.92861	1	gene33880(LOC108989902)
MF	GO:0003678	DNA helicase activity	1	59	0.92867	1	gene12008(LOC109009020)
BP	GO:0019538	protein metabolic process	36	1160	0.92885	1	gene10684(LOC109007567),gene11604(LOC109008574),gene12517(LOC109009594),gene12528(LOC109009607),gene1255(LOC109010002),gene1312(LOC109010833),gene14970(LOC109012297),gene16281(LOC109013747),gene22835(LOC109020959),gene24570(LOC108979543),gene25762(LOC108980865),gene28883(LOC108984329),gene29944(LOC108985498),gene29947(LOC108985493),gene3096(LOC108988655),gene30972(LOC108986631),gene31638(LOC10898…
MF	GO:0016836	hydro-lyase activity	2	97	0.92925	1	gene25278(LOC108980321),gene33681(LOC108989657)
BP	GO:0051274	beta-glucan biosynthetic process	1	68	0.93004	1	gene1011(LOC109007229)
BP	GO:0044249	cellular biosynthetic process	107	3127	0.93151	1	gene1011(LOC109007229),gene10629(LOC109007516),gene10684(LOC109007567),gene11035(LOC109007939),gene1255(LOC109010002),gene12586(LOC109009675),gene13088(LOC109010217),gene13150(LOC109010296),gene14876(LOC109012200),gene14970(LOC109012297),gene1509(LOC109012878),gene15107(LOC109012447),gene15121(LOC109012459),gene15340(LOC109012681),gene15802(LOC109013214),gene15863(LOC109013258),gene16158(LOC10901…
CC	GO:0043228	non-membrane-bounded organelle	33	931	0.93162	1	gene10204(LOC109007030),gene10226(LOC109007051),gene10379(LOC109007207),gene10684(LOC109007567),gene12008(LOC109009020),gene1255(LOC109010002),gene1265(LOC109010102),gene1312(LOC109010833),gene15863(LOC109013258),gene16281(LOC109013747),gene25762(LOC108980865),gene25849(LOC108980968),gene25899(LOC108981025),gene28883(LOC108984329),gene30542(LOC108986152),gene30972(LOC108986631),gene32886(LOC10898…
CC	GO:0043232	intracellular non-membrane-bounded organelle	33	931	0.93162	1	gene10204(LOC109007030),gene10226(LOC109007051),gene10379(LOC109007207),gene10684(LOC109007567),gene12008(LOC109009020),gene1255(LOC109010002),gene1265(LOC109010102),gene1312(LOC109010833),gene15863(LOC109013258),gene16281(LOC109013747),gene25762(LOC108980865),gene25849(LOC108980968),gene25899(LOC108981025),gene28883(LOC108984329),gene30542(LOC108986152),gene30972(LOC108986631),gene32886(LOC10898…
MF	GO:0003746	translation elongation factor activity	1	60	0.93179	1	gene1493(LOC109012765)
MF	GO:0022857	transmembrane transporter activity	42	1179	0.93298	1	gene105(LOC109005181),gene11936(LOC109008945),gene12924(LOC109010034),gene14345(LOC109011612),gene15504(LOC109012852),gene15851(LOC109013249),gene16569(LOC109014075),gene17199(LOC109014778),gene17600(LOC109015224),gene21978(LOC109020011),gene24210(LOC108979147),gene24576(LOC108979550),gene2516(LOC108981513),gene25929(LOC108981051),gene2601(LOC108982769),gene30850(LOC108986506),gene31165(LOC108986…
MF	GO:0008194	UDP-glycosyltransferase activity	5	196	0.9337	1	gene1011(LOC109007229),gene22445(LOC109020525),gene33045(LOC108988854),gene37760(LOC108994212),gene39083(LOC108995581)
MF	GO:0051536	iron-sulfur cluster binding	2	99	0.93424	1	gene15802(LOC109013214),gene4734(LOC109000976)
MF	GO:0051540	metal cluster binding	2	99	0.93424	1	gene15802(LOC109013214),gene4734(LOC109000976)
BP	GO:0007017	microtubule-based process	4	189	0.93478	1	gene1312(LOC109010833),gene30972(LOC108986631),gene32949(LOC108988830),gene32960(LOC108988840)
BP	GO:0009116	nucleoside metabolic process	1	70	0.93532	1	gene24068(LOC109022312)
BP	GO:0044036	cell wall macromolecule metabolic process	1	70	0.93532	1	gene17821(LOC109015462)
BP	GO:1901657	glycosyl compound metabolic process	1	70	0.93532	1	gene24068(LOC109022312)
MF	GO:0045735	nutrient reservoir activity	2	100	0.9366	1	gene11984(LOC109008991),gene30855(LOC108986502)
BP	GO:0006807	nitrogen compound metabolic process	144	4126	0.93711	1	gene10629(LOC109007516),gene10684(LOC109007567),gene11035(LOC109007939),gene11604(LOC109008574),gene11787(LOC109008778),gene12517(LOC109009594),gene12528(LOC109009607),gene1255(LOC109010002),gene12586(LOC109009675),gene13088(LOC109010217),gene1312(LOC109010833),gene13150(LOC109010296),gene13984(LOC109011212),gene14026(LOC109011250),gene1470(LOC109012517),gene14876(LOC109012200),gene14970(LOC10901…
MF	GO:0004553	hydrolase activity, hydrolyzing O-glycosyl compounds	17	537	0.93784	1	gene11740(LOC109008725),gene13351(LOC109010513),gene14990(LOC109012316),gene17821(LOC109015462),gene2223(LOC109021577),gene28046(LOC108983388),gene32314(LOC108988229),gene32607(LOC108988472),gene32669(LOC108988488),gene35764(LOC108991875),gene36627(LOC108992799),gene37077(LOC108993321),gene41171(LOC108997931),gene42283(LOC108999251),gene4670(LOC109000896),gene555(LOC109001838),gene9409(LOC1090061…
BP	GO:0008037	cell recognition	2	115	0.93807	1	gene22059(LOC109020103),gene9732(LOC109006474)
BP	GO:0009875	pollen-pistil interaction	2	115	0.93807	1	gene22059(LOC109020103),gene9732(LOC109006474)
BP	GO:0048544	recognition of pollen	2	115	0.93807	1	gene22059(LOC109020103),gene9732(LOC109006474)
MF	GO:0004497	monooxygenase activity	11	374	0.9395	1	gene1331(LOC109011030),gene24076(LOC109022319),gene27779(LOC108983082),gene28979(LOC108984409),gene32107(LOC108987866),gene32202(LOC108987930),gene33573(LOC108989520),gene35184(LOC108991288),gene36841(LOC108993196),gene37213(LOC108993545),gene9523(LOC109006277)
BP	GO:0006812	cation transport	4	192	0.93965	1	gene15118(LOC109012457),gene3625(LOC108992355),gene6120(LOC109002521),gene9168(LOC109005887)
BP	GO:0006605	protein targeting	1	72	0.94021	1	gene33880(LOC108989902)
BP	GO:0000272	polysaccharide catabolic process	3	156	0.94126	1	gene26302(LOC108981470),gene32607(LOC108988472),gene555(LOC109001838)
BP	GO:0009058	biosynthetic process	114	3334	0.94134	1	gene1011(LOC109007229),gene10629(LOC109007516),gene10684(LOC109007567),gene11035(LOC109007939),gene1255(LOC109010002),gene12586(LOC109009675),gene13088(LOC109010217),gene13150(LOC109010296),gene1331(LOC109011030),gene14876(LOC109012200),gene14970(LOC109012297),gene1509(LOC109012878),gene15107(LOC109012447),gene15121(LOC109012459),gene15340(LOC109012681),gene15802(LOC109013214),gene15863(LOC109013…
MF	GO:0001883	purine nucleoside binding	9	319	0.94162	1	gene11131(LOC109008041),gene14179(LOC109011424),gene22461(LOC109020542),gene23433(LOC109021608),gene31940(LOC108987729),gene3437(LOC108992572),gene41016(LOC108997765),gene5819(LOC109002181),gene6199(LOC109002622)
MF	GO:0005525	GTP binding	9	319	0.94162	1	gene11131(LOC109008041),gene14179(LOC109011424),gene22461(LOC109020542),gene23433(LOC109021608),gene31940(LOC108987729),gene3437(LOC108992572),gene41016(LOC108997765),gene5819(LOC109002181),gene6199(LOC109002622)
MF	GO:0032550	purine ribonucleoside binding	9	319	0.94162	1	gene11131(LOC109008041),gene14179(LOC109011424),gene22461(LOC109020542),gene23433(LOC109021608),gene31940(LOC108987729),gene3437(LOC108992572),gene41016(LOC108997765),gene5819(LOC109002181),gene6199(LOC109002622)
MF	GO:0032561	guanyl ribonucleotide binding	9	319	0.94162	1	gene11131(LOC109008041),gene14179(LOC109011424),gene22461(LOC109020542),gene23433(LOC109021608),gene31940(LOC108987729),gene3437(LOC108992572),gene41016(LOC108997765),gene5819(LOC109002181),gene6199(LOC109002622)
BP	GO:0009856	pollination	2	117	0.94194	1	gene22059(LOC109020103),gene9732(LOC109006474)
BP	GO:0044706	multi-multicellular organism process	2	117	0.94194	1	gene22059(LOC109020103),gene9732(LOC109006474)
CC	GO:0071944	cell periphery	15	480	0.94426	1	gene11984(LOC109008991),gene13826(LOC109011033),gene16355(LOC109013836),gene16569(LOC109014075),gene28845(LOC108984278),gene32272(LOC108988118),gene32591(LOC108988436),gene34401(LOC108990434),gene34690(LOC108990752),gene40224(LOC108996932),gene5503(LOC109001843),gene6561(LOC109003015),gene7554(LOC109004096),gene9230(LOC109005950),gene9997(LOC109006802)
BP	GO:0044267	cellular protein metabolic process	33	1094	0.94449	1	gene10684(LOC109007567),gene11604(LOC109008574),gene12517(LOC109009594),gene12528(LOC109009607),gene1255(LOC109010002),gene1312(LOC109010833),gene14970(LOC109012297),gene16281(LOC109013747),gene24570(LOC108979543),gene25762(LOC108980865),gene28883(LOC108984329),gene29944(LOC108985498),gene29947(LOC108985493),gene3096(LOC108988655),gene30972(LOC108986631),gene31638(LOC108987398),gene32886(LOC10898…
BP	GO:0051234	establishment of localization	38	1239	0.94468	1	gene10826(LOC109007719),gene10937(LOC109007848),gene1165(LOC109008850),gene12249(LOC109009288),gene12671(LOC109009761),gene13826(LOC109011033),gene14948(LOC109012277),gene15080(LOC109012424),gene15118(LOC109012457),gene16355(LOC109013836),gene2516(LOC108981513),gene25654(LOC108980743),gene25670(LOC108980758),gene27570(LOC108982858),gene28169(LOC108983514),gene28845(LOC108984278),gene28864(LOC1089…
BP	GO:0006887	exocytosis	1	74	0.94472	1	gene16355(LOC109013836)
BP	GO:0006073	cellular glucan metabolic process	3	159	0.9461	1	gene1011(LOC109007229),gene32607(LOC108988472),gene555(LOC109001838)
BP	GO:0044042	glucan metabolic process	3	159	0.9461	1	gene1011(LOC109007229),gene32607(LOC108988472),gene555(LOC109001838)
MF	GO:0032549	ribonucleoside binding	9	323	0.94664	1	gene11131(LOC109008041),gene14179(LOC109011424),gene22461(LOC109020542),gene23433(LOC109021608),gene31940(LOC108987729),gene3437(LOC108992572),gene41016(LOC108997765),gene5819(LOC109002181),gene6199(LOC109002622)
BP	GO:0009308	amine metabolic process	1	75	0.94685	1	gene16279(LOC109013746)
BP	GO:0032940	secretion by cell	1	75	0.94685	1	gene16355(LOC109013836)
MF	GO:0001882	nucleoside binding	9	324	0.94784	1	gene11131(LOC109008041),gene14179(LOC109011424),gene22461(LOC109020542),gene23433(LOC109021608),gene31940(LOC108987729),gene3437(LOC108992572),gene41016(LOC108997765),gene5819(LOC109002181),gene6199(LOC109002622)
BP	GO:0006508	proteolysis	4	198	0.94843	1	gene12517(LOC109009594),gene3096(LOC108988655),gene31638(LOC108987398),gene6706(LOC109003172)
MF	GO:0016788	hydrolase activity, acting on ester bonds	47	1328	0.94899	1	gene10118(LOC109006907),gene10167(LOC109007003),gene11536(LOC109008487),gene14664(LOC109011952),gene1500(LOC109012829),gene15358(LOC109012694),gene16824(LOC109014353),gene17227(LOC109014810),gene18310(LOC109015998),gene20003(LOC109017846),gene20185(LOC109018046),gene20515(LOC109018411),gene21483(LOC109019474),gene23408(LOC109021580),gene2393(LOC108980196),gene2517(LOC108981524),gene2534(LOC108981…
MF	GO:0140096	catalytic activity, acting on a protein	118	3077	0.95003	1	gene10167(LOC109007003),gene10316(LOC109007139),gene10796(LOC109007672),gene10886(LOC109007775),gene10889(LOC109007776),gene11028(LOC109007930),gene11202(LOC109008125),gene11513(LOC109008469),gene11769(LOC109008759),gene11857(LOC109008882),gene1213(LOC109009563),gene12517(LOC109009594),gene12946(LOC109010059),gene13620(LOC109010820),gene13626(LOC109010810),gene1400(LOC109011632),gene14664(LOC1090…
MF	GO:0016831	carboxy-lyase activity	1	67	0.95017	1	gene29939(LOC108985489)
BP	GO:0051179	localization	38	1250	0.95151	1	gene10826(LOC109007719),gene10937(LOC109007848),gene1165(LOC109008850),gene12249(LOC109009288),gene12671(LOC109009761),gene13826(LOC109011033),gene14948(LOC109012277),gene15080(LOC109012424),gene15118(LOC109012457),gene16355(LOC109013836),gene2516(LOC108981513),gene25654(LOC108980743),gene25670(LOC108980758),gene27570(LOC108982858),gene28169(LOC108983514),gene28845(LOC108984278),gene28864(LOC1089…
BP	GO:0043170	macromolecule metabolic process	128	3736	0.9533	1	gene1011(LOC109007229),gene10629(LOC109007516),gene10684(LOC109007567),gene11604(LOC109008574),gene12517(LOC109009594),gene12528(LOC109009607),gene1255(LOC109010002),gene12586(LOC109009675),gene13088(LOC109010217),gene1312(LOC109010833),gene13150(LOC109010296),gene13984(LOC109011212),gene1470(LOC109012517),gene14970(LOC109012297),gene1509(LOC109012878),gene15107(LOC109012447),gene15340(LOC1090126…
CC	GO:0005740	mitochondrial envelope	3	142	0.95459	1	gene11960(LOC109008969),gene33880(LOC108989902),gene8803(LOC109005473)
MF	GO:0046983	protein dimerization activity	15	500	0.95485	1	gene12911(LOC109010022),gene20789(LOC109018710),gene21940(LOC109019969),gene23533(LOC109021718),gene2397(LOC108980278),gene25279(LOC108980328),gene26406(LOC108981588),gene27026(LOC108982262),gene29277(LOC108984764),gene30452(LOC108986062),gene32769(LOC108988637),gene38035(LOC108994488),gene38925(LOC108995482),gene4163(LOC109000349),gene6204(LOC109002625)
BP	GO:0006810	transport	37	1227	0.95493	1	gene10826(LOC109007719),gene10937(LOC109007848),gene12249(LOC109009288),gene12671(LOC109009761),gene13826(LOC109011033),gene14948(LOC109012277),gene15080(LOC109012424),gene15118(LOC109012457),gene16355(LOC109013836),gene2516(LOC108981513),gene25654(LOC108980743),gene25670(LOC108980758),gene27570(LOC108982858),gene28169(LOC108983514),gene28845(LOC108984278),gene28864(LOC108984312),gene29108(LOC108…
MF	GO:0015267	channel activity	5	210	0.95498	1	gene14345(LOC109011612),gene24210(LOC108979147),gene24576(LOC108979550),gene2601(LOC108982769),gene35404(LOC108991534)
MF	GO:0022803	passive transmembrane transporter activity	5	210	0.95498	1	gene14345(LOC109011612),gene24210(LOC108979147),gene24576(LOC108979550),gene2601(LOC108982769),gene35404(LOC108991534)
CC	GO:0044455	mitochondrial membrane part	1	69	0.95679	1	gene33880(LOC108989902)
MF	GO:0004222	metalloendopeptidase activity	1	71	0.95835	1	gene40017(LOC108996638)
BP	GO:0006412	translation	14	542	0.95851	1	gene10684(LOC109007567),gene1255(LOC109010002),gene16281(LOC109013747),gene25762(LOC108980865),gene28883(LOC108984329),gene32886(LOC108988780),gene33036(LOC108988877),gene33134(LOC108989045),gene37615(LOC108994093),gene39709(LOC108996255),gene40040(LOC108996676),gene40435(LOC108997127),gene5431(LOC109001764),gene6403(LOC109002835)
MF	GO:0005215	transporter activity	42	1219	0.95941	1	gene105(LOC109005181),gene11936(LOC109008945),gene12924(LOC109010034),gene14345(LOC109011612),gene15504(LOC109012852),gene15851(LOC109013249),gene16569(LOC109014075),gene17199(LOC109014778),gene17600(LOC109015224),gene21978(LOC109020011),gene24210(LOC108979147),gene24576(LOC108979550),gene2516(LOC108981513),gene25929(LOC108981051),gene2601(LOC108982769),gene30850(LOC108986506),gene31165(LOC108986…
BP	GO:0046903	secretion	1	82	0.95963	1	gene16355(LOC109013836)
BP	GO:1901137	carbohydrate derivative biosynthetic process	6	281	0.96115	1	gene14876(LOC109012200),gene14970(LOC109012297),gene22445(LOC109020525),gene37989(LOC108994432),gene39083(LOC108995581),gene4759(LOC109000998)
BP	GO:0043043	peptide biosynthetic process	14	546	0.96136	1	gene10684(LOC109007567),gene1255(LOC109010002),gene16281(LOC109013747),gene25762(LOC108980865),gene28883(LOC108984329),gene32886(LOC108988780),gene33036(LOC108988877),gene33134(LOC108989045),gene37615(LOC108994093),gene39709(LOC108996255),gene40040(LOC108996676),gene40435(LOC108997127),gene5431(LOC109001764),gene6403(LOC109002835)
BP	GO:0005975	carbohydrate metabolic process	32	1093	0.96146	1	gene1011(LOC109007229),gene11740(LOC109008725),gene13351(LOC109010513),gene14026(LOC109011250),gene14876(LOC109012200),gene14990(LOC109012316),gene15126(LOC109012462),gene18310(LOC109015998),gene20003(LOC109017846),gene21654(LOC109019638),gene2223(LOC109021577),gene22445(LOC109020525),gene26044(LOC108981179),gene26302(LOC108981470),gene26478(LOC108981660),gene28046(LOC108983388),gene29916(LOC1089…
BP	GO:0006281	DNA repair	4	209	0.96155	1	gene33935(LOC108989935),gene34522(LOC108990551),gene36010(LOC108992213),gene37524(LOC108993927)
BP	GO:0006259	DNA metabolic process	9	384	0.96157	1	gene15340(LOC109012681),gene207(LOC109018644),gene22219(LOC109020279),gene33935(LOC108989935),gene34522(LOC108990551),gene36010(LOC108992213),gene37524(LOC108993927),gene530(LOC109001537),gene6236(LOC109002617)
MF	GO:0004185	serine-type carboxypeptidase activity	1	73	0.96192	1	gene24983(LOC108979996)
BP	GO:0006952	defense response	2	130	0.96202	1	gene37333(LOC108993703),gene4683(LOC109000913)
MF	GO:0140101	catalytic activity, acting on a tRNA	2	114	0.96229	1	gene33036(LOC108988877),gene6403(LOC109002835)
CC	GO:0009521	photosystem	1	72	0.96232	1	gene24570(LOC108979543)
MF	GO:0071949	FAD binding	1	74	0.96359	1	gene37033(LOC108993351)
MF	GO:0003743	translation initiation factor activity	3	152	0.96467	1	gene14179(LOC109011424),gene1922(LOC109017786),gene38270(LOC108994766)
MF	GO:0016829	lyase activity	12	428	0.96474	1	gene14296(LOC109011554),gene14297(LOC109011560),gene1477(LOC109012609),gene19832(LOC109017653),gene2158(LOC109020714),gene23106(LOC109021248),gene24073(LOC109022318),gene25278(LOC108980321),gene29939(LOC108985489),gene33681(LOC108989657),gene40454(LOC108997102),gene9684(LOC109006437)
BP	GO:0044264	cellular polysaccharide metabolic process	3	174	0.96521	1	gene1011(LOC109007229),gene32607(LOC108988472),gene555(LOC109001838)
BP	GO:0009250	glucan biosynthetic process	1	87	0.96684	1	gene1011(LOC109007229)
BP	GO:0006974	cellular response to DNA damage stimulus	4	215	0.96733	1	gene33935(LOC108989935),gene34522(LOC108990551),gene36010(LOC108992213),gene37524(LOC108993927)
MF	GO:0003774	motor activity	2	118	0.96756	1	gene32949(LOC108988830),gene34681(LOC108990737)
BP	GO:0072594	establishment of protein localization to organelle	1	88	0.96812	1	gene33880(LOC108989902)
BP	GO:0071555	cell wall organization	7	325	0.96852	1	gene1011(LOC109007229),gene13351(LOC109010513),gene26302(LOC108981470),gene32272(LOC108988118),gene36627(LOC108992799),gene6832(LOC109003305),gene9997(LOC109006802)
MF	GO:0004540	ribonuclease activity	15	519	0.96886	1	gene10118(LOC109006907),gene11536(LOC109008487),gene17227(LOC109014810),gene20185(LOC109018046),gene20515(LOC109018411),gene23408(LOC109021580),gene26317(LOC108981483),gene2632(LOC108983025),gene30286(LOC108985881),gene31926(LOC108987698),gene34864(LOC108990939),gene36046(LOC108992231),gene4549(LOC109000758),gene5990(LOC109002366),gene8086(LOC109004679)
BP	GO:0045229	external encapsulating structure organization	7	326	0.96924	1	gene1011(LOC109007229),gene13351(LOC109010513),gene26302(LOC108981470),gene32272(LOC108988118),gene36627(LOC108992799),gene6832(LOC109003305),gene9997(LOC109006802)
BP	GO:0042545	cell wall modification	1	90	0.97053	1	gene26302(LOC108981470)
MF	GO:0070008	serine-type exopeptidase activity	1	79	0.97091	1	gene24983(LOC108979996)
BP	GO:0006928	movement of cell or subcellular component	1	91	0.97167	1	gene32949(LOC108988830)
BP	GO:0007018	microtubule-based movement	1	91	0.97167	1	gene32949(LOC108988830)
MF	GO:0003735	structural constituent of ribosome	12	439	0.97221	1	gene10684(LOC109007567),gene1255(LOC109010002),gene16281(LOC109013747),gene25762(LOC108980865),gene28883(LOC108984329),gene32886(LOC108988780),gene33134(LOC108989045),gene37615(LOC108994093),gene39709(LOC108996255),gene40040(LOC108996676),gene40435(LOC108997127),gene5431(LOC109001764)
MF	GO:0046914	transition metal ion binding	68	1910	0.97261	1	gene11984(LOC109008991),gene11994(LOC109009009),gene12586(LOC109009675),gene1320(LOC109010927),gene1331(LOC109011030),gene14774(LOC109012087),gene15027(LOC109012365),gene15178(LOC109012501),gene15610(LOC109013004),gene15802(LOC109013214),gene16323(LOC109013800),gene16455(LOC109013946),gene17257(LOC109014841),gene17300(LOC109014889),gene17823(LOC109015464),gene1877(LOC109017138),gene20852(LOC10901…
MF	GO:0048037	cofactor binding	15	526	0.97296	1	gene13791(LOC109010995),gene15802(LOC109013214),gene16158(LOC109013564),gene18237(LOC109015917),gene24076(LOC109022319),gene27862(LOC108983187),gene29916(LOC108985468),gene30916(LOC108986581),gene32107(LOC108987866),gene33965(LOC108990021),gene37033(LOC108993351),gene38254(LOC108994825),gene6752(LOC109003215),gene7199(LOC109003711),gene9665(LOC109006417)
BP	GO:0043604	amide biosynthetic process	14	566	0.97317	1	gene10684(LOC109007567),gene1255(LOC109010002),gene16281(LOC109013747),gene25762(LOC108980865),gene28883(LOC108984329),gene32886(LOC108988780),gene33036(LOC108988877),gene33134(LOC108989045),gene37615(LOC108994093),gene39709(LOC108996255),gene40040(LOC108996676),gene40435(LOC108997127),gene5431(LOC109001764),gene6403(LOC109002835)
BP	GO:0034641	cellular nitrogen compound metabolic process	107	3231	0.97328	1	gene10629(LOC109007516),gene10684(LOC109007567),gene1255(LOC109010002),gene12586(LOC109009675),gene13088(LOC109010217),gene13150(LOC109010296),gene13984(LOC109011212),gene14026(LOC109011250),gene1470(LOC109012517),gene14876(LOC109012200),gene1509(LOC109012878),gene15107(LOC109012447),gene15126(LOC109012462),gene15340(LOC109012681),gene15863(LOC109013258),gene16281(LOC109013747),gene16568(LOC10901…
BP	GO:0071554	cell wall organization or biogenesis	8	367	0.97334	1	gene1011(LOC109007229),gene13351(LOC109010513),gene17821(LOC109015462),gene26302(LOC108981470),gene32272(LOC108988118),gene36627(LOC108992799),gene6832(LOC109003305),gene9997(LOC109006802)
CC	GO:0098796	membrane protein complex	7	288	0.97444	1	gene12423(LOC109009503),gene24570(LOC108979543),gene28169(LOC108983514),gene33880(LOC108989902),gene38870(LOC108995339),gene40053(LOC108996664),gene4451(LOC109000658)
MF	GO:0008236	serine-type peptidase activity	5	230	0.97471	1	gene183(LOC109014784),gene24983(LOC108979996),gene26111(LOC108981252),gene27587(LOC108982876),gene6645(LOC109003103)
MF	GO:0017171	serine hydrolase activity	5	230	0.97471	1	gene183(LOC109014784),gene24983(LOC108979996),gene26111(LOC108981252),gene27587(LOC108982876),gene6645(LOC109003103)
CC	GO:0000502	proteasome complex	1	81	0.97503	1	gene9335(LOC109006061)
CC	GO:1905369	endopeptidase complex	1	81	0.97503	1	gene9335(LOC109006061)
MF	GO:0008757	S-adenosylmethionine-dependent methyltransferase activity	1	83	0.97569	1	gene35432(LOC108991565)
BP	GO:0006518	peptide metabolic process	14	575	0.97734	1	gene10684(LOC109007567),gene1255(LOC109010002),gene16281(LOC109013747),gene25762(LOC108980865),gene28883(LOC108984329),gene32886(LOC108988780),gene33036(LOC108988877),gene33134(LOC108989045),gene37615(LOC108994093),gene39709(LOC108996255),gene40040(LOC108996676),gene40435(LOC108997127),gene5431(LOC109001764),gene6403(LOC109002835)
BP	GO:0006486	protein glycosylation	2	146	0.97771	1	gene37989(LOC108994432),gene39083(LOC108995581)
BP	GO:0009101	glycoprotein biosynthetic process	2	146	0.97771	1	gene37989(LOC108994432),gene39083(LOC108995581)
BP	GO:0043413	macromolecule glycosylation	2	146	0.97771	1	gene37989(LOC108994432),gene39083(LOC108995581)
CC	GO:0044429	mitochondrial part	3	163	0.97798	1	gene11960(LOC109008969),gene33880(LOC108989902),gene8803(LOC109005473)
BP	GO:0055085	transmembrane transport	5	268	0.97831	1	gene10826(LOC109007719),gene13826(LOC109011033),gene33631(LOC108989582),gene33880(LOC108989902),gene6147(LOC109002550)
BP	GO:0009100	glycoprotein metabolic process	2	147	0.97845	1	gene37989(LOC108994432),gene39083(LOC108995581)
BP	GO:0042743	hydrogen peroxide metabolic process	1	101	0.98089	1	gene42284(LOC108999285)
BP	GO:0042744	hydrogen peroxide catabolic process	1	101	0.98089	1	gene42284(LOC108999285)
CC	GO:0032991	macromolecular complex	62	1750	0.98093	1	gene10204(LOC109007030),gene10379(LOC109007207),gene10684(LOC109007567),gene12008(LOC109009020),gene12423(LOC109009503),gene1255(LOC109010002),gene12671(LOC109009761),gene13833(LOC109011046),gene14387(LOC109011645),gene14990(LOC109012316),gene15340(LOC109012681),gene15863(LOC109013258),gene16281(LOC109013747),gene16355(LOC109013836),gene16568(LOC109014074),gene1856(LOC109016960),gene1922(LOC10901…
BP	GO:0070085	glycosylation	2	151	0.98117	1	gene37989(LOC108994432),gene39083(LOC108995581)
BP	GO:0033692	cellular polysaccharide biosynthetic process	1	102	0.98163	1	gene1011(LOC109007229)
MF	GO:0052689	carboxylic ester hydrolase activity	2	133	0.98169	1	gene26302(LOC108981470),gene33036(LOC108988877)
MF	GO:0030599	pectinesterase activity	1	90	0.98224	1	gene26302(LOC108981470)
MF	GO:0045330	aspartyl esterase activity	1	90	0.98224	1	gene26302(LOC108981470)
MF	GO:0004518	nuclease activity	17	604	0.98246	1	gene10118(LOC109006907),gene11536(LOC109008487),gene1500(LOC109012829),gene17227(LOC109014810),gene20185(LOC109018046),gene20515(LOC109018411),gene23408(LOC109021580),gene26317(LOC108981483),gene2632(LOC108983025),gene27377(LOC108982647),gene30286(LOC108985881),gene31926(LOC108987698),gene34864(LOC108990939),gene36046(LOC108992231),gene4549(LOC109000758),gene5990(LOC109002366),gene8086(LOC1090046…
CC	GO:0031966	mitochondrial membrane	2	132	0.98261	1	gene11960(LOC109008969),gene33880(LOC108989902)
MF	GO:0003777	microtubule motor activity	1	91	0.98302	1	gene32949(LOC108988830)
BP	GO:0033365	protein localization to organelle	1	104	0.98302	1	gene33880(LOC108989902)
MF	GO:0016705	oxidoreductase activity, acting on paired donors, with incorporation or reduction of molecular oxygen	12	461	0.98303	1	gene2017(LOC109018931),gene24076(LOC109022319),gene27779(LOC108983082),gene28979(LOC108984409),gene31927(LOC108987700),gene32107(LOC108987866),gene32202(LOC108987930),gene33573(LOC108989520),gene35184(LOC108991288),gene36841(LOC108993196),gene37213(LOC108993545),gene9523(LOC109006277)
MF	GO:0046527	glucosyltransferase activity	2	135	0.98305	1	gene1011(LOC109007229),gene37760(LOC108994212)
MF	GO:0017111	nucleoside-triphosphatase activity	26	856	0.98318	1	gene11131(LOC109008041),gene11956(LOC109008966),gene12008(LOC109009020),gene14179(LOC109011424),gene14484(LOC109011762),gene158(LOC109011494),gene16273(LOC109013771),gene17199(LOC109014778),gene17600(LOC109015224),gene1787(LOC109016166),gene22461(LOC109020542),gene23015(LOC109021150),gene257(LOC108981254),gene27499(LOC108982779),gene31165(LOC108986854),gene32949(LOC108988830),gene33527(LOC1089894…
MF	GO:0030246	carbohydrate binding	12	462	0.98342	1	gene13626(LOC109010810),gene14990(LOC109012316),gene2223(LOC109021577),gene22523(LOC109020611),gene23105(LOC109021247),gene24321(LOC108979276),gene26044(LOC108981179),gene26480(LOC108981662),gene28046(LOC108983388),gene32607(LOC108988472),gene40549(LOC108997209),gene4549(LOC109000758)
BP	GO:0045490	pectin catabolic process	1	105	0.98368	1	gene26302(LOC108981470)
MF	GO:0004180	carboxypeptidase activity	1	93	0.98448	1	gene24983(LOC108979996)
CC	GO:0043234	protein complex	28	897	0.98455	1	gene10204(LOC109007030),gene12008(LOC109009020),gene12423(LOC109009503),gene12671(LOC109009761),gene13833(LOC109011046),gene16355(LOC109013836),gene1856(LOC109016960),gene1922(LOC109017786),gene24570(LOC108979543),gene25654(LOC108980743),gene28169(LOC108983514),gene311(LOC108988246),gene32086(LOC108987855),gene33880(LOC108989902),gene34586(LOC108990616),gene34681(LOC108990737),gene36046(LOC108992…
MF	GO:0016830	carbon-carbon lyase activity	1	94	0.98516	1	gene29939(LOC108985489)
MF	GO:0030145	manganese ion binding	1	94	0.98516	1	gene11984(LOC109008991)
CC	GO:0005743	mitochondrial inner membrane	1	93	0.98557	1	gene33880(LOC108989902)
CC	GO:0019866	organelle inner membrane	1	93	0.98557	1	gene33880(LOC108989902)
BP	GO:1901564	organonitrogen compound metabolic process	57	1899	0.98611	1	gene10684(LOC109007567),gene11035(LOC109007939),gene11604(LOC109008574),gene12517(LOC109009594),gene12528(LOC109009607),gene1255(LOC109010002),gene1312(LOC109010833),gene14026(LOC109011250),gene14970(LOC109012297),gene15126(LOC109012462),gene15802(LOC109013214),gene16158(LOC109013564),gene16279(LOC109013746),gene16281(LOC109013747),gene16619(LOC109014129),gene17821(LOC109015462),gene22219(LOC1090…
BP	GO:0015979	photosynthesis	1	110	0.9866	1	gene24570(LOC108979543)
MF	GO:0008135	translation factor activity, RNA binding	4	217	0.98682	1	gene14179(LOC109011424),gene1493(LOC109012765),gene1922(LOC109017786),gene38270(LOC108994766)
MF	GO:0005506	iron ion binding	12	474	0.98745	1	gene1331(LOC109011030),gene15802(LOC109013214),gene27399(LOC108982686),gene27779(LOC108983082),gene28979(LOC108984409),gene31927(LOC108987700),gene32202(LOC108987930),gene33573(LOC108989520),gene35184(LOC108991288),gene36841(LOC108993196),gene37213(LOC108993545),gene9523(LOC109006277)
MF	GO:0016462	pyrophosphatase activity	27	900	0.98746	1	gene11131(LOC109008041),gene11956(LOC109008966),gene12008(LOC109009020),gene14179(LOC109011424),gene14484(LOC109011762),gene158(LOC109011494),gene16273(LOC109013771),gene17199(LOC109014778),gene17600(LOC109015224),gene1787(LOC109016166),gene22219(LOC109020279),gene22461(LOC109020542),gene23015(LOC109021150),gene257(LOC108981254),gene27499(LOC108982779),gene31165(LOC108986854),gene32949(LOC1089888…
MF	GO:0030170	pyridoxal phosphate binding	2	143	0.98757	1	gene27862(LOC108983187),gene33965(LOC108990021)
MF	GO:0070279	vitamin B6 binding	2	143	0.98757	1	gene27862(LOC108983187),gene33965(LOC108990021)
MF	GO:0016891	endoribonuclease activity, producing 5'-phosphomonoesters	12	476	0.98803	1	gene10118(LOC109006907),gene11536(LOC109008487),gene17227(LOC109014810),gene20185(LOC109018046),gene23408(LOC109021580),gene26317(LOC108981483),gene2632(LOC108983025),gene30286(LOC108985881),gene31926(LOC108987698),gene34864(LOC108990939),gene5990(LOC109002366),gene8086(LOC109004679)
MF	GO:0004175	endopeptidase activity	9	388	0.98908	1	gene11513(LOC109008469),gene1400(LOC109011632),gene183(LOC109014784),gene26111(LOC108981252),gene27587(LOC108982876),gene29797(LOC108985329),gene40017(LOC108996638),gene5692(LOC109002040),gene6645(LOC109003103)
MF	GO:0016818	hydrolase activity, acting on acid anhydrides, in phosphorus-containing anhydrides	27	908	0.98913	1	gene11131(LOC109008041),gene11956(LOC109008966),gene12008(LOC109009020),gene14179(LOC109011424),gene14484(LOC109011762),gene158(LOC109011494),gene16273(LOC109013771),gene17199(LOC109014778),gene17600(LOC109015224),gene1787(LOC109016166),gene22219(LOC109020279),gene22461(LOC109020542),gene23015(LOC109021150),gene257(LOC108981254),gene27499(LOC108982779),gene31165(LOC108986854),gene32949(LOC1089888…
MF	GO:0016893	endonuclease activity, active with either ribo- or deoxyribonucleic acids and producing 5'-phosphomonoesters	12	481	0.98937	1	gene10118(LOC109006907),gene11536(LOC109008487),gene17227(LOC109014810),gene20185(LOC109018046),gene23408(LOC109021580),gene26317(LOC108981483),gene2632(LOC108983025),gene30286(LOC108985881),gene31926(LOC108987698),gene34864(LOC108990939),gene5990(LOC109002366),gene8086(LOC109004679)
CC	GO:0098805	whole membrane	2	145	0.98961	1	gene28169(LOC108983514),gene40053(LOC108996664)
CC	GO:0098588	bounding membrane of organelle	5	255	0.98972	1	gene25654(LOC108980743),gene28169(LOC108983514),gene31963(LOC108987707),gene40053(LOC108996664),gene6832(LOC109003305)
MF	GO:0016817	hydrolase activity, acting on acid anhydrides	27	913	0.99007	1	gene11131(LOC109008041),gene11956(LOC109008966),gene12008(LOC109009020),gene14179(LOC109011424),gene14484(LOC109011762),gene158(LOC109011494),gene16273(LOC109013771),gene17199(LOC109014778),gene17600(LOC109015224),gene1787(LOC109016166),gene22219(LOC109020279),gene22461(LOC109020542),gene23015(LOC109021150),gene257(LOC108981254),gene27499(LOC108982779),gene31165(LOC108986854),gene32949(LOC1089888…
MF	GO:0005198	structural molecule activity	13	515	0.99033	1	gene10684(LOC109007567),gene1255(LOC109010002),gene16281(LOC109013747),gene25762(LOC108980865),gene28883(LOC108984329),gene32886(LOC108988780),gene33134(LOC108989045),gene37615(LOC108994093),gene39709(LOC108996255),gene40040(LOC108996676),gene40053(LOC108996664),gene40435(LOC108997127),gene5431(LOC109001764)
CC	GO:0005618	cell wall	3	186	0.99033	1	gene11984(LOC109008991),gene32272(LOC108988118),gene9997(LOC109006802)
CC	GO:0030312	external encapsulating structure	3	186	0.99033	1	gene11984(LOC109008991),gene32272(LOC108988118),gene9997(LOC109006802)
MF	GO:0004523	RNA-DNA hybrid ribonuclease activity	11	458	0.99111	1	gene10118(LOC109006907),gene11536(LOC109008487),gene17227(LOC109014810),gene20185(LOC109018046),gene23408(LOC109021580),gene26317(LOC108981483),gene30286(LOC108985881),gene31926(LOC108987698),gene34864(LOC108990939),gene5990(LOC109002366),gene8086(LOC109004679)
BP	GO:0044238	primary metabolic process	189	5514	0.99146	1	gene1011(LOC109007229),gene10629(LOC109007516),gene10684(LOC109007567),gene11035(LOC109007939),gene11604(LOC109008574),gene11740(LOC109008725),gene11887(LOC109008905),gene12136(LOC109009165),gene12517(LOC109009594),gene12528(LOC109009607),gene1255(LOC109010002),gene12586(LOC109009675),gene13088(LOC109010217),gene1312(LOC109010833),gene13150(LOC109010296),gene1331(LOC109011030),gene13351(LOC109010…
MF	GO:0004521	endoribonuclease activity	12	491	0.99164	1	gene10118(LOC109006907),gene11536(LOC109008487),gene17227(LOC109014810),gene20185(LOC109018046),gene23408(LOC109021580),gene26317(LOC108981483),gene2632(LOC108983025),gene30286(LOC108985881),gene31926(LOC108987698),gene34864(LOC108990939),gene5990(LOC109002366),gene8086(LOC109004679)
BP	GO:0043603	cellular amide metabolic process	14	630	0.99242	1	gene10684(LOC109007567),gene1255(LOC109010002),gene16281(LOC109013747),gene25762(LOC108980865),gene28883(LOC108984329),gene32886(LOC108988780),gene33036(LOC108988877),gene33134(LOC108989045),gene37615(LOC108994093),gene39709(LOC108996255),gene40040(LOC108996676),gene40435(LOC108997127),gene5431(LOC109001764),gene6403(LOC109002835)
BP	GO:0000271	polysaccharide biosynthetic process	1	125	0.99258	1	gene1011(LOC109007229)
BP	GO:0010393	galacturonan metabolic process	1	128	0.99341	1	gene26302(LOC108981470)
BP	GO:0045488	pectin metabolic process	1	128	0.99341	1	gene26302(LOC108981470)
MF	GO:0004519	endonuclease activity	13	534	0.99384	1	gene10118(LOC109006907),gene11536(LOC109008487),gene17227(LOC109014810),gene20185(LOC109018046),gene23408(LOC109021580),gene26317(LOC108981483),gene2632(LOC108983025),gene27377(LOC108982647),gene30286(LOC108985881),gene31926(LOC108987698),gene34864(LOC108990939),gene5990(LOC109002366),gene8086(LOC109004679)
MF	GO:0140098	catalytic activity, acting on RNA	20	742	0.99402	1	gene10118(LOC109006907),gene11536(LOC109008487),gene15863(LOC109013258),gene17227(LOC109014810),gene20185(LOC109018046),gene20515(LOC109018411),gene2293(LOC108979063),gene23408(LOC109021580),gene26317(LOC108981483),gene2632(LOC108983025),gene30286(LOC108985881),gene31926(LOC108987698),gene33036(LOC108988877),gene33693(LOC108989641),gene34864(LOC108990939),gene36046(LOC108992231),gene4549(LOC10900…
CC	GO:0005840	ribosome	12	495	0.99403	1	gene10684(LOC109007567),gene1255(LOC109010002),gene16281(LOC109013747),gene25762(LOC108980865),gene28883(LOC108984329),gene32886(LOC108988780),gene33134(LOC108989045),gene37615(LOC108994093),gene39709(LOC108996255),gene40040(LOC108996676),gene40435(LOC108997127),gene5431(LOC109001764)
MF	GO:0008237	metallopeptidase activity	1	118	0.99495	1	gene40017(LOC108996638)
CC	GO:1990904	ribonucleoprotein complex	16	627	0.99571	1	gene10684(LOC109007567),gene1255(LOC109010002),gene16281(LOC109013747),gene16568(LOC109014074),gene21134(LOC109019085),gene25762(LOC108980865),gene28794(LOC108984221),gene28883(LOC108984329),gene32886(LOC108988780),gene33134(LOC108989045),gene37615(LOC108994093),gene39709(LOC108996255),gene40040(LOC108996676),gene40435(LOC108997127),gene5431(LOC109001764),gene5510(LOC109001849)
MF	GO:0019842	vitamin binding	2	177	0.99675	1	gene27862(LOC108983187),gene33965(LOC108990021)
CC	GO:0030529	intracellular ribonucleoprotein complex	15	614	0.99713	1	gene10684(LOC109007567),gene1255(LOC109010002),gene16281(LOC109013747),gene16568(LOC109014074),gene21134(LOC109019085),gene25762(LOC108980865),gene28883(LOC108984329),gene32886(LOC108988780),gene33134(LOC108989045),gene37615(LOC108994093),gene39709(LOC108996255),gene40040(LOC108996676),gene40435(LOC108997127),gene5431(LOC109001764),gene5510(LOC109001849)
CC	GO:0031090	organelle membrane	7	365	0.99729	1	gene11960(LOC109008969),gene25654(LOC108980743),gene28169(LOC108983514),gene31963(LOC108987707),gene33880(LOC108989902),gene40053(LOC108996664),gene6832(LOC109003305)
BP	GO:0006979	response to oxidative stress	1	153	0.99755	1	gene42284(LOC108999285)
MF	GO:0016740	transferase activity	179	4889	0.998	1	gene10092(LOC109006898),gene1011(LOC109007229),gene10316(LOC109007139),gene10796(LOC109007672),gene10830(LOC109007722),gene10886(LOC109007775),gene10889(LOC109007776),gene11028(LOC109007930),gene11035(LOC109007939),gene11769(LOC109008759),gene11857(LOC109008882),gene11887(LOC109008905),gene1213(LOC109009563),gene12871(LOC109009984),gene12904(LOC109010018),gene12946(LOC109010059),gene13025(LOC1090…
MF	GO:0046906	tetrapyrrole binding	13	580	0.99804	1	gene13260(LOC109010410),gene24570(LOC108979543),gene27779(LOC108983082),gene28979(LOC108984409),gene31927(LOC108987700),gene32202(LOC108987930),gene33573(LOC108989520),gene35184(LOC108991288),gene36841(LOC108993196),gene37213(LOC108993545),gene42284(LOC108999285),gene9523(LOC109006277),gene9665(LOC109006417)
MF	GO:0020037	heme binding	12	552	0.99822	1	gene13260(LOC109010410),gene27779(LOC108983082),gene28979(LOC108984409),gene31927(LOC108987700),gene32202(LOC108987930),gene33573(LOC108989520),gene35184(LOC108991288),gene36841(LOC108993196),gene37213(LOC108993545),gene42284(LOC108999285),gene9523(LOC109006277),gene9665(LOC109006417)
BP	GO:0006950	response to stress	10	560	0.99853	1	gene22219(LOC109020279),gene33935(LOC108989935),gene34522(LOC108990551),gene36010(LOC108992213),gene37333(LOC108993703),gene37524(LOC108993927),gene42284(LOC108999285),gene4683(LOC109000913),gene5214(LOC109001510),gene6152(LOC109002555)
MF	GO:0008238	exopeptidase activity	1	148	0.99869	1	gene24983(LOC108979996)
BP	GO:0005976	polysaccharide metabolic process	4	324	0.99871	1	gene1011(LOC109007229),gene26302(LOC108981470),gene32607(LOC108988472),gene555(LOC109001838)
MF	GO:0016758	transferase activity, transferring hexosyl groups	10	501	0.99879	1	gene1011(LOC109007229),gene14970(LOC109012297),gene2204(LOC109021331),gene22445(LOC109020525),gene33045(LOC108988854),gene3710(LOC108995247),gene37760(LOC108994212),gene39083(LOC108995581),gene41677(LOC108998458),gene4759(LOC109000998)
CC	GO:0005739	mitochondrion	3	246	0.99899	1	gene11960(LOC109008969),gene33880(LOC108989902),gene8803(LOC109005473)
MF	GO:0070011	peptidase activity, acting on L-amino acid peptides	14	680	0.99968	1	gene11513(LOC109008469),gene12517(LOC109009594),gene1400(LOC109011632),gene183(LOC109014784),gene22496(LOC109020579),gene24983(LOC108979996),gene26111(LOC108981252),gene27587(LOC108982876),gene29797(LOC108985329),gene3096(LOC108988655),gene40017(LOC108996638),gene5692(LOC109002040),gene6645(LOC109003103),gene9887(LOC109006670)
BP	GO:1901566	organonitrogen compound biosynthetic process	24	1128	0.99975	1	gene10684(LOC109007567),gene11035(LOC109007939),gene1255(LOC109010002),gene14970(LOC109012297),gene15802(LOC109013214),gene16158(LOC109013564),gene16281(LOC109013747),gene16619(LOC109014129),gene25762(LOC108980865),gene27862(LOC108983187),gene28883(LOC108984329),gene32886(LOC108988780),gene33036(LOC108988877),gene33134(LOC108989045),gene33681(LOC108989657),gene37615(LOC108994093),gene37989(LOC108…
MF	GO:0008233	peptidase activity	15	743	0.99986	1	gene11513(LOC109008469),gene12517(LOC109009594),gene1400(LOC109011632),gene183(LOC109014784),gene22496(LOC109020579),gene24983(LOC108979996),gene26111(LOC108981252),gene27587(LOC108982876),gene29797(LOC108985329),gene3096(LOC108988655),gene40017(LOC108996638),gene5576(LOC109001910),gene5692(LOC109002040),gene6645(LOC109003103),gene9887(LOC109006670)
MF	GO:0016757	transferase activity, transferring glycosyl groups	14	730	0.99992	1	gene1011(LOC109007229),gene14970(LOC109012297),gene2204(LOC109021331),gene22445(LOC109020525),gene33045(LOC108988854),gene3710(LOC108995247),gene37760(LOC108994212),gene37989(LOC108994432),gene39083(LOC108995581),gene41677(LOC108998458),gene4759(LOC109000998),gene4932(LOC109001189),gene6832(LOC109003305),gene9578(LOC109006328)
CC	GO:0044444	cytoplasmic part	45	1639	0.99994	1	gene10684(LOC109007567),gene11960(LOC109008969),gene12423(LOC109009503),gene1255(LOC109010002),gene14970(LOC109012297),gene15080(LOC109012424),gene16281(LOC109013747),gene16355(LOC109013836),gene16455(LOC109013946),gene17823(LOC109015464),gene21351(LOC109019326),gene22219(LOC109020279),gene24570(LOC108979543),gene25115(LOC108980141),gene25278(LOC108980321),gene25654(LOC108980743),gene25762(LOC108…
MF	GO:0008270	zinc ion binding	27	1226	0.99999	1	gene12586(LOC109009675),gene1320(LOC109010927),gene14774(LOC109012087),gene15178(LOC109012501),gene1877(LOC109017138),gene20852(LOC109018776),gene21276(LOC109019241),gene21418(LOC109019401),gene23000(LOC109021138),gene257(LOC108981254),gene26685(LOC108981887),gene28161(LOC108983521),gene28169(LOC108983514),gene30098(LOC108985670),gene32851(LOC108988731),gene34044(LOC108990085),gene34721(LOC108990…
MF	GO:0016787	hydrolase activity	128	4032	0.99999	1	gene10118(LOC109006907),gene10167(LOC109007003),gene10642(LOC109007529),gene11131(LOC109008041),gene11513(LOC109008469),gene11536(LOC109008487),gene11740(LOC109008725),gene11956(LOC109008966),gene12008(LOC109009020),gene12517(LOC109009594),gene1289(LOC109010286),gene13351(LOC109010513),gene1400(LOC109011632),gene14179(LOC109011424),gene14420(LOC109011698),gene14484(LOC109011762),gene14664(LOC1090…
CC	GO:0005737	cytoplasm	57	2031	0.99999	1	gene10226(LOC109007051),gene10684(LOC109007567),gene10830(LOC109007722),gene11035(LOC109007939),gene11960(LOC109008969),gene12423(LOC109009503),gene1255(LOC109010002),gene14970(LOC109012297),gene15080(LOC109012424),gene16281(LOC109013747),gene16355(LOC109013836),gene16455(LOC109013946),gene16619(LOC109014129),gene17823(LOC109015464),gene1829(LOC109016645),gene21351(LOC109019326),gene22219(LOC1090…
MF	GO:0003824	catalytic activity	440	11975	1	1	gene10092(LOC109006898),gene1011(LOC109007229),gene10118(LOC109006907),gene10167(LOC109007003),gene10221(LOC109007045),gene10316(LOC109007139),gene10423(LOC109007255),gene10642(LOC109007529),gene10796(LOC109007672),gene10830(LOC109007722),gene10886(LOC109007775),gene10889(LOC109007776),gene10952(LOC109007833),gene11028(LOC109007930),gene11035(LOC109007939),gene11131(LOC109008041),gene11202(LOC109…
MF	GO:0003674	molecular_function	873	19976	1	1	gene10028(LOC109006827),gene10030(LOC109006828),gene10083(LOC109006882),gene10092(LOC109006898),gene10106(LOC109006909),gene1011(LOC109007229),gene10118(LOC109006907),gene10156(LOC109006960),gene10167(LOC109007003),gene1022(LOC109007331),gene10221(LOC109007045),gene10316(LOC109007139),gene10324(LOC109007138),gene10394(LOC109007222),gene10423(LOC109007255),gene1047(LOC109007647),gene105(LOC1090051…
BP	GO:0008150	biological_process	368	9627	1	1	gene1011(LOC109007229),gene10226(LOC109007051),gene10324(LOC109007138),gene10379(LOC109007207),gene10423(LOC109007255),gene10629(LOC109007516),gene10684(LOC109007567),gene10826(LOC109007719),gene10937(LOC109007848),gene11035(LOC109007939),gene11360(LOC109008298),gene11604(LOC109008574),gene1165(LOC109008850),gene11740(LOC109008725),gene11787(LOC109008778),gene11887(LOC109008905),gene11994(LOC1090…
CC	GO:0016021	integral component of membrane	260	7312	1	1	gene10085(LOC109006885),gene10092(LOC109006898),gene1011(LOC109007229),gene10147(LOC109006951),gene10316(LOC109007139),gene10366(LOC109007198),gene105(LOC109005181),gene10796(LOC109007672),gene10826(LOC109007719),gene10886(LOC109007775),gene10889(LOC109007776),gene10952(LOC109007833),gene11373(LOC109008314),gene11513(LOC109008469),gene11536(LOC109008487),gene11538(LOC109008504),gene11912(LOC10900…
CC	GO:0031224	intrinsic component of membrane	260	7321	1	1	gene10085(LOC109006885),gene10092(LOC109006898),gene1011(LOC109007229),gene10147(LOC109006951),gene10316(LOC109007139),gene10366(LOC109007198),gene105(LOC109005181),gene10796(LOC109007672),gene10826(LOC109007719),gene10886(LOC109007775),gene10889(LOC109007776),gene10952(LOC109007833),gene11373(LOC109008314),gene11513(LOC109008469),gene11536(LOC109008487),gene11538(LOC109008504),gene11912(LOC10900…
CC	GO:0016020	membrane	279	7804	1	1	gene10085(LOC109006885),gene10092(LOC109006898),gene1011(LOC109007229),gene10147(LOC109006951),gene10316(LOC109007139),gene10366(LOC109007198),gene105(LOC109005181),gene10796(LOC109007672),gene10826(LOC109007719),gene10886(LOC109007775),gene10889(LOC109007776),gene10952(LOC109007833),gene11373(LOC109008314),gene11513(LOC109008469),gene11536(LOC109008487),gene11538(LOC109008504),gene11912(LOC10900…
CC	GO:0044425	membrane part	265	7540	1	1	gene10085(LOC109006885),gene10092(LOC109006898),gene1011(LOC109007229),gene10147(LOC109006951),gene10316(LOC109007139),gene10366(LOC109007198),gene105(LOC109005181),gene10796(LOC109007672),gene10826(LOC109007719),gene10886(LOC109007775),gene10889(LOC109007776),gene10952(LOC109007833),gene11373(LOC109008314),gene11513(LOC109008469),gene11536(LOC109008487),gene11538(LOC109008504),gene11912(LOC10900…
CC	GO:0005575	cellular_component	553	12458	1	1	gene10085(LOC109006885),gene10092(LOC109006898),gene1011(LOC109007229),gene10147(LOC109006951),gene10167(LOC109007003),gene10204(LOC109007030),gene1022(LOC109007331),gene10226(LOC109007051),gene10316(LOC109007139),gene10366(LOC109007198),gene10379(LOC109007207),gene10423(LOC109007255),gene105(LOC109005181),gene10629(LOC109007516),gene10684(LOC109007567),gene10796(LOC109007672),gene10826(LOC109007…
